# Supplementary material for: Deciphering the complete human-monkeypox virus interactome: Identifying immune responses and potential drug targets
Source: Front Immunol. 2023 Mar 27;14:1116988. doi: 10.3389/fimmu.2023.1116988 (PMC10083500; doi:10.3389/fimmu.2023.1116988)
Supplement: Supplementary Figure 1 — Protein interaction network representing the unique host hubs for NC_003310 strain. Blue nodes are host proteins, and red nodes are pathogen proteins. Grey edges depict the interactions from domain-based approach. [file DataSheet_1.zip]

Archive with 24 entries (23 files):
- Supplementary Data-Figures/
- __MACOSX/._Supplementary Data-Figures
- Supplementary Data-Figures/Supplementary Material 1.xlsx
- __MACOSX/Supplementary Data-Figures/._Supplementary Material 1.xlsx
- Supplementary Data-Figures/Supplementary Material 4.xlsx
- __MACOSX/Supplementary Data-Figures/._Supplementary Material 4.xlsx
- Supplementary Data-Figures/Supplementary Figure S6.png
- __MACOSX/Supplementary Data-Figures/._Supplementary Figure S6.png
- Supplementary Data-Figures/Supplementary Figure S7.png
- __MACOSX/Supplementary Data-Figures/._Supplementary Figure S7.png
- Supplementary Data-Figures/Supplementary Material 3.xlsx
- __MACOSX/Supplementary Data-Figures/._Supplementary Material 3.xlsx
- Supplementary Data-Figures/Supplementary Figure S5.png
- __MACOSX/Supplementary Data-Figures/._Supplementary Figure S5.png
- Supplementary Data-Figures/Supplementary Figure S4.png
- __MACOSX/Supplementary Data-Figures/._Supplementary Figure S4.png
- Supplementary Data-Figures/Supplementary Figure S1.png
- __MACOSX/Supplementary Data-Figures/._Supplementary Figure S1.png
- Supplementary Data-Figures/Supplementary Material 2.xlsx
- __MACOSX/Supplementary Data-Figures/._Supplementary Material 2.xlsx
- Supplementary Data-Figures/Supplementary Figure S3.png
- __MACOSX/Supplementary Data-Figures/._Supplementary Figure S3.png
- Supplementary Data-Figures/Supplementary Figure S2.png
- __MACOSX/Supplementary Data-Figures/._Supplementary Figure S2.png
