# Supplementary material for: Deciphering the complete human-monkeypox virus interactome: Identifying immune responses and potential drug targets
Source: Front Immunol. 2023 Mar 27;14:1116988. doi: 10.3389/fimmu.2023.1116988 (PMC10083500; doi:10.3389/fimmu.2023.1116988)
Supplement: Supplementary Figure 1 — Protein interaction network representing the unique host hubs for NC_003310 strain. Blue nodes are host proteins, and red nodes are pathogen proteins. Grey edges depict the interactions from domain-based approach. [file DataSheet_1.zip › Supplementary Data-Figures/Supplementary Material 1.xlsx]

## Sheet: Sheet 1
Interolog-based
Database	Interactions	Host sequences	Pathogen sequences
BioGRID	22229	6578	237
DIP	630	455	217
HPIDB	34177	7650	1270
IntAct	27127	8888	978
MINT	7696	2858	391
VirHostNet	45225	8461	1060
Domain-based
Database	Interactions	Protein sequences
3did	14278	920
DOMINE	26219	5410
IDDI	204715	7351

## Sheet: Sheet 2
Human Protein	Degree
O14578	58
Q7Z2Y5	57
Q9Y5S2	57
P41240	57
P05129	57
P06239	57
P08631	57
P42685	57
P42684	57
Q8IVH8	57
Q9Y4K4	57
P09769	57
P17252	57
P05771	57
P12931	57
Q9UKE5	57
P07947	57
Q6DT37	57
Q12851	57
Q92918	57
O60229	57
Q5VT25	57
P06241	57
O95819	57
Q8N4C8	57
O75962	57
O14936	53
Q15746	53
O14920	53
O15111	53
O43187	52
Q96J92	52
Q9UHD2	52
Q8TEA7	52
P19525	52
Q9BYP7	52
Q9H4A3	52
P51841	52
Q9Y3S1	52
P16066	52
P20594	52
Q8WZ42	51
O94806	51
Q9HBY8	51
P37023	51
Q9UF33	51
O14976	51
Q6ZN16	51
Q9UKI8	51
P20794	51
P22612	51
Q9Y572	51
P52564	51
Q86UX6	51
Q9Y463	51
Q04771	51
O43318	51
P54762	51
Q96GX5	51
P11802	51
Q13043	51
P15735	51
Q9UQM7	51
P10398	51
Q15208	51
Q12852	51
Q9NQU5	51
P57058	51
Q9H3Y6	51
Q00534	51
P21860	51
P34947	51
P57078	51
Q13308	51
P51955	51
Q02156	51
P37173	51
Q9NRH2	51
Q9BXA7	51
Q5MAI5	51
A0A0B4J2F2	51
Q8TDC3	51
Q13554	51
P51956	51
P54764	51
P34925	51
P49761	51
Q96RU8	51
Q32MK0	51
P48730	51
O96013	51
Q8NFD2	51
Q6SA08	51
Q13546	51
P49760	51
P51812	51
P45985	51
Q8TDR2	51
P11362	51
Q86UE8	51
Q07912	51
Q7KZI7	51
P21127	51
Q7L7X3	51
Q96Q04	51
Q14289	51
Q9Y616	51
Q9UM73	51
Q8WXR4	51
P43403	51
Q04759	51
O15146	51
Q08881	51
Q6PHR2	51
O43930	51
P57059	51
Q02750	51
P06213	51
Q16584	51
P68400	51
P51617	51
Q9P289	51
Q6ZMQ8	51
Q13177	51
Q8N2I9	51
P23458	51
Q02763	51
Q9NY57	51
P06493	51
O15530	51
P42681	51
Q9NRM7	51
P04629	51
Q99683	51
Q00526	51
Q96QS6	51
Q9NYL2	51
Q9Y6M4	51
P27361	51
Q00532	51
P53355	51
P53667	51
Q9Y243	51
O43781	51
Q05397	51
P36894	51
P25098	51
P25092	51
P36896	51
Q9Y2K2	51
Q96BR1	51
O75385	51
Q96RG2	51
P49674	51
P35968	51
Q13705	51
Q13873	51
Q01974	51
P17948	51
P0C1S8	51
Q2M2I8	51
Q16816	51
P08069	51
Q9BZL6	51
Q8N752	51
P11801	51
Q07002	51
Q13627	51
P35626	51
Q96PN8	51
O43293	51
Q8IWQ3	51
O75676	51
Q06187	51
P53350	51
Q6IQ55	51
O14757	51
Q9NZJ5	51
Q8TD08	51
Q9UK32	51
Q9P286	51
Q96PY6	51
P35916	51
Q8TDX7	51
O15021	51
Q6P5Z2	51
P35590	51
Q9UQ07	51
Q13233	51
Q86Z02	51
Q16288	51
Q96PF2	51
P31152	51
P27448	51
P07949	51
P49840	51
Q9NRP7	51
Q5TCX8	51
Q00535	51
O95747	51
Q8IZL9	51
P07948	51
P16234	51
P53671	51
O75582	51
Q14012	51
Q9H422	51
Q9P1W9	51
Q13153	51
P51957	51
O14733	51
Q16659	51
Q9P2K8	51
Q9UEE5	51
P21802	51
Q13464	51
Q96Q40	51
O75116	51
Q6P0Q8	51
Q92630	51
Q00537	51
P42680	51
Q8N5S9	51
Q9UIK4	51
Q8N568	51
Q56UN5	51
Q96RU7	51
Q9BWU1	51
P53779	51
Q13237	51
P36507	51
P49336	51
Q14680	51
Q96C45	51
P51817	51
Q13131	51
P16591	51
Q5JZY3	51
Q9H1R3	51
Q15759	51
P23443	51
O60674	51
Q01973	51
Q9Y6S9	51
Q9UQ88	51
Q8NE28	51
P49841	51
Q8NEV1	51
P43250	51
Q96L34	51
P14616	51
O15197	51
Q9NWZ3	51
P00540	51
P00533	51
O00311	51
Q9Y6E0	51
O14965	51
Q9BYT3	51
Q9UQB9	51
O94921	51
P0C264	51
P28482	51
P07332	51
Q8NE63	51
Q8NG66	51
Q5TCY1	51
Q08345	51
Q13976	51
P11309	51
Q16539	51
Q9UEW8	51
Q9Y2H9	51
O43283	51
Q9HAZ1	51
P29317	51
Q05513	51
Q16513	51
P24941	51
Q92519	51
O75716	51
O76039	51
P07333	51
O75460	51
P30530	51
P51451	51
Q15131	51
P08581	51
Q7RTN6	51
P54756	51
P54753	51
P04626	51
Q9P0L2	51
P22455	51
Q6A1A2	51
Q96GD4	51
P51813	51
Q9NR20	51
Q99759	51
Q6P2M8	51
Q86SG6	51
P78368	51
Q96S38	51
Q9C0K7	51
Q13882	51
Q16671	51
Q8IU85	51
Q76MJ5	51
Q9UPZ9	51
P27037	51
P24723	51
Q16620	51
Q96LW2	51
Q5VST9	51
P45983	51
Q9H2G2	51
Q02779	51
Q9NYY3	51
P33981	51
Q8N165	51
Q15303	51
Q96RR4	51
Q6XUX3	51
P0C263	51
Q9H2X6	51
P50750	51
Q13523	51
Q13470	51
Q9Y6R4	51
Q9UHY1	51
Q6J9G0	51
Q86V86	51
P22607	51
Q8NER5	51
Q8IYT8	51
Q9UL54	51
Q8IY84	51
O94768	51
P46734	51
Q9HBH9	51
Q99558	51
Q12866	51
P29323	51
Q9H0K1	51
O95382	51
Q52WX2	51
Q8TAS1	51
P31749	51
P17612	51
Q8NEV4	51
O43353	51
Q59H18	51
P80192	51
P43405	51
P36888	51
Q13557	51
Q16512	51
Q9H093	51
Q6P3R8	51
Q9H2K8	51
P29376	51
Q9C098	51
Q15772	51
Q15139	51
Q9Y2U5	51
Q8NB16	51
P29322	51
O60285	51
O95835	51
Q13188	51
P41743	51
P31751	51
O15264	51
Q9BXA6	51
Q9HC98	51
Q04912	51
Q00536	51
P29320	51
Q92772	51
Q13555	51
P49137	51
Q6VAB6	51
Q9BUB5	51
O96017	51
P21709	51
P52333	51
Q9NYV4	51
P53778	51
Q15831	51
Q09013	51
P29597	51
Q8TD19	51
O75914	51
Q9UBS0	51
P04049	51
Q8WU08	51
Q99640	51
Q15835	51
Q8WTQ7	51
Q06418	51
P41279	51
Q9Y2H1	51
Q15569	51
Q96NX5	51
Q15375	51
Q9HCP0	51
P10721	51
Q13163	51
Q6P3W7	51
Q16566	51
Q16644	51
P42679	51
O00141	51
Q8IVT5	51
Q9NSY1	51
P32298	51
P45984	51
O00238	51
P54760	51
Q96S53	51
Q9UBE8	51
P36897	51
O00444	51
Q8IWU2	51
Q96KB5	51
Q15418	51
Q9H4B4	51
Q16832	51
Q8NCB2	51
P00519	51
Q05655	51
O00506	51
Q9BQI3	51
Q38SD2	51
P49759	51
P50613	51
Q8IW41	51
Q13164	51
P22694	51
P48729	51
P30291	51
P08922	51
Q14164	51
Q8IVW4	51
Q86YV6	51
Q15349	51
Q6ZWH5	51
O94804	51
O15075	51
P15056	51
P54646	51
Q5S007	51
Q14004	51
P19784	51
O60307	51
P09619	51
Q9H361	45
Q14011	45
P98179	45
P11940	45
Q13310	45
P33240	44
Q9H0L4	44
P54652	42
P11021	42
P48741	42
P0DMV8	42
P38646	42
P17066	42
P11142	42
P34931	42
Q9Y4L1	40
P34932	40
P48723	40
Q92598	40
O95757	40
Q0VDF9	40
Q8WUD1	37
P01111	37
P57729	37
Q96A58	37
Q92928	37
Q9Y615	37
P17081	37
Q14088	37
O95716	37
Q92930	37
Q96DA2	37
Q92963	37
Q9UNT1	37
Q9C0K3	37
P62820	37
P51153	37
P0C0E4	37
P15153	37
P57735	37
P11233	37
Q9H4E5	37
P84095	37
P60709	37
Q8TDY3	37
Q9Y614	37
Q9H082	37
O96019	37
Q96AH8	37
Q8WXH6	37
P63267	37
Q5JWF8	37
Q96HU8	37
Q9BPW5	37
P61019	37
O00212	37
Q53S08	37
A4D1S5	37
P11234	37
Q9H9F9	37
P55042	37
P20336	37
Q8TC94	37
Q92730	37
Q969Q5	37
P08134	37
P20338	37
P68133	37
P62491	37
Q9HBH0	37
Q9BW83	37
P20339	37
Q12829	37
P62745	37
Q8TAI7	37
Q9NRW1	37
Q9BSW2	37
P61163	37
P51149	37
P61020	37
O75628	37
O14807	37
Q9H0T7	37
P61158	37
Q9ULW5	37
P62834	37
Q96S21	37
Q96L33	37
Q9NZ32	37
P59190	37
Q6IQ22	37
Q7L0Q8	37
O95057	37
O00194	37
Q9BYD9	37
Q13636	37
P60763	37
P10114	37
Q9NYN1	37
Q9H568	37
Q86YS6	37
Q99578	37
P36776	37
Q9P1U1	37
Q15286	37
Q96AX2	37
P55040	37
Q9H0N0	37
Q13637	37
P61586	37
P01116	37
P61225	37
P61224	37
P60953	37
Q9H981	37
Q8IZ41	37
P51151	37
P42025	37
P68032	37
P51159	37
P61006	37
P0CG39	37
Q15382	37
A6NIZ1	37
Q9UL26	37
P62826	37
P51148	37
Q8TDG2	37
Q562R1	37
Q9BYX7	37
P51157	37
Q9H0U4	37
Q9NP90	37
Q15771	37
O14966	37
P61587	37
Q9GZN1	37
P62736	37
Q9NP72	37
Q96D21	37
Q9BZG1	37
P61026	37
P62070	37
Q6T310	37
P0CG38	37
Q9Y3L5	37
P10301	37
P01112	37
Q9NZQ0	37
Q15907	37
O95755	37
Q9UBK7	37
Q6S8J3	37
Q8IYK8	37
Q9UL25	37
P61018	37
Q14964	37
P63261	37
O94805	37
Q8N4Z0	37
Q9NX57	37
O95661	37
P61106	37
P20340	37
A5A3E0	37
Q15669	37
Q96E17	37
Q7Z6P3	37
Q7Z444	37
P52198	37
P61160	37
P63000	37
Q9NYS0	37
Q9ULC3	37
Q9Y272	37
Q5JT25	37
P20337	37
Q9NYR9	37
P09871	36
O00187	36
P00736	36
Q06124	36
P48740	36
P98073	36
Q7RTZ1	36
Q9UBP0	35
P62333	35
Q9UN37	35
P35998	35
P62191	35
P62195	35
P55072	35
Q96TA2	35
O75351	35
Q6PL18	35
Q9UQ90	35
P17980	35
P46459	35
Q9Y4W6	35
O15381	35
O43933	35
Q15645	35
Q6PIW4	35
Q13608	35
Q9BW62	35
Q9ULI0	35
Q9BVQ7	35
Q8IYT4	35
P43686	35
Q5HY92	35
Q8NBU5	35
O75449	35
Q8NB90	35
Q9UHL0	34
O00571	34
Q92499	34
Q9NUU7	34
Q9UMR2	34
Q9NQI0	34
O15523	34
Q8N143	33
Q9BYV9	33
P00734	33
Q8IY47	33
O43791	33
P17844	33
P36406	33
P14210	33
Q05516	33
P35241	33
Q13795	33
Q0D2K2	33
Q96Q07	33
Q9Y689	33
O95198	33
P60842	33
Q9BUQ8	33
Q86V97	33
Q13105	33
P40617	33
Q99592	33
Q9P2G9	33
Q9Y2R4	33
Q0P5N6	33
O14682	33
Q9NR64	33
P15311	33
Q9NXS3	33
Q8N4G2	33
Q6IQ16	33
Q6ZSB9	33
Q53G59	33
Q6TDP4	33
O94889	33
Q53GT1	33
Q8IXQ5	33
Q92841	33
P52739	33
P41182	33
Q8NBE8	33
Q9BX70	33
Q9Y6V7	33
Q9NR30	33
Q9C0H6	33
Q96PQ7	33
Q8NAB2	33
Q9GZR7	33
Q9Y2M5	33
Q9UJV9	33
Q96JB3	33
Q86XP3	33
Q8NAP8	33
P36405	33
P26038	33
Q5H913	33
Q8N961	33
Q9Y6B6	33
Q9HBE1	33
Q9NR31	33
O15209	33
O60662	33
Q9NY93	33
P49703	33
P26927	33
P61204	33
Q96KE9	33
Q9Y6Y0	33
O95365	33
P56559	33
Q9NUL7	33
Q9BQ39	33
B2RXF5	33
Q14145	33
P62330	33
Q2WGJ6	33
P36404	33
A6NH57	33
Q96BM9	33
P26196	33
Q96RE7	33
O43167	33
Q96KC2	33
P84077	33
Q9H0H3	33
Q9H0S4	33
Q8WVZ9	33
Q96GQ7	33
P00750	33
Q5TC79	33
P38919	33
Q9ULJ3	33
O15156	33
Q8NCP5	33
Q9NXU5	33
Q14240	33
Q9P2J3	33
Q6T311	33
Q6TFL4	33
O14867	33
Q8NFY9	33
Q9UJP4	33
P08519	33
Q9H0F7	33
O43829	33
Q8N239	33
P00747	33
P40616	33
Q9NVJ2	33
O15062	33
Q3SXY8	33
Q53HC5	33
Q2TV78	33
P84085	33
Q8N4N3	33
Q04756	33
Q86UZ6	33
A1YPR0	33
Q8N8L6	33
O00148	33
Q2TBA0	33
Q8NCN2	33
O43298	33
Q9NPC7	33
Q8IVW1	33
Q9NXZ2	33
Q9NVX7	33
Q969Q4	33
P18085	33
Q9Y573	33
Q8WZ60	33
Q6JEL2	33
Q9P2N7	33
Q9UH77	33
Q7L014	33
Q96BR9	33
P00748	33
Q96NJ5	33
Q9H0C5	33
P16885	32
P19174	32
P04264	32
P35908	32
Q9NSB4	32
Q9NTJ3	32
P05787	32
P12036	32
Q01546	32
Q9NSB2	32
P04259	32
P78386	32
Q7Z794	32
Q5XKE5	32
P02538	32
P13647	32
O95678	32
Q14CN4	32
P12035	32
P08729	32
P48668	32
Q7RTS7	32
Q3SY84	32
Q86Y46	32
Q8N1N4	32
P19013	32
A6NCN2	32
Q14683	32
Q99418	31
Q9UQE7	31
Q15438	31
O95347	31
P20700	31
P54259	31
Q8NDV3	31
P62993	31
P35240	31
Q03252	31
O43739	31
Q9P2R6	31
P56730	31
P62979	31
P02545	31
P62987	31
Q9UIA0	31
O14818	30
P45844	30
P14136	30
Q8TAA3	30
Q2M2I5	30
Q6A163	30
Q9C075	30
Q6A162	30
P49720	30
Q9H221	30
Q99456	30
Q15323	30
P0CG48	30
O76014	30
P28072	30
P20618	30
P00751	30
P20248	30
O76013	30
P25788	30
Q7Z3Y8	30
P28065	30
Q16352	30
P17661	30
P08727	30
P08779	30
O43790	30
P28074	30
Q14533	30
P0CG47	30
P25786	30
P02533	30
P13645	30
Q9H172	30
Q8N1A0	30
P78396	30
P60900	30
Q92764	30
Q14525	30
O76011	30
P35527	30
Q6KB66	30
Q7Z3Z0	30
P41219	30
Q7Z3Y7	30
Q99436	30
P08670	30
P07197	30
O95067	30
P06681	30
P35900	30
O76015	30
O76009	30
P78385	30
O15061	30
Q15843	30
Q7Z3Y9	30
P25789	30
P07196	30
Q96PU5	30
P28070	30
P40306	30
A5LHX3	30
Q14532	30
P28062	30
P13646	30
Q04695	30
P14635	30
P25787	30
P28066	30
Q13515	30
P05783	30
P49721	30
P19012	30
P35609	29
P33527	29
P51911	29
Q9H222	29
Q9NP58	29
Q5T3U5	29
Q99758	29
P13797	29
Q8N139	29
Q86UQ4	29
O75027	29
Q9H254	29
Q03519	29
Q08043	29
Q6ZWK6	29
O43707	29
O15438	29
P13796	29
Q8N3F8	29
Q6ZMR5	29
Q2M3G0	29
P78363	29
Q9NUT2	29
Q9UG63	29
O95342	29
Q9NP78	29
P12814	29
Q01082	29
Q03518	29
O15020	29
Q92887	29
P13569	29
P21439	29
O94911	29
Q9BZC7	29
O60235	29
Q8WWZ4	29
O95477	29
Q8IZY2	29
Q96J65	29
O60706	29
O15439	29
O95255	29
O15440	29
Q8WWZ7	29
Q8IUA7	29
Q9NRK6	29
P11277	29
Q86UK0	29
Q14651	29
Q96J66	29
P08183	29
O14933	28
Q9H161	28
Q5XKR4	28
Q96IS3	28
A6NNA5	28
P63279	28
P68036	28
Q96QS3	28
Q9Y5Q5	28
O15266	28
O60902	28
A0A1B0GUS4	28
P23946	27
P40313	27
Q9BQR3	27
Q9Y337	27
P12544	27
Q969T4	27
P60604	27
Q7Z410	27
Q6UWY2	27
P35030	27
O00762	27
Q9BYE2	27
P57727	27
P00738	27
Q9NZP8	27
Q8IU80	27
P49459	27
P20151	27
Q99895	27
C9J798	27
Q9Y2X8	27
Q969M7	27
P62256	27
P20718	27
Q9NRR2	27
Q9NRS4	27
P62253	27
Q8IYP2	27
P10323	27
Q7RTY5	27
Q8NF86	27
Q6GPI1	27
P51668	27
A1L453	27
P51124	27
P62837	27
Q7RTY3	27
Q5K4E3	27
Q712K3	27
P20231	27
Q7RTY8	27
Q9H3S3	27
Q7Z5A4	27
Q9NPD8	27
Q96B02	27
P00739	27
Q6UXH9	27
P63146	27
Q9Y5Y6	27
P03951	27
Q9Y6M0	27
Q16763	27
P04070	27
P61086	27
O15393	27
Q9UBX7	27
Q9NR09	27
P00746	27
Q16651	27
P49427	27
Q96LR5	27
Q9GZN4	27
P08218	27
P08861	27
P06870	27
P00740	27
A6NIE9	27
O60259	27
P07288	27
P24158	27
Q9C0C9	27
P0CW18	27
Q92876	27
P07477	27
E5RG02	27
P49863	27
P51965	27
P05981	27
O43374	27
P49862	27
P20160	27
P17538	27
Q6UWB4	27
Q86T26	27
Q9H832	27
Q9H2R5	27
P08217	27
Q9UI38	27
Q7RTY7	27
A4D1T9	27
P61081	27
O43240	27
P08709	27
Q9UKR3	27
P07478	27
Q9UKR0	27
Q12979	27
P09093	27
P08311	27
P05156	27
Q9BZJ3	27
Q9P0G3	27
P11274	27
P61077	27
Q86WS5	27
P08246	27
Q5VVX9	27
Q8NHM4	27
Q14520	27
Q9UKQ9	27
A8MTI9	27
Q9Y5K2	27
P61088	27
Q9UL52	27
Q5JXB2	27
Q9UNI1	27
P00749	27
Q6PEW0	27
P03952	27
P10144	27
Q7RTY9	27
P22891	27
P00742	27
Q2L4Q9	27
Q5T7P8	26
Q9UPW8	26
P33778	26
Q86TM3	26
O43581	26
Q8NHQ9	26
Q8N3C0	26
Q16778	26
Q99880	26
Q99879	26
Q99877	26
Q9NVP1	26
Q93079	26
Q5T1V6	26
Q05639	26
Q16695	26
Q9UHI6	26
P21579	26
Q6NXT2	26
Q9BQG1	26
Q13206	26
P68104	26
Q9Y2J0	26
Q71DI3	26
Q9H8H2	26
Q8N9I0	26
Q13838	26
P06899	26
Q8TDD1	26
O60814	26
P57053	26
P0DPK2	26
O75643	26
Q8NB66	26
Q8N8A6	26
Q86SS6	26
Q96A08	26
Q5QNW6	26
A2PYH4	26
P68431	26
P62807	26
Q14183	26
O00445	26
P58876	26
Q5TEC6	26
P49450	26
Q6XYQ8	26
P0DPK5	26
Q14184	26
P84243	26
Q5VTE0	26
P23527	26
Q9BSJ8	26
O14795	26
Q8N257	26
P62136	25
Q6ZNF0	25
P49411	25
P62714	25
P15170	25
O00743	25
P62140	25
P16298	25
P36873	25
Q9Y450	25
P60510	25
P53041	25
P43378	25
P48454	25
P17405	25
Q08209	25
P0C1H6	25
P67775	25
Q7Z2G1	25
Q86SQ4	24
Q9NXL9	24
P33992	24
Q15047	24
P24385	24
Q9UKX2	24
Q8WWL7	24
Q12923	24
P12882	24
Q9Y2K3	24
P24864	24
Q9H8S5	24
O43463	24
P13535	24
P35749	24
Q9Y623	24
Q7Z406	24
P12883	24
O96020	24
P35579	24
P41002	24
Q9UJA3	24
Q14566	24
P30281	24
Q9UKX3	24
P33993	24
P11055	24
P13533	24
P33991	24
Q14094	24
P30279	24
P25205	24
P22674	24
A7E2Y1	24
P35580	24
P49736	24
Q15029	23
O60841	23
Q96RP9	23
P46199	23
P49792	23
Q9UGM3	23
Q58FF7	23
Q58FF6	23
P07900	23
Q58FG0	23
Q58FF8	23
Q86UP6	23
Q8N442	23
P13639	23
P57772	23
Q8IYD1	23
Q14568	23
Q9BX10	23
Q7Z2Z2	23
Q969S9	23
P08238	23
O14827	23
Q58FG1	23
Q13972	23
Q9P2M7	22
O95696	22
Q8TD26	22
Q58FF3	22
Q9NRZ9	22
Q14527	22
Q0VF96	22
Q12931	22
Q9Y620	22
P51532	22
P46100	22
Q92698	22
O60264	22
O95602	22
Q9ULG1	22
Q9UNY4	22
O14981	22
Q9H4L7	22
Q8TDI0	22
Q14839	22
P30876	22
O14647	22
Q5FWF4	22
Q96L91	22
Q9NW08	22
Q9P2D1	22
O14802	22
Q2NKX8	22
O14646	22
P24928	22
Q12830	22
P28370	22
Q9NZC9	22
Q5T890	22
Q9Y4B4	22
Q03468	22
Q9ULD4	22
Q12873	22
Q92831	22
Q6ZRS2	22
Q9H6N6	22
P51531	22
Q9HCK8	22
Q86WJ1	22
P14625	22
Q3L8U1	22
Q149N8	22
Q15084	21
Q9H9Y6	21
Q96AC1	21
Q8WWN8	21
Q9Y5Z0	21
P55317	21
P0DJD9	21
Q96P48	21
O96009	21
P0DJD8	21
P07339	21
P00797	21
Q86UX7	21
P61201	21
P0DJD7	21
Q6XZF7	21
P20142	21
P56817	21
Q9BQL6	21
Q8WZ64	21
O43242	21
P14091	21
Q4L235	20
Q96GR2	20
P62937	20
Q99757	20
Q9P265	20
P33121	20
Q9Y2P4	20
O60488	20
Q496J9	20
P23284	20
Q9Y2E4	20
P35125	20
Q14689	20
O14975	20
Q9Y694	20
Q02846	20
P0C7M7	20
O60684	20
Q8TD20	20
P07237	20
Q9UKU0	20
Q68CK6	20
P52292	20
O15131	20
Q86V21	20
Q8NBS9	20
Q9Y2P5	20
Q08AH3	20
Q13087	20
Q08AH1	20
Q4U2R8	20
Q9Y226	20
P30405	20
Q9ULC5	20
P10275	20
Q08945	20
P52294	20
P06401	20
Q6PCB7	20
P10599	20
Q4G176	20
P30101	20
O95573	20
Q6NUN0	20
Q5K4L6	20
Q8IXB1	20
Q9NUB1	20
Q9NR19	20
Q9Y2I7	20
P13667	20
P45877	20
Q8TCC7	20
O15245	20
Q9BQQ3	20
Q6P1M0	20
Q96JJ7	20
O75093	20
Q96QE2	20
Q6P461	20
Q9H8Y8	20
O75751	20
Q9H6R3	20
Q9UNP9	20
Q96CM8	20
Q5FVE4	20
P25391	20
Q53FZ2	20
P07711	19
P62508	19
Q96SF2	19
P78371	19
Q9Y536	19
A6NM43	19
P17987	19
P56202	19
P13056	19
O00482	19
P50991	19
O15370	19
P09668	19
Q06945	19
Q9Y5X4	19
P19793	19
Q14541	19
O15347	19
O00570	19
Q13133	19
P28702	19
Q05682	19
F5H284	19
P48443	19
P24468	19
P43234	19
P03372	19
Q9H6I2	19
Q9UJW2	19
P09429	19
Q96PD2	19
Q9Y4C0	19
Q9NPJ1	19
Q14995	19
O60462	19
Q92526	19
Q99832	19
P04150	19
P48436	19
P20393	19
P07858	19
P0DN37	19
Q9Y466	19
Q9UBX1	19
Q92731	19
Q9Y651	19
P10588	19
P48431	19
P04637	19
O95718	19
A0A0B4J2A2	19
P26583	19
P22736	19
Q63HQ2	19
P49368	19
P48643	19
P41235	19
P35716	19
P57073	19
P43354	19
P11474	19
P40227	19
P55055	19
Q9BT81	19
O95416	19
P10589	19
P35713	19
P25774	19
Q9GZM7	19
A0A075B759	19
O60911	19
A0A075B767	19
Q13427	19
P49116	19
P53634	19
P98160	19
P24043	19
P10809	19
Q13285	19
P08235	19
O43447	19
Q9UBR2	19
P43235	19
P33241	19
P41225	19
O14786	19
O00468	19
P56693	19
O60248	19
Q05066	19
Q96RI1	19
P50990	19
B2RPK0	19
Q9UK17	18
Q99463	18
Q15311	18
Q8NH05	18
P30559	18
P32302	18
Q9Y3L3	18
Q8NH74	18
P20309	18
P41145	18
O43182	18
Q9Y5Y3	18
Q6P4F7	18
P41968	18
Q9C0H5	18
Q96RI0	18
Q8NGI7	18
P21453	18
P48145	18
Q5VT97	18
O76100	18
Q14994	18
Q9NPC1	18
P25100	18
P22888	18
P30556	18
O00421	18
Q6IF42	18
P0C7N1	18
Q8NGZ9	18
P21462	18
Q9H209	18
Q86VI3	18
O43614	18
Q8NGE0	18
O00398	18
P49683	18
P08908	18
Q8NG80	18
O95918	18
Q8NH16	18
O60755	18
Q8NGQ2	18
P32249	18
Q8NGN5	18
Q9P227	18
Q96RD0	18
Q8NHC8	18
Q8NGC1	18
P61073	18
P35367	18
P25021	18
Q9HBW0	18
Q8NGY5	18
O94813	18
Q8NGS5	18
P21917	18
P58170	18
P58181	18
Q9BY21	18
Q8TDU9	18
Q9H1Y3	18
P51684	18
Q03181	18
Q9BTX7	18
Q9NS67	18
Q8NHB7	18
Q8NH03	18
Q8N127	18
P30989	18
Q9H3S7	18
Q8TDN1	18
P11229	18
P22460	18
Q5TG30	18
Q5SYC1	18
Q8NGP3	18
P48146	18
Q9UIX4	18
Q96RP8	18
Q9GZQ4	18
Q8NH64	18
P14416	18
Q8N0Y3	18
Q5JQS5	18
Q8NG77	18
Q99705	18
Q13459	18
P30954	18
P21728	18
Q969N4	18
Q6W5P4	18
Q92502	18
P20591	18
P42331	18
Q8NGC6	18
P30518	18
P25106	18
Q8N264	18
P51582	18
P34969	18
P46663	18
Q96P68	18
Q9Y3N9	18
P30874	18
Q2M1Z3	18
Q96R54	18
P34982	18
Q8NGE3	18
Q5VXM1	18
Q8NH07	18
Q96R69	18
P43657	18
A6NND4	18
Q8NGP6	18
P0DMS8	18
Q07869	18
Q9Y3C6	18
P25929	18
Q07960	18
O95136	18
Q49SQ1	18
Q969V1	18
O60890	18
P50391	18
Q8IXE1	18
Q8NH92	18
O43295	18
Q8NGS0	18
O14804	18
Q8WZ92	18
Q96R27	18
P25116	18
P25105	18
P17658	18
Q8NGP8	18
Q9UHC6	18
P25024	18
Q14CB8	18
O15218	18
O15552	18
Q8NHP6	18
Q9NYF5	18
Q8NGC9	18
Q6ZRI8	18
Q96RI9	18
Q8NG94	18
P37288	18
Q8NG92	18
P49019	18
P32247	18
P30953	18
P46940	18
Q8NH41	18
Q15391	18
Q15760	18
O15350	18
Q8TDS5	18
Q8NGT0	18
A6NHG9	18
Q8NGN7	18
Q9NS66	18
Q9UDX4	18
O95371	18
Q969F8	18
P30939	18
Q9NPB9	18
Q8NGD0	18
Q15077	18
Q8NH80	18
Q9P2F6	18
P28566	18
Q5T5U3	18
P35368	18
Q8NFJ6	18
Q8NGR3	18
P10276	18
Q16581	18
P51686	18
P41231	18
Q9GZK6	18
Q9HB89	18
Q6ZUM4	18
Q6ZT62	18
Q96RA2	18
Q13639	18
P32238	18
Q8NGB9	18
Q8NGV5	18
P16389	18
O43304	18
Q8NGS2	18
Q9NS75	18
Q8NGQ3	18
Q9BQ31	18
Q96P88	18
P46089	18
B5MCN3	18
Q9UNA1	18
Q96RB7	18
P98066	18
P10826	18
Q8NGX8	18
P24530	18
Q9NSA2	18
P15882	18
P23945	18
Q8NGF0	18
Q8TDF5	18
Q17R89	18
O94988	18
P04000	18
Q8NGX2	18
O43749	18
P30872	18
P47884	18
Q9UGF5	18
P29275	18
P32246	18
P12271	18
Q9Y271	18
P10828	18
P41143	18
Q99788	18
Q96RJ0	18
Q7Z5H3	18
Q8NH43	18
P30411	18
Q6IF00	18
Q8NC67	18
O75044	18
Q9UPC5	18
Q8N628	18
Q8NH02	18
O76002	18
P41146	18
Q8NGR9	18
P21554	18
Q8TDS4	18
Q8IWW6	18
P49146	18
P25025	18
Q8NGE5	18
P49638	18
A3KFT3	18
P25090	18
Q8NGL6	18
A6NKK0	18
Q7Z407	18
P35414	18
O14718	18
Q96R28	18
P55085	18
Q13907	18
O75388	18
A6NF89	18
Q6U736	18
O00590	18
Q5TZ20	18
Q8NGG1	18
Q8NGG7	18
Q15722	18
Q8NGJ6	18
P47900	18
Q8NHC4	18
O43613	18
Q8NGN4	18
Q9H1C0	18
Q96P69	18
Q99679	18
Q8NGD2	18
Q96R84	18
Q8NGX1	18
P47211	18
O43897	18
Q8NH48	18
A6NL08	18
O00155	18
Q8TDV5	18
Q99500	18
Q8NGF6	18
Q9H228	18
Q8NG99	18
Q8NH21	18
Q9UBY5	18
Q8NH10	18
Q9P1P5	18
P25089	18
O76054	18
O75469	18
Q8NGD1	18
Q6PIU1	18
P51685	18
Q05193	18
Q8NGR5	18
Q8NGJ9	18
P18089	18
P21731	18
Q8NGM9	18
Q96KK4	18
P41597	18
P58173	18
Q8IZ08	18
Q8NGT1	18
Q8WYK1	18
Q8NH06	18
P47898	18
Q8NH00	18
A6NDL8	18
Q8NGS8	18
P32248	18
Q9ULS6	18
Q8NGP4	18
Q8NGA0	18
Q9NRY4	18
Q8NGH6	18
Q8NH94	18
Q9NZP2	18
Q9UKZ9	18
Q15617	18
Q8NG84	18
Q8NGT2	18
P18825	18
Q14003	18
Q8TCW9	18
Q96KK3	18
Q6IEU7	18
O14626	18
Q9H0H5	18
Q9BZJ6	18
P43116	18
Q9Y5X5	18
P47901	18
Q8NGC5	18
Q96BP3	18
Q8NHC6	18
Q8NGJ5	18
B2RTY4	18
Q6IF36	18
Q96QB1	18
Q6IEZ7	18
Q8NGY1	18
O15354	18
Q92570	18
Q8NGH3	18
O15529	18
Q9P107	18
Q8NGA1	18
P46092	18
P08172	18
Q8N392	18
Q6IFN5	18
Q9NZP0	18
Q8N349	18
Q8NG85	18
P0C646	18
Q9H3N8	18
P49286	18
Q92633	18
P50570	18
P16473	18
Q8NGG4	18
P32239	18
O43194	18
Q9NQN1	18
Q8NGJ7	18
Q8NGQ4	18
Q9UGF6	18
P35372	18
Q9H2H8	18
P28336	18
Q8NGN6	18
Q9GZQ6	18
Q6UX04	18
Q9BPV8	18
P43119	18
P37231	18
Q9Y561	18
Q99527	18
O76099	18
P10827	18
Q9BXC0	18
Q8NHC5	18
O00574	18
Q15262	18
Q52LW3	18
O95665	18
Q8N103	18
Q9H346	18
Q9Y2T5	18
Q8NG97	18
Q86VZ1	18
Q8NHA6	18
Q9Y6L7	18
P08912	18
O14843	18
Q13585	18
P51449	18
Q8NH40	18
Q8NGS4	18
Q96R09	18
P32245	18
O60494	18
Q96PZ7	18
Q15620	18
Q9NYQ7	18
P08588	18
Q8NGS7	18
Q8NGR6	18
A6NDH6	18
P46094	18
Q99677	18
O60431	18
Q8NGM1	18
Q8NGY6	18
Q14330	18
Q8NGA2	18
A6NJZ3	18
P33032	18
Q13607	18
Q92753	18
Q96RI8	18
P47893	18
Q8NGG8	18
Q9Y4A9	18
Q8NG98	18
Q8NGE1	18
Q9UHM6	18
P35462	18
P30542	18
P31391	18
Q9Y5N1	18
O43193	18
Q9H244	18
Q9HC97	18
P13631	18
Q13356	18
P27986	18
O14559	18
P13497	18
P49682	18
P32019	18
Q8NDV2	18
P21918	18
Q8NGK0	18
Q8NGB4	18
Q9Y3M8	18
P22001	18
Q8IXY8	18
Q9H205	18
Q8NHA4	18
P60893	18
Q8NGE7	18
P51677	18
Q8NGA8	18
P05386	18
Q01718	18
P08100	18
P52757	18
A6ND48	18
Q8NGK1	18
Q8NHB1	18
O14522	18
Q8NGS3	18
Q8NGS6	18
Q9Y585	18
P47890	18
O43869	18
Q9UDX3	18
O95977	18
P46091	18
Q8NGX5	18
Q92619	18
Q15619	18
Q99678	18
Q9GZK7	18
P47888	18
P43115	18
P48547	18
Q96P65	18
B2RN74	18
P50052	18
Q8IUQ0	18
Q5NUL3	18
P28827	18
P41595	18
P47775	18
Q8TCB6	18
O00254	18
Q9H3D4	18
Q8NG76	18
Q9Y2T6	18
Q8NH19	18
Q6ZW31	18
Q13017	18
P0C7T2	18
O14581	18
P30550	18
Q99680	18
Q15761	18
Q96P66	18
Q96R47	18
P08913	18
A6NCV1	18
Q9H207	18
P35408	18
Q7Z3T1	18
Q15743	18
Q9UNW8	18
O43603	18
Q16322	18
Q9UKP6	18
P47881	18
P28222	18
Q96RC9	18
[truncated: 5,865 more rows]
