# Supplementary material for: Deciphering the complete human-monkeypox virus interactome: Identifying immune responses and potential drug targets
Source: Front Immunol. 2023 Mar 27;14:1116988. doi: 10.3389/fimmu.2023.1116988 (PMC10083500; doi:10.3389/fimmu.2023.1116988)
Supplement: Supplementary Figure 1 — Protein interaction network representing the unique host hubs for NC_003310 strain. Blue nodes are host proteins, and red nodes are pathogen proteins. Grey edges depict the interactions from domain-based approach. [file DataSheet_1.zip › Supplementary Data-Figures/Supplementary Material 4.xlsx]

## Sheet: Sheet 1
Protein	Location1	Location2	Location3
P19525	Cytoplasm
Q12906	Mitochondria	Nucleus
P07910	Nucleus
Q86SE5	Nucleus
Q9UKM9	Nucleus
A0AV96	Cytoplasm	Nucleus
O43390	Nucleus
O60506	Nucleus
Q9NQ94	Nucleus
Q8TBY0	Cytoplasm
P55265	Nucleus
A6NNZ2	Cytoskeleton
P04350	Cytoskeleton
P07437	Cytoskeleton
P68371	Cytoskeleton
Q13509	Cytoskeleton
Q13885	Cytoskeleton
Q3ZCM7	Cytoskeleton
Q9BUF5	Cytoskeleton
Q9BVA1	Cytoskeleton
Q9H4B7	Cytoskeleton
Q08211	Nucleus
P15924	Cell junction
P58107	Cytoskeleton
Q15149	Cytoplasm	Cytoskeleton
P06733	Cytoplasm	Plasma membrane
P09104	Cytoplasm	Plasma membrane
P13929	Cytoplasm	Plasma membrane
P10412	Nucleus
P16401	Nucleus
P16403	Nucleus
Q02539	Nucleus
P09651	Nucleus
P22626	Nucleus
P51991	Nucleus
Q13151	Nucleus
A0A2R8Y4L2	Nucleus
O14979	Nucleus
Q14103	Nucleus
Q99729	Nucleus
P57721	Mitochondria	Nucleus
P61978	Nucleus
Q00839	Nucleus
Q9BUJ2	Nucleus
Q12905	Nucleus
Q86YZ3	Mitochondria
P67809	Cytoplasm
P0DPH7	Cytoskeleton
P68363	Cytoskeleton
P68366	Cytoskeleton
Q6PEY2	Cytoskeleton
Q71U36	Cytoskeleton
Q9BQE3	Cytoskeleton
Q9NY65	Cytoskeleton
P12277	Cytoplasm
P14923	Cell junction	Plasma membrane
P35222	Plasma membrane
A6NDE4	Nucleus
P0DJD3	Nucleus
P38159	Nucleus
P98179	Nucleus
Q14011	Nucleus
Q15415	Nucleus
A6NEQ0	Nucleus
P0C7P1	Nucleus
Q96E39	Nucleus
Q13283	Cytoplasm
Q9UN86	Cytoplasm
Q14444	Cytoplasm
O14933	Cytoplasm
P68036	Cytoplasm	Nucleus
A0A1B0GUS4	Cytoplasm	Nucleus
Q9NUL3	Nucleus
O95793	Cytoplasm
P62750	Cytoplasm	Endoplasmic reticulum	Nucleus
P63165	Nucleus
O15021	Cytoplasm	Nucleus
O60307	Nucleus
Q6P0Q8	Cytoplasm
Q9Y2H9	Cytoplasm
P55854	Nucleus
P61956	Nucleus
O00571	Cytoplasm
O15523	Cytoplasm
Q9NQI0	Cytoplasm	Nucleus	Plasma membrane
Q9H4A3	Cytoplasm
P62805	Nucleus
O15020	Cytoplasm	Plasma membrane
P11277	Cytoplasm
Q01082	Golgi apparatus
Q9H254	Nucleus
P0DMV8	Nucleus	Cytoplasm
P11021	Cytoplasm
P11142	Nucleus
P17066	Cytoplasm
P34931	Cytoplasm
P38646	Mitochondria
P54652	Cytoplasm
P04908	Nucleus
P0C0S5	Nucleus
P0C0S8	Nucleus
P16104	Nucleus
P20671	Nucleus
Q16777	Nucleus
Q7L7L0	Nucleus
Q8IUE6	Nucleus
Q93077	Nucleus
Q96QV6	Nucleus
Q99878	Nucleus
Q9BTM1	Nucleus
P53675	Cytoplasm
Q00610	Endosomes	Lysosome	Cytoplasm
Q13085	Cytoplasm
Q9HCC0	Mitochondria
P13051	Cytoplasm
Q08AE8	Cytoplasm	Nucleus
Q53SF7	Cell junction
Q5EBL4	Cytoplasm	Plasma membrane
Q9BYP7	Cytoplasm
Q9Y3S1	Cytoplasm
O75376	Nucleus
Q9Y618	Nucleus
P46776	Cytoplasm	Endoplasmic reticulum
O00515	Cytoskeleton
Q92782	Cytoplasm	Nucleus
Q92784	Nucleus
Q92785	Nucleus
O00327	Nucleus
Q86XE0	Cell junction
Q9UNH7	Endosomes	Lysosome
Q9Y5X3	Cytoplasm
Q14116	Golgi apparatus	Nucleus
O14920	Cytoplasm
O15111	Nucleus
Q9Y6K9	Cytoplasm
O00507	Cytoplasm
Q93008	Cytoplasm
Q16543	Cytoplasm
P07900	Cytoplasm
P08238	Cytoplasm
P35268	Nucleus
Q6P5R6	Nucleus
O15037	Nucleus
Q9P2P1	Golgi apparatus
O75113	Nucleus
Q01850	Nucleus
A7MCY6	Nucleus
Q92844	Cytoplasm
P68104	Cytoplasm
Q05639	Cytoplasm
Q9NUU7	Nucleus
Q9UHL0	Nucleus
Q9UMR2	Nucleus
P49450	Nucleus
P84243	Nucleus
Q16695	Nucleus
P05141	Mitochondria
P12235	Mitochondria
P12236	Mitochondria
Q9H0C2	Mitochondria
O60814	Nucleus
P06899	Nucleus
P23527	Nucleus
P33778	Nucleus
P57053	Nucleus
P58876	Nucleus
P62807	Nucleus
Q16778	Nucleus
Q5QNW6	Nucleus
Q8N257	Nucleus
Q93079	Nucleus
Q99877	Nucleus
Q99879	Nucleus
Q99880	Nucleus
Q5JRA6	Cytoplasm
O94804	Nucleus	Plasma membrane
Q9H2G2	Cytoplasm	Plasma membrane
Q15027	Golgi apparatus
Q15057	Endosomes
Q96P50	Nucleus
O43521	Mitochondria
Q92934	Mitochondria
P55957	Cytoplasm
Q13794	Cytoplasm
Q9BXH1	Cytoplasm
Q14457	Cytoplasm
Q7Z6Z7	Cytoplasm	Nucleus
Q96LC9	Nucleus
Q9Y4K3	Mitochondria
O43187	Cytoplasm
O60282	Cytoplasm
P33176	Cytoskeleton	Cytoplasm
Q12840	Cytoplasm	Nucleus
Q07866	Plasma membrane
Q6P597	Cytoskeleton
Q9H0B6	Cytoplasm	Plasma membrane
Q9NSK0	Mitochondria
P40763	Cytoplasm	Nucleus
P42224	Nucleus
P82979	Nucleus
P78423	Plasma membrane
P42830	Cytoplasm
P10145	Golgi apparatus
Q96PG8	Cytoplasm
P05412	Nucleus
P17535	Nucleus
O14733	Cytoplasm	Plasma membrane
Q9UQF2	Plasma membrane
P62979	Cytoplasm	Endoplasmic reticulum	Nucleus
P62987	Cytoplasm	Endoplasmic reticulum
Q15843	Nucleus
Q86X95	Nucleus
Q9BRK4	Cytoplasm	Plasma membrane
O75781	Nucleus	Plasma membrane
Q9NP74	Cytoskeleton
Q9NP80	Cytoplasm	Nucleus
Q9NQ29	Nucleus
Q9Y383	Nucleus
P42574	Mitochondria
Q14790	Cytoplasm
P29466	Cytoplasm
P55212	Cytoplasm
O75477	Endoplasmic reticulum
O94905	Endoplasmic reticulum
Q92845	Cytoskeleton
Q9UHD2	Nucleus
Q8WUM4	Cytoplasm
P35579	Cytoskeleton	Plasma membrane
P35580	Cytoskeleton
P35749	Cytoplasm	Plasma membrane
Q7Z406	Nucleus
Q7Z7A1	Centrosome	Cytoplasm
Q8WXH0	Cytoskeleton	Nucleus
Q92878	Nucleus
Q13227	Nucleus
P24539	Mitochondria
P23284	Endoplasmic reticulum
P30405	Mitochondria
P43487	Cytoplasm
P49792	Nucleus
Q9UNP9	Nucleus
Q99666	Nucleus	Cytoplasm
A6NKT7	Nucleus	Cytoplasm
O14715	Nucleus	Cytoplasm
P0DJD0	Nucleus	Cytoplasm
P0DJD1	Nucleus	Cytoplasm
Q7Z3J3	Nucleus	Cytoplasm
P23246	Nucleus
Q15233	Nucleus
Q8WXF1	Nucleus
P23025	Nucleus
O95983	Nucleus
Q9UBB5	Nucleus
Q5VU43	Golgi apparatus
P22415	Nucleus
Q15853	Nucleus
Q5PSV4	Nucleus
Q9HCU9	Centrosome
O43815	Cytoplasm
Q13033	Cytoplasm
Q9NRL3	Cytoplasm
O75665	Cytoskeleton
O94763	Nucleus
O95678	Cytoplasm
P02538	Cytoskeleton
P04259	Cytoskeleton
P05787	Cytoskeleton
P08729	Cytoskeleton
P13647	Cytoskeleton
P19013	Cytoskeleton
P35908	Cytoplasm	Cytoskeleton
P48668	Cytoskeleton
Q5XKE5	Cytoplasm	Nucleus
Q7RTS7	Cytoskeleton
Q7Z794	Nucleus	Plasma membrane
P35221	Cell junction	Plasma membrane
P19237	Nucleus
P19429	Cytoplasm
P48788	Plasma membrane
P50552	Cell junction	Plasma membrane
P50579	Cytoplasm	Plasma membrane
P63010	Cytoplasm
Q10567	Golgi apparatus
Q14141	Cytoplasm
Q92599	Cytoplasm
Q9NVA2	Cytoplasm
Q9P0V9	Cytoskeleton
Q96C34	Nucleus
Q8WV44	Nucleus
Q96A61	Nucleus
Q96F44	Cytoplasm	Nucleus
Q99675	Nucleus
Q9BQS8	Cytoplasm
Q9BT92	Centrosome	Cytoplasm	Plasma membrane
Q9NSA3	Cytoplasm	Nucleus
Q9UPT5	Cytoplasm
Q5VT25	Cytoskeleton
Q9Y5T5	Cytoplasm	Nucleus
Q9Y679	Nucleus	Cytoplasm
O75155	Nucleus
Q86VP6	Cytoplasm	Golgi apparatus	Nucleus
Q08379	Golgi apparatus
Q9NYA3	Cytoplasm
A8MQT2	Golgi apparatus
A6NDN3	Cytoplasm
A6NDK9	Cytoplasm
P0CG33	Cytoplasm
Q92624	Nucleus
Q9BQG0	Nucleus
O14578	Cytoplasm
P04792	Cytoplasm	Plasma membrane
Q8WW38	Nucleus
Q96DA0	Cytoplasm
Q9P0K7	Nucleus
P30048	Mitochondria
Q06830	Mitochondria
Q13162	Endoplasmic reticulum
O00505	Cytoplasm	Nucleus
O00629	Nucleus
P52292	Nucleus
P18583	Nucleus
Q9H6S3	Cytoplasm
Q8TAQ2	Nucleus
Q92922	Nucleus
O15131	Cytoplasm
O60684	Cytoplasm
P52294	Nucleus
O75398	Nucleus
Q8IVF2	Cytoplasm
Q9BXM0	Golgi apparatus	Plasma membrane	Cytoplasm
Q96ES6	Cytoplasm
Q96JH7	Plasma membrane
Q9NRQ2	Nucleus
Q9NRR4	Nucleus
Q9Y3T6	Cytoplasm
Q15643	Golgi apparatus
P46939	Nucleus	Plasma membrane
Q13474	Nucleus	Plasma membrane
O15198	Nucleus
P84022	Nucleus
Q15796	Cytoplasm	Nucleus
Q15797	Cytoplasm	Nucleus
Q99717	Nucleus
Q8NFZ5	Nucleus
P62266	Cytoplasm	Endoplasmic reticulum
P31151	Cytoplasm
Q86SG5	Cytoplasm
P84101	Nucleus
O00391	Golgi apparatus
P20036	Cytoplasm
P28562	Nucleus
Q05923	Nucleus
Q13115	Nucleus
P28838	Cytoplasm
P27658	Cytoplasm
Q01955	Cytoplasm
Q96P44	Cytoplasm
Q9UEW3	Golgi apparatus
Q06481	Cytoplasm
Q2TBE0	Nucleus
Q6UWP8	Cytoplasm
Q6UX07	Cytoplasm
Q8WWI1	Cytoskeleton
Q9UPQ0	Cytoskeleton
Q92186	Golgi apparatus
Q92187	Golgi apparatus
Q96E22	Cytoplasm
Q9BTC0	Nucleus
Q4G0J3	Cytoplasm	Nucleus
Q05086	Nucleus
Q15084	Cytoplasm	Endoplasmic reticulum
O75525	Nucleus
Q07666	Nucleus
P06748	Nucleus
Q7L804	Cytoplasm
Q9BXF6	Cytoskeleton	Cytoplasm
P12081	Cytoplasm
P49590	Mitochondria
Q93086	Cytoplasm
O95400	Nucleus
P02489	Cytoplasm
P02511	Cytoplasm	Plasma membrane
P27449	Cytoplasm
P55327	Cytoplasm
Q16890	Cell junction	Cytoplasm	Plasma membrane
Q05BQ5	Nucleus
Q969R5	Nucleus
Q53H80	Nucleus
Q9H9L7	Nucleus
Q9NTZ6	Nucleus
Q8IXT5	Nucleus
Q96AH0	Nucleus
Q9BQ15	Nucleus
O94898	Golgi apparatus
Q6UXM1	Cytoplasm
Q96JA1	Cytoplasm
O00139	Centrosome	Nucleus
Q99661	Centrosome	Nucleus
Q9Y5Q9	Nucleus	Nucleus
O00499	Cytoplasm
P49418	Cytoplasm
Q8N8S7	Cytoplasm	Cell junction	Plasma membrane
Q9UI08	Cytoplasm
P78344	Cytoplasm
P11047	Endoplasmic reticulum	Plasma membrane
Q13753	Endoplasmic reticulum	Golgi apparatus
P04083	Cytoplasm	Plasma membrane
P07355	Plasma membrane
P12111	Endoplasmic reticulum
Q8TB40	Nucleus
Q8WTS1	Cytoplasm
Q8WTS6	Nucleus
P20042	Endoplasmic reticulum
O75152	Nucleus
A0A1B0GTU1	Nucleus
P46778	Cytoplasm	Endoplasmic reticulum	Nucleus
Q13427	Nucleus
Q8WV24	Nucleus
P02545	Nucleus
P20700	Nucleus
Q03252	Nucleus
P16333	Cytoplasm	Plasma membrane
Q9UKK9	Cytoplasm
O00151	Cytoskeleton
O75112	Cytoplasm	Cell junction
O14628	Nucleus
O14771	Nucleus	Nucleus
O43296	Nucleus
O43309	Nucleus
O60304	Nucleus
O95201	Nucleus
P10073	Cytoplasm	Plasma membrane
P13682	Nucleus
P15622	Nucleus
P17014	Nucleus
P17020	Nucleus
P17023	Mitochondria
P17027	Cytoplasm
P17036	Nucleus
P17041	Nucleus
P28698	Nucleus
P51814	Nucleus
P52736	Nucleus	Cytoplasm
P52742	Cytoplasm
Q03923	Nucleus
Q06730	Endoplasmic reticulum	Nucleus
Q09FC8	Cytoskeleton	Nucleus
Q12901	Cytoplasm	Nucleus
Q13398	Mitochondria
Q14584	Cytoplasm
Q14587	Cytoplasm
Q14592	Nucleus
Q14929	Nucleus
Q15072	Nucleus
Q15776	Nucleus
Q15935	Nucleus
Q15973	Nucleus
Q16600	Nucleus
Q16670	Nucleus
Q3KNS6	Nucleus
Q3KQV3	Nucleus
Q6NX45	Cytoskeleton
Q6P1L6	Nucleus
Q6P2D0	Nucleus
Q6U7Q0	Nucleus
Q6ZNG0	Centrosome
Q6ZNH5	Nucleus
Q7Z3I7	Nucleus
Q86UD4	Nucleus
Q86UQ0	Nucleus
Q8N988	Cytoskeleton	Nucleus
Q8NDQ6	Nucleus
Q8NF99	Cytoplasm	Nucleus	Plasma membrane
Q8TAU3	Nucleus
Q8TBZ8	Golgi apparatus
Q8TF47	Centrosome	Plasma membrane	Cytoplasm
Q8WTR7	Nucleus
Q8WV37	Nucleus
Q969J2	Nucleus
Q96GC6	Nucleus
Q96I27	Mitochondria
Q96JL9	Nucleus
Q96RE9	Nucleus
Q96SQ5	Nucleus
Q9BRR0	Nucleus
Q9BSG1	Cytoplasm	Plasma membrane
Q9C0F3	Cytoplasm	Nucleus
Q9GZX5	Nucleus
Q9H4T2	Nucleus
Q9H5H4	Nucleus
Q9H7X3	Nucleus
Q9HCX3	Nucleus
Q9NQZ8	Nucleus
Q9NR11	Cell junction	Cytoplasm
Q9NYW8	Nucleus
Q9NZL3	Nucleus
Q9P0L1	Cytoplasm
Q9UEG4	Nucleus
Q9UIE0	Mitochondria
Q9UJW8	Nucleus
Q9ULD5	Nucleus
Q9Y2P0	Cytoskeleton
Q9Y2P7	Nucleus
Q9Y473	Nucleus
A2RRD8	Nucleus
O14709	Nucleus
O43345	Golgi apparatus
O60765	Nucleus
O75123	Nucleus
O75820	Cytoskeleton
O94892	Nucleus
O95780	Golgi apparatus
P10072	Mitochondria	Nucleus
P17025	Nucleus
P17026	Nucleus
P17029	Nucleus
P17030	Golgi apparatus	Nucleus
P17031	Mitochondria
P17032	Cytoplasm
P17039	Nucleus
P17097	Mitochondria
P21506	Plasma membrane	Cytoplasm
P51504	Nucleus
P51522	Nucleus
P51815	Golgi apparatus	Nucleus
P52741	Nucleus
P58317	Centrosome	Nucleus
Q02386	Nucleus
Q03936	Nucleus
Q06732	Endoplasmic reticulum	Nucleus
Q08ER8	Nucleus
Q14590	Nucleus
Q14593	Nucleus
Q15937	Cytoplasm
Q2M3X9	Nucleus
Q3SY52	Cytoskeleton
Q3ZCT1	Cytoplasm	Nucleus
Q3ZCX4	Nucleus
Q5TYW1	Nucleus
Q5VV52	Nucleus
Q68DY1	Nucleus	Cytoplasm
Q6AZW8	Cytoplasm	Nucleus
Q6ECI4	Nucleus
Q6NSZ9	Nucleus
Q6PF04	Nucleus
Q6ZN11	Nucleus
Q7L3S4	Nucleus
Q7Z340	Nucleus
Q7Z7L9	Nucleus
Q86TJ5	Nucleus
Q86UE3	Nucleus
Q86W11	Nucleus
Q86Y25	Nucleus
Q86YE8	Cytoskeleton
Q8IW36	Nucleus
Q8IZ26	Nucleus
Q8N184	Nucleus
Q8N3J9	Nucleus
Q8N7K0	Nucleus
Q8N7M2	Nucleus
Q8N883	Nucleus
Q8N8J6	Mitochondria
Q8N8Y5	Nucleus
Q8N8Z8	Nucleus
Q8NHY6	Nucleus
Q8TAF7	Golgi apparatus
Q8TAQ5	Nucleus
Q8TC21	Mitochondria	Nucleus
Q8TF39	Nucleus
Q8WXB4	Nucleus
Q969W8	Nucleus
Q96CX3	Endoplasmic reticulum
Q96HQ0	Nucleus
Q96NL3	Cytoplasm	Plasma membrane
Q96SE7	Cytoskeleton
Q96SK3	Nucleus
Q96SL8	Nucleus
Q96SR6	Nucleus
Q9BR84	Nucleus
Q9BSK1	Nucleus
Q9BX82	Nucleus
Q9HCG1	Nucleus
Q9NV72	Nucleus
Q9P2J8	Cytoplasm
Q9UJU3	Centrosome
Q9UJW7	Cytoplasm
Q9UK13	Nucleus
Q9UL58	Nucleus	Cytoplasm
Q9Y2H8	Nucleus	Plasma membrane
Q9Y2L8	Cytoskeleton
Q9Y6Q3	Nucleus	Cytoplasm
A6NHJ4	Nucleus
A8MUV8	Nucleus
B4DU55	Nucleus
O75290	Nucleus
O75467	Cytoplasm	Nucleus
P10075	Cell junction	Nucleus
P17017	Cytoplasm	Nucleus
P51523	Nucleus
P52740	Cytoplasm
Q03924	Cytoplasm	Nucleus
Q03938	Nucleus
Q08AN1	Centrosome
Q0VGE8	Nucleus
Q14586	Nucleus
Q14588	Nucleus
Q147U1	Cytoskeleton
Q2M218	Nucleus
Q2M3W8	Nucleus
Q3KP31	Nucleus
Q3MIS6	Nucleus
Q494X3	Nucleus
Q499Z4	Nucleus
Q52M93	Cytoplasm	Nucleus
Q5CZA5	Nucleus
Q5EBL2	Nucleus
Q5JVG2	Nucleus
Q5MCW4	Golgi apparatus	Nucleus	Cytoplasm
Q5SXM1	Cytoplasm	Mitochondria	Nucleus
Q5T5D7	Cytoplasm
Q5TEC3	Nucleus
Q68DI1	Nucleus
Q6AW86	Nucleus
Q6DD87	Nucleus
Q6NX49	Nucleus
Q6P280	Nucleus
Q6P9A1	Cytoplasm
Q6P9A3	Nucleus
Q6PG37	Nucleus
Q6PK81	Nucleus
Q6ZMW2	Mitochondria	Nucleus
Q6ZMY9	Nucleus
Q6ZN06	Cytoplasm
Q6ZSS3	Nucleus
Q7Z3V5	Nucleus
Q86T29	Nucleus
Q86V71	Nucleus
Q86WZ6	Plasma membrane
Q86XU0	Nucleus
Q8N141	Cytoplasm	Nucleus
Q8N2I2	Nucleus
Q8N972	Nucleus
Q8N9K5	Nucleus
Q8NB42	Nucleus
Q8NB50	Cytoskeleton	Nucleus
Q8NDW4	Nucleus
Q8TB69	Nucleus
Q8TF20	Cytoplasm
Q8TF45	Nucleus
Q96JF6	Nucleus
Q96K75	Nucleus
Q96LW1	Nucleus
Q96MR9	Nucleus
Q96MU6	Nucleus
Q96N20	Nucleus
Q96ND8	Nucleus
Q96NG8	Cytoplasm
Q96NI8	Nucleus
Q96NJ6	Cytoplasm	Nucleus
Q99676	Nucleus
Q9BRH9	Nucleus
Q9BWM5	Cytoplasm
Q9BY31	Nucleus
Q9H0M5	Nucleus
Q9H7R5	Nucleus
Q9HBT7	Golgi apparatus
Q9HCL3	Nucleus
Q9HCZ1	Nucleus
Q9NW07	Nucleus
Q9NXT0	Nucleus
Q9NYT6	Nucleus
Q9UC06	Cytoplasm
Q9UK10	Nucleus
Q9UL59	Nucleus
Q9Y2G7	Cytoplasm
Q9Y6R6	Nucleus
A8MQ14	Nucleus
B4DX44	Nucleus
B7Z6K7	Nucleus
C9JN71	Nucleus
Q6PDB4	Nucleus
O00206	Plasma membrane
P58753	Cell junction	Cytoplasm	Nucleus
Q8IUC6	Nucleus
Q8IUD2	Cytoplasm
Q9Y3Q3	Golgi apparatus
Q96KS0	Nucleus
Q9H6Z9	Cytoplasm
P31323	Mitochondria
P06753	Cytoskeleton
P09493	Cytoskeleton
P67936	Cytoskeleton
Q92560	Nucleus
Q9UH99	Nucleus
Q8IUR0	Cytoplasm
Q8IY57	Nucleus
Q8N488	Nucleus
Q8IY67	Nucleus
Q9HCJ3	Nucleus
Q96RQ9	Cytoplasm	Nucleus
Q9NP66	Nucleus
Q9P0W2	Nucleus
Q9Y4Z0	Cytoplasm
O75093	Plasma membrane
O75094	Cell junction
P02585	Nucleus
P0DP23	Cytoplasm
P41208	Nucleus
P63316	Cytoskeleton	Mitochondria	Nucleus
Q12798	Cytoskeleton	Cytoplasm	Nucleus
Q9NZT1	Cytoplasm	Plasma membrane
P63279	Nucleus
Q9P0U3	Nucleus
Q00987	Cytoplasm	Nucleus
O95071	Nucleus
Q9HAU4	Nucleus
Q9HCE7	Cytoplasm
P04637	Nucleus
Q96J02	Nucleus
Q9H0M0	Cytoplasm
Q9ULJ8	Plasma membrane
Q9NYY3	Cytoplasm	Mitochondria	Nucleus
P23508	Cytoplasm	Nucleus
Q99836	Cytoplasm
O15409	Nucleus
Q8IVH2	Cytoplasm	Nucleus
Q9H334	Nucleus
Q9HC84	Cytoplasm
P49069	Cytoplasm
Q92504	Endoplasmic reticulum
Q641Q2	Cytoplasm
Q9Y4E1	Cytoplasm
P19838	Nucleus
P63208	Nucleus
P27348	Cytoplasm
P31946	Cytoplasm
P31947	Cytoplasm
P61981	Cytoplasm
P62258	Cytoplasm
Q13322	Cytoplasm
Q14449	Cytoplasm	Nucleus
Q14451	Cytoplasm	Plasma membrane
O43707	Cytoskeleton	Nucleus
P12814	Cytoskeleton	Cell junction	Plasma membrane
P13796	Cytoplasm	Plasma membrane
P13797	Cytoplasm	Plasma membrane
P35609	Cytoskeleton
Q08043	Cytoskeleton
Q8N3F8	Cell junction	Cytoskeleton	Cytoplasm
P51911	Cytoskeleton
P23528	Cytoplasm
Q9Y281	Cytoplasm	Nucleus
O60234	Cytoplasm	Nucleus
P60983	Cytoplasm	Nucleus
P29323	Plasma membrane
P54762	Cytoplasm	Endoplasmic reticulum	Plasma membrane
P15311	Plasma membrane
P26038	Plasma membrane
P35241	Plasma membrane
Q12923	Nucleus
Q86UX7	Cytoplasm
Q96AC1	Cell junction
Q05397	Cell junction
Q14289	Cytoplasm	Plasma membrane
O95302	Golgi apparatus	Mitochondria
P26885	Plasma membrane
P68106	Cytoplasm
Q00688	Cytoplasm
Q02790	Cytoplasm
Q13451	Nucleus
Q96AY3	Mitochondria
Q9NWM8	Cytoplasm
Q9Y680	Endoplasmic reticulum
O43739	Cytoplasm
Q15438	Nucleus
Q99418	Cytoplasm
Q9UIA0	Plasma membrane
O00141	Nucleus
O00311	Nucleus
O00444	Centrosome	Cytoplasm
O14757	Nucleus
O14936	Nucleus
O14965	Centrosome	Nucleus
O14976	Golgi apparatus
O15075	Nucleus
O15264	Cytoplasm	Nucleus
O15530	Cytoplasm
O43283	Cytoskeleton
O43293	Cytoplasm
O43318	Cytoplasm
O43353	Cytoplasm
O43781	Nucleus
O60229	Cytoplasm	Nucleus
O60285	Nucleus
O60674	Nucleus
O75116	Cytoplasm
O75385	Cytoplasm
O75582	Nucleus
O75676	Nucleus
O75716	Cytoplasm
O75914	Cytoplasm
O75962	Cytoplasm
O76039	Nucleus
O94768	Cytoplasm	Plasma membrane
O94806	Cytoplasm	Nucleus
O94921	Cytoplasm	Nucleus
O95382	Nucleus
O95747	Cytoplasm
O96013	Cell junction	Plasma membrane
O96017	Nucleus
P00519	Nucleus
P00533	Cell junction	Plasma membrane
P04049	Cytoplasm	Plasma membrane
P04626	Plasma membrane
P04629	Cytoplasm
P05771	Nucleus
P06213	Cytoplasm
P06239	Golgi apparatus
P06241	Plasma membrane
P06493	Cytoplasm	Nucleus
P07332	Cytoplasm	Nucleus
P07333	Plasma membrane	Cytoplasm
P07947	Cytoplasm	Plasma membrane
P07948	Golgi apparatus	Plasma membrane
P07949	Cytoplasm	Golgi apparatus
P08581	Cytoplasm	Plasma membrane
P08631	Cytoplasm
P08922	Cytoplasm
P09619	Cytoplasm
P09769	Plasma membrane
P0C1S8	Nucleus
P0C264	Mitochondria
P10721	Plasma membrane
P11309	Cytoplasm
P11801	Cytoplasm	Nucleus
P11802	Cytoplasm
P12931	Cell junction	Plasma membrane
P15056	Cytoplasm
P15735	Cytoplasm
P16066	Nucleus
P16234	Cell junction	Nucleus	Plasma membrane
P16591	Cytoplasm
P17252	Cytoplasm
P17612	Cytoplasm
P17948	Plasma membrane
P21127	Nucleus
P21802	Cell junction
P21860	Plasma membrane
P22607	Endoplasmic reticulum
P22612	Cytoplasm
P22694	Cytoplasm
P23443	Nucleus
P24723	Cytoplasm
P24941	Nucleus
P25092	Cytoplasm
P25098	Cytoplasm
P27037	Cytoplasm
P27361	Nucleus
P28482	Cytoplasm
P29317	Cell junction	Plasma membrane
P29320	Cytoplasm	Nucleus	Plasma membrane
P29376	Cytoplasm
P29597	Cytoplasm
P30291	Nucleus
P30530	Plasma membrane
P31152	Golgi apparatus	Nucleus
P31749	Nucleus
P31751	Cytoplasm	Nucleus
P32298	Cytoplasm
P33981	Cytoplasm	Nucleus
P34925	Golgi apparatus
P34947	Nucleus
P35626	Nucleus
P35916	Nucleus	Plasma membrane
P35968	Cytoplasm
P36507	Cytoplasm
P36888	Endoplasmic reticulum
P36894	Cytoplasm
P36896	Cytoplasm
P36897	Plasma membrane
P37173	Plasma membrane
P41240	Cytoplasm	Cytoplasm
P41279	Cytoplasm
P41743	Cytoplasm
P42679	Cytoskeleton
P42680	Plasma membrane
P42681	Cytoplasm
P42684	Nucleus
P42685	Nucleus
P43250	Mitochondria
P43405	Cytoplasm	Plasma membrane
P45984	Cytoplasm	Plasma membrane
P45985	Nucleus
P46734	Cytoplasm	Nucleus
P48729	Cytoplasm
P48730	Nucleus
P49137	Nucleus
P49336	Nucleus
P49674	Cytoplasm	Nucleus
P49759	Nucleus
P49760	Nucleus
P49761	Nucleus
P49840	Cytoplasm
P49841	Nucleus
P50613	Nucleus
P50750	Nucleus
P51451	Nucleus
P51617	Cytoplasm
P51812	Nucleus
P51813	Plasma membrane
P51817	Nucleus
P51955	Centrosome	Nucleus
P51956	Cytoskeleton
P51957	Cytoplasm
P52333	Cytoplasm	Plasma membrane
P52564	Cytoplasm	Nucleus
P53355	Centrosome
P53667	Cytoplasm	Nucleus
P53671	Nucleus
P53778	Nucleus
P54646	Nucleus
P57059	Nucleus
P68400	Nucleus
P78368	Cytoplasm
P80192	Nucleus
Q00526	Cytoplasm
Q00532	Nucleus
Q00534	Nucleus
Q00535	Nucleus	Plasma membrane
Q00536	Cytoplasm	Cytoskeleton
Q00537	Cytoplasm	Nucleus
Q02156	Cytoplasm	Cytoskeleton
Q02750	Cytoplasm	Plasma membrane
Q02763	Plasma membrane
Q02779	Cytoskeleton	Cytoplasm	Nucleus
Q04759	Cytoskeleton
Q04771	Nucleus
Q04912	Cytoplasm
Q05513	Cytoplasm
Q05655	Cytoplasm
Q06187	Cytoplasm	Plasma membrane
Q07002	Cytoskeleton
Q07912	Plasma membrane
Q08345	Cell junction	Nucleus
Q08881	Cytoplasm	Plasma membrane
Q09013	Cytoplasm
Q12851	Cytoplasm
Q12852	Nucleus	Plasma membrane
Q12866	Plasma membrane
Q13043	Nucleus
Q13131	Nucleus
Q13153	Cytoplasm	Plasma membrane
Q13163	Cytoskeleton	Nucleus
Q13164	Nucleus
Q13177	Nucleus	Cytoplasm
Q13188	Cytoskeleton
Q13233	Cytoplasm
Q13470	Cell junction
Q13523	Nucleus
Q13546	Cytoplasm	Plasma membrane
Q13554	Plasma membrane
Q13555	Plasma membrane
Q13557	Plasma membrane
Q13627	Cytoplasm
Q13873	Nucleus	Plasma membrane
Q13882	Nucleus
Q13976	Cytoplasm
Q14004	Nucleus
Q14012	Cytoplasm
Q14164	Cytoplasm
Q15131	Nucleus
Q15139	Plasma membrane
Q15208	Cytoplasm
Q15349	Nucleus
Q15418	Cytoplasm
Q15746	Cytoskeleton
Q15759	Mitochondria
Q15772	Cytoplasm
Q15831	Nucleus
Q16288	Nucleus
Q16512	Plasma membrane
Q16513	Cytoskeleton	Nucleus
Q16539	Nucleus
Q16566	Nucleus
Q16584	Cytoskeleton	Cytoplasm
Q16620	Plasma membrane
Q16644	Nucleus
Q16659	Cytoplasm
Q16671	Cytoplasm
Q16832	Cytoskeleton	Plasma membrane
Q2M2I8	Plasma membrane	Cytoplasm
Q32MK0	Nucleus
Q38SD2	Cytoplasm
Q56UN5	Cytoplasm
Q5S007	Cytoplasm
Q5TCX8	Cytoplasm	Plasma membrane
Q5TCY1	Cytoplasm
Q5VST9	Cytoplasm	Plasma membrane
Q6DT37	Cytoplasm
Q6IQ55	Cytoskeleton
Q6J9G0	Plasma membrane
Q6P2M8	Plasma membrane
Q6P5Z2	Cytoplasm
Q6SA08	Cell junction
Q6ZMQ8	Mitochondria
Q6ZN16	Cytoplasm
Q6ZWH5	Cytoplasm
Q76MJ5	Cytoplasm	Endoplasmic reticulum
Q7KZI7	Plasma membrane
Q7L7X3	Cytoplasm
Q7RTN6	Cytoplasm	Nucleus
Q7Z2Y5	Cytoplasm	Nucleus
Q86SG6	Cytoskeleton
Q86V86	Cytoplasm
Q86Z02	Cytoplasm	Nucleus
Q8IU85	Cytoplasm	Nucleus
Q8IVH8	Cytoskeleton
Q8IVT5	Cytoplasm
Q8IVW4	Nucleus	Cytoplasm
Q8IW41	Cytoplasm	Nucleus
Q8IWQ3	Golgi apparatus
Q8IWU2	Cytoskeleton	Nucleus
Q8IY84	Cytoplasm
Q8IZL9	Nucleus
Q8N165	Nucleus
Q8N2I9	Cytoplasm
Q8N5S9	Cytoplasm
Q8N752	Cytoplasm
Q8NB16	Plasma membrane
Q8NCB2	Nucleus
Q8NEV1	Nucleus
Q8NEV4	Cytoskeleton	Cytoplasm
Q8NG66	Nucleus
Q8TAS1	Nucleus
Q8TD08	Cytoplasm	Nucleus
Q8TDC3	Nucleus
Q8TDR2	Nucleus
Q8TDX7	Nucleus
Q8TEA7	Nucleus
Q8WTQ7	Mitochondria
Q8WU08	Centrosome
Q92519	Nucleus
Q92630	Nucleus
Q92772	Centrosome	Nucleus
Q92918	Plasma membrane
Q96BR1	Cytoplasm
Q96C45	Cytoplasm	Mitochondria	Nucleus
Q96GD4	Nucleus
Q96GX5	Nucleus
Q96KB5	Cytoplasm
Q96L34	Cytoplasm
Q96PN8	Nucleus
Q96PY6	Cytoplasm
Q96Q04	Nucleus
Q96Q40	Nucleus
Q96QS6	Nucleus
Q96RG2	Cytoplasm
Q96RR4	Cytoplasm
Q96RU7	Nucleus
Q96RU8	Cytoplasm	Plasma membrane
Q96S38	Endosomes	Lysosome
Q96S53	Nucleus
Q99558	Cytoplasm
Q99640	Golgi apparatus
Q99683	Cytoplasm
Q99759	Nucleus
Q9BQI3	Nucleus
Q9BUB5	Nucleus
Q9BWU1	Cytoplasm
Q9BYT3	Nucleus
Q9BZL6	Nucleus
Q9C098	Cytoplasm
Q9C0K7	Cytoplasm
Q9H093	Cytoplasm	Nucleus
Q9H0K1	Nucleus	Cytoplasm
Q9H1R3	Endoplasmic reticulum
Q9H2K8	Mitochondria
Q9H2X6	Nucleus
Q9H3Y6	Cytoskeleton
Q9H422	Cytoplasm
Q9HAZ1	Cytoskeleton
Q9HBH9	Nucleus
Q9HBY8	Nucleus
Q9HC98	Cytoplasm	Nucleus
Q9HCP0	Cytoplasm
Q9NQU5	Nucleus
Q9NR20	Cytoplasm
Q9NRH2	Cell junction	Plasma membrane	Cytoplasm
Q9NRM7	Cytoskeleton	Cytoplasm
Q9NRP7	Cytoplasm
Q9NSY1	Nucleus
Q9NWZ3	Cytoskeleton
Q9NYL2	Cytoplasm
Q9NYV4	Nucleus
Q9P1W9	Cytoplasm
Q9P286	Nucleus
Q9P289	Nucleus
Q9P2K8	Cytoplasm
Q9UBE8	Nucleus
Q9UBS0	Cytoplasm
Q9UEE5	Nucleus
Q9UEW8	Nucleus
Q9UF33	Nucleus
Q9UHY1	Cytoplasm
Q9UIK4	Golgi apparatus	Cytoplasm
Q9UK32	Mitochondria	Nucleus
Q9UKE5	Nucleus
Q9UKI8	Nucleus
Q9UL54	Cytoplasm	Nucleus
Q9UM73	Plasma membrane
Q9UPZ9	Nucleus
Q9UQ07	Endoplasmic reticulum
Q9UQ88	Nucleus
Q9UQM7	Plasma membrane
Q9Y243	Cytoplasm
Q9Y2H1	Cytoplasm
Q9Y2K2	Nucleus
Q9Y2U5	Cytoplasm	Nucleus
Q9Y463	Nucleus
Q9Y4K4	Cytoplasm
Q9Y616	Cytoplasm
Q9Y6E0	Cytoplasm	Nucleus
Q9Y6R4	Cytoplasm
P57058	Nucleus	Plasma membrane
Q86YV6	Golgi apparatus
Q96LW2	Plasma membrane	Cytoplasm
Q9NY57	Nucleus
Q9Y6S9	Nucleus
Q13418	Cell junction	Plasma membrane
Q8IWB6	Cytoplasm
O43175	Cytoplasm	Plasma membrane
P56545	Nucleus
Q13363	Nucleus
Q9UBQ7	Cytoplasm
P14060	Endoplasmic reticulum	Nucleus
P26439	Endoplasmic reticulum	Nucleus
Q15738	Endoplasmic reticulum
Q9H2F3	Cytoplasm
O95455	Nucleus
Q12888	Nucleus
P49585	Nucleus
Q96T66	Mitochondria
Q99447	Cytoplasm
Q9BZQ4	Cytoplasm
Q9HAN9	Nucleus
Q8IZD4	Cytoplasm
Q9NPI6	Cytoplasm
Q8IU60	Cytoplasm	Nucleus
O60825	Nucleus
P07738	Nucleus
P15259	Nucleus
P18669	Nucleus
Q16875	Nucleus
Q16877	Nucleus
Q9NQ88	Cytoplasm
Q8N0Y7	Nucleus
O00590	Cytoplasm
O15354	Cytoplasm	Nucleus
O43193	Cytoplasm	Plasma membrane
O95136	Golgi apparatus
O95977	Mitochondria
P03999	Nucleus
P07550	Cytoplasm
P08173	Golgi apparatus
P18089	Cytoplasm
P20309	Plasma membrane
P21452	Plasma membrane
P21453	Cytoplasm
P21462	Golgi apparatus
P21554	Plasma membrane
P21728	Plasma membrane
P21730	Golgi apparatus
P21731	Plasma membrane
P21917	Plasma membrane
P24530	Plasma membrane
P25025	Plasma membrane
P25101	Cytoplasm	Plasma membrane
P25105	Nucleus	Cytoplasm
P25106	Plasma membrane	Cytoplasm
P28222	Plasma membrane
P28336	Cytoplasm	Plasma membrane
P29275	Cytoplasm
P30411	Plasma membrane
P30542	Plasma membrane
P30550	Plasma membrane
P30556	Cytoplasm
P30872	Cytoplasm
P30874	Cytoplasm
P30989	Plasma membrane
P32238	Cytoplasm	Plasma membrane
P32248	Mitochondria
P33032	Plasma membrane
P34969	Plasma membrane
P35346	Plasma membrane
P35348	Cytoplasm
P35367	Plasma membrane
P35368	Plasma membrane
P41145	Plasma membrane
P41231	Cytoplasm
P41595	Nucleus
P41597	Plasma membrane
P46091	Plasma membrane
P46092	Endoplasmic reticulum
P47211	Plasma membrane
P49019	Cell junction
P49238	Plasma membrane
P51677	Plasma membrane
P51679	Plasma membrane
P55085	Plasma membrane
Q13304	Cytoplasm
Q13585	Plasma membrane
Q5NUL3	Plasma membrane
Q8IYL9	Cytoplasm
Q8N6U8	Nucleus
Q8TDS4	Cell junction
Q92633	Nucleus
Q969F8	Plasma membrane
Q96RI0	Plasma membrane
Q99527	Nucleus
Q99677	Plasma membrane
Q99678	Plasma membrane
Q9GZQ4	Plasma membrane
Q9H1Y3	Nucleus
Q9NPB9	Mitochondria	Cytoplasm
Q9NPC1	Plasma membrane
Q9UBY5	Plasma membrane
Q9Y5X5	Plasma membrane
Q8N628	Plasma membrane
Q8NGE3	Plasma membrane
Q8NGS8	Plasma membrane
Q96P68	Plasma membrane
Q9BXC1	Plasma membrane
Q9BY21	Cytoplasm	Mitochondria
Q9BZJ6	Cytoplasm	Nucleus	Plasma membrane
Q9NS66	Cytoplasm
Q9NS67	Nucleus
A6NF89	Cytoplasm	Plasma membrane
Q8N0Y3	Centrosome
Q8NGS9	Plasma membrane
Q8NGT0	Plasma membrane
Q9UPC5	Cytoplasm
A0A096LPK9	Centrosome
O60241	Plasma membrane
O95490	Plasma membrane
P30988	Cell junction
P41586	Cytoplasm
P41587	Cell junction
P47871	Golgi apparatus
P48546	Cytoplasm
P48960	Cytoplasm
Q13324	Plasma membrane
Q16602	Plasma membrane
Q6QNK2	Nucleus	Plasma membrane
Q8IZF3	Mitochondria
Q8IZP9	Cytoplasm	Plasma membrane
Q96K78	Plasma membrane
Q9HCU4	Cytoplasm
Q9NYQ6	Plasma membrane
Q9UHX3	Cytoplasm
O95838	Plasma membrane
Q8IZF4	Nucleus	Cytoplasm
Q8IZF5	Golgi apparatus
Q6YHK3	Plasma membrane
Q8IZJ3	Cell junction
P52569	Plasma membrane
Q01650	Cytoplasm	Plasma membrane
Q8TBB6	Cytoplasm
Q92536	Cytoplasm
Q9NS82	Nucleus
Q9UPY5	Cytoplasm
Q6YBV0	Cytoplasm	Golgi apparatus	Plasma membrane
Q8WUX1	Plasma membrane	Cytoplasm
Q96QD8	Plasma membrane
Q99624	Cytoplasm
Q9H598	Cytoplasm
Q9NVC3	Cytoplasm	Plasma membrane
Q8IZM9	Cell junction
Q9HBR0	Golgi apparatus
O15438	Plasma membrane
O15439	Plasma membrane
O15440	Cell junction	Plasma membrane
O60706	Cytoplasm	Nucleus
O75027	Mitochondria
O95255	Plasma membrane
O95342	Cytoplasm	Nucleus	Plasma membrane
P08183	Nucleus	Plasma membrane
P21439	Cytoskeleton	Nucleus	Plasma membrane
P33527	Plasma membrane
Q03518	Cytoskeleton	Endoplasmic reticulum
Q03519	Endoplasmic reticulum
Q09428	Nucleus
Q9NP58	Golgi apparatus
Q9NP78	Cytoplasm
Q9NUT2	Mitochondria
O94911	Nucleus
O95477	Nucleus	Cytoplasm
P45844	Golgi apparatus	Cytoplasm
P78363	Cytoplasm
Q86UK0	Plasma membrane	Cytoplasm
Q86UQ4	Cytoplasm
Q8IUA7	Endoplasmic reticulum
Q8IZY2	Golgi apparatus	Plasma membrane
Q8N139	Nucleus
Q8WWZ7	Nucleus
Q99758	Cytoplasm	Nucleus
Q9BZC7	Cytoplasm
Q9H221	Cytoplasm
Q9UG63	Cytoplasm
O94805	Nucleus
O96019	Nucleus
P42025	Cytoskeleton
P61160	Cytoplasm
P61163	Cytoskeleton
P62736	Cytoskeleton
Q9GZN1	Cytoplasm	Plasma membrane
Q9H981	Nucleus
Q9H568	Cytoplasm
Q9NZ32	Cell junction	Plasma membrane	Cytoplasm
Q9BYD9	Nucleus
Q07837	Mitochondria
P17342	Cytoplasm
P39086	Plasma membrane
Q13255	Cytoplasm
Q14831	Cytoplasm
Q16478	Plasma membrane
Q9UBS5	Centrosome
P32121	Plasma membrane
P49407	Nucleus
P36575	Golgi apparatus
Q8NCT1	Plasma membrane
Q8TBH0	Nucleus
O43681	Nucleus
Q9NVP2	Nucleus
Q9Y294	Nucleus
P14091	Cytoplasm
P20142	Nucleus
P56817	Plasma membrane
Q9Y512	Mitochondria
P10415	Nucleus
Q07817	Mitochondria
Q07820	Mitochondria
Q92843	Nucleus
P04440	Cell junction
P15814	Endoplasmic reticulum
P19320	Cell junction
P50895	Nucleus
Q15109	Cell junction	Plasma membrane
Q6V0I7	Cytoplasm
Q96JQ0	Plasma membrane
P22748	Cytoplasm
P23470	Plasma membrane
P23471	Cytoplasm
Q16790	Plasma membrane
Q8N1Q1	Nucleus
Q9ULX7	Plasma membrane
Q9Y2D0	Mitochondria
O75493	Cytoskeleton	Cytoplasm
Q9NS85	Cytoplasm
P11836	Plasma membrane
Q14714	Nucleus
Q3YBM2	Golgi apparatus
Q96HJ5	Golgi apparatus
Q9H2W1	Cytoplasm
P81408	Nucleus
Q96HP8	Mitochondria
P16671	Golgi apparatus
Q14108	Cytoplasm
Q8WTV0	Cytoplasm
O00748	Golgi apparatus
P22303	Golgi apparatus
P23141	Endoplasmic reticulum
Q6UWW8	Endoplasmic reticulum	Nucleus
Q8N2Q7	Plasma membrane
Q8NFZ4	Mitochondria
Q9NZ94	Cell junction	Golgi apparatus
Q5XG92	Cytoplasm
P00395	Mitochondria
O00187	Golgi apparatus
O43897	Cytoplasm
O60462	Plasma membrane	Cytoplasm
P09871	Nucleus
P48740	Cytoplasm	Nucleus
P98073	Plasma membrane
Q15113	Golgi apparatus	Cytoplasm
Q7Z407	Plasma membrane
Q8NC67	Golgi apparatus
Q8TDF5	Golgi apparatus
Q96PD2	Cytoplasm	Plasma membrane
Q96PZ7	Cytoplasm
Q9UGM3	Cytoskeleton
Q9UKZ9	Cytoplasm	Nucleus
Q9Y561	Mitochondria	Nucleus	Plasma membrane
Q86UP6	Nucleus
P01229	Cytoplasm
P0DN86	Cytoplasm
P0DN87	Cytoplasm
A6NKQ9	Cytoplasm
Q6NT52	Cytoplasm
O43169	Endoplasmic reticulum
P00374	Mitochondria
Q86XF0	Mitochondria
O75417	Nucleus
P54098	Mitochondria
Q7Z5Q5	Nucleus
Q6V1X1	Cytoplasm
Q86TI2	Cytoplasm
P17900	Cytoplasm
Q9UM00	Endoplasmic reticulum
P19235	Plasma membrane
P40238	Plasma membrane
O43731	Endoplasmic reticulum
P24390	Golgi apparatus
P12259	Golgi apparatus
Q08431	Cytoplasm
Q8IUX7	Cytoplasm
Q8N8Z6	Cytoplasm
Q8WYK1	Nucleus
P02671	Endoplasmic reticulum
P02675	Endoplasmic reticulum
P02679	Endoplasmic reticulum
P55083	Endoplasmic reticulum
Q8N539	Cell junction
Q9BY76	Nucleus	Cytoplasm
Q9UKU9	Golgi apparatus
P16871	Plasma membrane
O60353	Plasma membrane
O75084	Cytoplasm
Q14332	Nucleus
Q9H461	Endoplasmic reticulum
Q9NPG1	Cytoplasm
Q9ULV1	Plasma membrane
Q9ULW2	Nucleus
Q9UP38	Plasma membrane
Q66K79	Plasma membrane
Q8N474	Nucleus
Q96HF1	Cytoskeleton
Q9Y5Q5	Plasma membrane
P04899	Cytoplasm
P08754	Centrosome
P19086	Cytoplasm
P38405	Cytoplasm	Nucleus
P50148	Nucleus
P63092	Nucleus
P63096	Centrosome
Q03113	Cytoplasm
Q14344	Cytoplasm
Q5JWF2	Nucleus
O95866	Golgi apparatus
O00182	Cytoplasm
O00214	Plasma membrane
P05162	Mitochondria
P09382	Cytoplasm
P17931	Cytoplasm	Nucleus
P56470	Plasma membrane
Q6DKI2	Cytoplasm
Q8TCE9	Nucleus
Q96DT0	Cytoplasm
Q9UHV8	Nucleus
Q3B8N2	Cytoplasm
Q3ZCW2	Nucleus
P04075	Cytoplasm
P09972	Nucleus
Q6UWM7	Plasma membrane
P08236	Cytoplasm
P04141	Cytoplasm
P04920	Nucleus	Plasma membrane
P48751	Nucleus
Q2Y0W8	Plasma membrane
Q8NBS3	Nucleus
Q96Q91	Cytoplasm	Plasma membrane
Q9Y6M7	Plasma membrane
Q7Z2G1	Nucleus
Q8WX93	Cytoskeleton
P09693	Cytoplasm	Plasma membrane
P07766	Endoplasmic reticulum	Plasma membrane
P18510	Nucleus
P35225	Cytoplasm	Plasma membrane
P40933	Nucleus
Q9NPF7	Cytoplasm
P05231	Cytoplasm
P05106	Plasma membrane
P05107	Plasma membrane
P05556	Cell junction	Plasma membrane
P16144	Cell junction	Plasma membrane
P18084	Mitochondria	Plasma membrane
P18564	Cell junction	Nucleus
P26010	Cytoplasm	Plasma membrane
P26012	Cytoplasm	Plasma membrane
P13726	Cytoplasm
Q08334	Cytoplasm
Q9UHF4	Cytoplasm
O00555	Endoplasmic reticulum
O43526	Endoplasmic reticulum
O95180	Nucleus	Cytoplasm
O95259	Cytoplasm
P29973	Plasma membrane	Cytoplasm
P35498	Nucleus	Plasma membrane
P35499	Nucleus
P48547	Nucleus
P51787	Endoplasmic reticulum
Q00975	Mitochondria
Q01118	Plasma membrane
Q01668	Nucleus
Q03721	Cytoplasm	Nucleus
Q13563	Endoplasmic reticulum
Q14524	Plasma membrane
Q15858	Cytoskeleton	Cell junction	Plasma membrane
Q15878	Plasma membrane
Q16322	Cytoplasm	Nucleus
Q6PIU1	Cell junction	Plasma membrane
Q8IV77	Nucleus	Plasma membrane
Q8NCM2	Centrosome
Q8NHX9	Nucleus
Q8TAE7	Cytoplasm
Q8TDN1	Plasma membrane
Q92953	Plasma membrane
Q96L42	Plasma membrane
Q9BQ31	Cytoplasm
Q9H3M0	Golgi apparatus
Q9NR82	Cytoplasm
Q9NSA2	Nucleus
Q9P0L9	Plasma membrane
Q9P0X4	Plasma membrane
Q9UIX4	Cytoplasm
Q9ULD8	Mitochondria	Nucleus
Q9UQD0	Plasma membrane
O00487	Nucleus
O15372	Cytoplasm
P46736	Nucleus
P51665	Nucleus
Q7L5N1	Nucleus
Q92905	Nucleus
P00750	Cytoskeleton
Q5JTV8	Nucleus
Q8NFQ8	Endoplasmic reticulum
P04180	Nucleus
Q8NCC3	Nucleus	Cytoplasm
O75475	Nucleus
Q7Z4V5	Nucleus
O15540	Nucleus
P02760	Cytoplasm
P05090	Plasma membrane
P05413	Cell junction
P29373	Cytoplasm
P61626	Cytoskeleton	Golgi apparatus
Q8NE86	Mitochondria
Q9NWR8	Mitochondria	Nucleus	Cytoplasm
Q9ULK4	Nucleus	Cytoplasm
Q13421	Cytoplasm
P16298	Mitochondria
P48454	Cytoplasm
P53041	Cytoplasm	Cytoplasm
P60510	Nucleus
P62136	Cytoplasm	Nucleus	Plasma membrane
P62140	Cytoplasm	Nucleus
P62714	Nucleus
Q08209	Nucleus
O15374	Cytoplasm	Cytoskeleton
O15427	Plasma membrane
O60669	Plasma membrane
O75751	Cytoplasm
O95907	Cell junction
P46721	Plasma membrane
P53985	Cell junction	Plasma membrane
Q05940	Centrosome	Cytoplasm
Q14916	Golgi apparatus
Q496J9	Nucleus	Cytoplasm
Q5SR56	Cytoplasm	Nucleus
Q6ZSM3	Mitochondria
Q7RTY1	Nucleus
Q8NHS3	Cytoplasm
Q8TD20	Plasma membrane
Q96QE2	Nucleus
Q9BYT1	Nucleus
Q9H2V7	Cytoplasm
Q9H3U5	Plasma membrane
Q9NRA2	Cytoplasm	Plasma membrane
Q9Y5Y0	Cell junction
O15403	Cytoplasm
Q14728	Nucleus
Q9H2Y9	Plasma membrane
Q6NT16	Golgi apparatus
Q7RTX9	Endoplasmic reticulum
Q96MC6	Cytoplasm
Q8NBP5	Nucleus
P04439	Plasma membrane
P13747	Cytoplasm
P25311	Cytoplasm
Q29980	Golgi apparatus	Plasma membrane
Q30201	Plasma membrane
Q95460	Plasma membrane
P28068	Cytoplasm
P15812	Golgi apparatus
P15813	Endoplasmic reticulum
P29016	Golgi apparatus	Cytoplasm
P29017	Golgi apparatus	Cytoplasm
O75746	Nucleus
P55851	Mitochondria
Q6KCM7	Mitochondria	Cytoplasm
Q6NUK1	Mitochondria
Q86VD7	Mitochondria
Q96CQ1	Cytoplasm	Mitochondria
Q9BV35	Mitochondria
Q9H1K4	Mitochondria
Q9H936	Mitochondria
Q9UJS0	Mitochondria
P16260	Mitochondria
P02686	Plasma membrane
O14764	Golgi apparatus	Cytoplasm
P02708	Plasma membrane
P14867	Plasma membrane
P30532	Cell junction
P30926	Endoplasmic reticulum
P31644	Plasma membrane
P32297	Plasma membrane
P34903	Plasma membrane
P47869	Plasma membrane
Q07001	Plasma membrane
Q15822	Plasma membrane
Q8N1C3	Plasma membrane
P20783	Cytoplasm
P23560	Mitochondria	Nucleus
P34130	Golgi apparatus
P49279	Mitochondria
P49281	Mitochondria
P37198	Nucleus
Q9BW27	Nucleus
Q7Z3B4	Nucleus
O15350	Nucleus
Q9H3D4	Nucleus
P49023	Cell junction
O00408	Cytoplasm
O60658	Golgi apparatus
O76074	Cytoplasm
O76083	Cytoplasm
O95263	Cytoplasm	Nucleus
P27815	Plasma membrane
P35913	Cytoplasm
P54750	Nucleus
Q07343	Golgi apparatus
Q08493	Centrosome	Cytoplasm
Q08499	Plasma membrane
Q13370	Endoplasmic reticulum
Q14123	Nucleus
Q14432	Plasma membrane
Q9NP56	Nucleus
P01127	Cytoplasm
P49763	Nucleus
O60911	Cytoplasm	Nucleus
P07711	Golgi apparatus	Cytoplasm
P07858	Cytoplasm
P09668	Cytoplasm
P25774	Cytoplasm
P43235	Cytoplasm
P53634	Cytoplasm
Q9UBR2	Cytoplasm
Q9UBX1	Cytoplasm
P03956	Cytoplasm
P08253	Cytoplasm
P08254	Cytoplasm
P09237	Nucleus	Cytoplasm
P09238	Cytoplasm
P14780	Cytoplasm
P22894	Cytoplasm
P24347	Golgi apparatus
P50281	Cytoplasm
P51511	Cytoplasm	Plasma membrane
P51512	Cytoplasm
Q99542	Endoplasmic reticulum	Cytoplasm
Q9H239	Nucleus
Q9NPA2	Plasma membrane
Q9Y5R2	Nucleus	Plasma membrane
O75976	Nucleus
P14384	Cytoplasm
P16870	Centrosome
P48052	Golgi apparatus
Q9UI42	Nucleus
P15088	Golgi apparatus
Q8WXQ8	Nucleus
O75439	Mitochondria
P31930	Mitochondria
Q10713	Mitochondria
Q5JRX3	Mitochondria
O43847	Nucleus
P09958	Golgi apparatus
P16519	Cytoplasm
P29144	Cytoplasm	Nucleus
Q92824	Golgi apparatus
P13798	Cytoplasm
P48147	Cytoplasm
O00329	Cytoplasm
O00443	Nucleus
O00750	Nucleus
P42336	Cytoplasm
P42338	Nucleus
P42356	Nucleus
P48736	Plasma membrane
P04156	Cytoplasm	Nucleus
P46059	Cytoplasm	Nucleus
Q8IY34	Cytoplasm
Q6ZRP7	Golgi apparatus
O60894	Nucleus
O60895	Cytoplasm
O60896	Plasma membrane
O00194	Golgi apparatus	Plasma membrane
O14807	Cytoplasm
O14966	Cytoplasm
O95057	Plasma membrane	Cytoplasm
O95716	Cytoplasm
P01111	Plasma membrane
P01112	Cytoplasm	Nucleus
P10301	Cytoplasm
P11233	Plasma membrane
P17081	Cytoplasm
P20336	Nucleus
P20337	Cell junction
P20339	Nucleus	Cytoplasm
P20340	Golgi apparatus
P51148	Endosomes
P51149	Lysosome
P51151	Nucleus
P51153	Cytoplasm	Plasma membrane
P55042	Plasma membrane
P57729	Mitochondria	Nucleus
P57735	Cell junction	Cytoplasm
P59190	Cytoskeleton	Cytoplasm
P60953	Cell junction	Cytoskeleton
P61006	Nucleus	Plasma membrane
P61020	Cytoplasm
P61106	Cytoplasm
P61586	Cytoplasm	Plasma membrane
P62070	Cytoplasm	Nucleus
P62491	Cytoskeleton	Cytoplasm
P62820	Cytoplasm	Endoplasmic reticulum
P62826	Nucleus
P63000	Cytoplasm	Nucleus
Q13637	Cytoplasm
Q14088	Cytoplasm
Q15669	Golgi apparatus	Cytoplasm
Q15771	Cytoplasm
Q15907	Cytoskeleton	Cytoplasm
Q5JT25	Cytoplasm
Q86YS6	Plasma membrane
Q8IZ41	Cytoskeleton
Q8TAI7	Centrosome	Nucleus
Q92730	Cytoskeleton	Plasma membrane	Cytoplasm
Q96A58	Cytoplasm	Nucleus
Q96D21	Cytoplasm	Plasma membrane
Q96E17	Cytoplasm
Q96S21	Cytoplasm
Q99578	Nucleus
Q9H0N0	Golgi apparatus
Q9H0U4	Golgi apparatus
Q9H4E5	Plasma membrane
Q9HBH0	Golgi apparatus	Nucleus
Q9NRW1	Golgi apparatus
Q9NX57	Golgi apparatus	Cytoplasm
Q9NYR9	Nucleus
Q9NYS0	Cytoplasm	Endoplasmic reticulum
Q9ULC3	Cytoplasm	Plasma membrane
Q9ULW5	Plasma membrane	Cytoplasm
Q9UNT1	Centrosome
Q9Y272	Nucleus
O95661	Cytoplasm	Nucleus
O95755	Cytoplasm
P0C0E4	Cytoplasm
Q12829	Cytoplasm
Q6T310	Nucleus
Q8WXH6	Cytoplasm
Q969Q5	Cell junction
Q9NZQ0	Cytoplasm
Q53S08	Golgi apparatus
Q7Z6P3	Cytoplasm
Q8N4Z0	Endoplasmic reticulum
Q9BPW5	Nucleus
Q9UBK7	Centrosome
O43184	Plasma membrane
P58397	Nucleus
Q13443	Cytoplasm
Q13444	Cytoplasm
Q8TE57	Mitochondria	Nucleus
Q8TE60	Cytoplasm	Cytoskeleton
Q9BZ11	Plasma membrane
Q9H013	Cytoplasm
Q9P0K1	Cell junction
Q9P2N4	Cytoplasm
Q9UKP4	Cytoplasm
Q9UKQ2	Plasma membrane
Q9UNA0	Nucleus
Q8TC27	Cytoplasm
P28907	Plasma membrane
P03950	Nucleus
P07998	Cytoplasm
Q96E11	Cell junction	Cytoskeleton
P61619	Endoplasmic reticulum
O15041	Cytoplasm
O75326	Cytoplasm
O95754	Nucleus
Q14563	Cytoplasm
Q8NFY4	Plasma membrane
Q99985	Cytoplasm	Golgi apparatus
Q9H2E6	Nucleus
Q9H3T2	Nucleus	Plasma membrane
Q9NPR2	Cell junction
Q9NTN9	Cytoplasm
Q9P283	Cytoplasm
Q9UIW2	Nucleus
O95025	Golgi apparatus
P01009	Cytoplasm
P05121	Cytoplasm
P05546	Cytoplasm
P07093	Golgi apparatus
P29508	Cytoplasm
P29622	Cytoplasm
P30740	Cytoplasm
P35237	Centrosome
P36952	Cytoplasm
P48595	Nucleus
P50452	Nucleus
P50453	Nucleus
P50454	Endoplasmic reticulum
Q99574	Cytoplasm
Q9UIV8	Cytoplasm	Nucleus
Q9UK55	Nucleus
O75635	Endoplasmic reticulum
P02768	Golgi apparatus
P02771	Golgi apparatus
P23975	Cytoplasm
P31641	Cell junction	Cytoplasm
P31645	Golgi apparatus	Cytoplasm
P48065	Cytoplasm
P48066	Nucleus
P48067	Golgi apparatus
Q01959	Cytoplasm
Q9H1V8	Mitochondria
Q9H2J7	Nucleus
Q9NSD5	Mitochondria
Q9UN76	Cytoplasm
Q9GZN6	Golgi apparatus
Q04837	Mitochondria
P50443	Cytoplasm
A1A5C7	Nucleus	Cytoplasm
O76082	Mitochondria
O95528	Cytoplasm
P11166	Plasma membrane
P11168	Plasma membrane
P11169	Plasma membrane
P22732	Plasma membrane
Q7L0J3	Cytoplasm
Q86VW1	Cytoplasm	Plasma membrane
Q8TDB8	Plasma membrane
Q9BYW1	Cell junction
Q9H015	Mitochondria
Q9NY64	Cytoplasm
Q96GM5	Nucleus
O95390	Cytoplasm
P10600	Cytoplasm
P12643	Cytoplasm
P18075	Cytoplasm
P22004	Mitochondria
P61812	Cytoplasm
Q7Z5Y6	Cytoplasm
P34820	Cytoplasm
O60383	Golgi apparatus
P55107	Cytoplasm
Q6KF10	Cytoplasm
Q7Z4P5	Cytoplasm
P55103	Cytoplasm
P58166	Cytoplasm
P49327	Cytoplasm	Plasma membrane
P07237	Endoplasmic reticulum
P10599	Cytoplasm	Nucleus
P13667	Endoplasmic reticulum
P30101	Endoplasmic reticulum
Q8NBS9	Endoplasmic reticulum
Q99757	Mitochondria
Q13651	Plasma membrane
Q6UXL0	Cytoplasm
Q8IU57	Cytoplasm
O43557	Cytoplasm
O95150	Nucleus
P29965	Golgi apparatus	Plasma membrane
Q06643	Centrosome
O14656	Nucleus	Cytoplasm
O14657	Nucleus
Q8N2E6	Endoplasmic reticulum	Plasma membrane
Q5JU69	Endoplasmic reticulum	Plasma membrane
O15393	Plasma membrane
O60259	Cytoplasm
P00738	Cytoplasm
P00739	Cytoplasm
P00749	Golgi apparatus	Cytoplasm
P00751	Endoplasmic reticulum	Cytoplasm
P03951	Cytoplasm
P07477	Cytoplasm
P07478	Cytoplasm
P08709	Mitochondria
P08861	Cytoplasm
P20160	Cytoplasm
P23946	Cytoplasm
P24158	Cytoplasm
P35030	Cytoplasm
P49862	Plasma membrane
P56730	Cytoskeleton
Q92876	Nucleus
Q9GZN4	Nucleus
Q9H3S3	Nucleus
Q9UL52	Golgi apparatus
Q9Y5Y6	Nucleus	Cytoplasm
Q9Y6M0	Cytoplasm
P09093	Cytoplasm
Q9BQR3	Cytoplasm
Q969D9	Golgi apparatus	Cytoplasm
Q7KZF4	Cytoplasm
Q8NHU6	Cytoplasm
Q9Y2W6	Cytoplasm
O60522	Cell junction	Cytoskeleton
O95297	Plasma membrane	Cytoplasm
O95631	Cytoplasm
A1L4H1	Cytoplasm	Nucleus
Q86VB7	Plasma membrane
Q96JB6	Cytoplasm
Q9NR16	Centrosome	Cytoplasm
Q9Y4K0	Nucleus
O15381	Nucleus
O43933	Peroxisome
O75351	Cytoplasm
O75449	Cytoskeleton
P17980	Cytoplasm	Nucleus
P35998	Cytoplasm
P36776	Mitochondria
P43686	Cytoplasm	Nucleus
P46459	Cytoplasm
P55072	Cytoplasm	Nucleus
P62191	Cytoplasm	Nucleus
P62195	Cytoplasm	Plasma membrane
P62333	Cytoplasm	Nucleus
Q13608	Nucleus	Cytoplasm
Q15645	Nucleus
Q6PL18	Nucleus
Q8IYT4	Cytoskeleton	Nucleus
Q8NB90	Cytoplasm
Q8NBU5	Nucleus
Q96TA2	Mitochondria
Q9BVQ7	Nucleus
Q9BW62	Cytoplasm	Nucleus
Q9UBP0	Nucleus
Q9ULI0	Nucleus
Q9UN37	Cytoplasm
Q9Y4W6	Mitochondria
Q5HY92	Cytoplasm	Nucleus	Plasma membrane
O60306	Nucleus
P38935	Nucleus
P42694	Nucleus
P51530	Mitochondria
Q7Z333	Nucleus
Q86YA3	Cytoplasm
Q92900	Nucleus
Q9HCE1	Cytoplasm
Q9P2E3	Mitochondria
O95786	Cytoplasm	Plasma membrane
P19447	Nucleus
O00148	Nucleus
P17844	Nucleus
P26196	Cytoplasm
P38919	Nucleus
P60842	Cytoplasm
Q14240	Cytoplasm
Q7L014	Nucleus
Q86XP3	Nucleus
Q92499	Nucleus
Q92841	Nucleus
Q9BQ39	Nucleus
Q9BUQ8	Nucleus
Q9H0S4	Nucleus
Q9NR30	Nucleus
Q9NUL7	Cytoplasm	Mitochondria
Q9NY93	Nucleus
Q9UJV9	Nucleus
Q9GZR7	Cytoplasm	Nucleus
Q9Y2R4	Nucleus
Q9Y6V7	Mitochondria
Q96C10	Cytoplasm	Golgi apparatus
P54886	Mitochondria
O14802	Nucleus
O95602	Nucleus
P30876	Nucleus
Q9H9Y6	Nucleus
Q9NW08	Nucleus
Q00403	Nucleus
Q92994	Nucleus
P29083	Nucleus
P08910	Cytoplasm
P34913	Cytoplasm
P38571	Cytoplasm
Q9BV23	Cytoplasm
Q5VYY2	Endoplasmic reticulum
Q8NFV4	Mitochondria
Q9Y570	Nucleus
[truncated: 6,105 more rows]

## Sheet: Sheet 2
Protein ID	Protein Description	DrugBank ID	Drug (Common name)
O14578	Citron Rho-interacting kinase	DB12010	Fostamatinib
P05129	Protein kinase C gamma type	DB12010	Fostamatinib
		DB00675	Tamoxifen
Q8IVH8	Mitogen-activated protein kinase kinase kinase kinase 3	DB12010	Fostamatinib
Q9Y4K4	Mitogen-activated protein kinase kinase kinase kinase 5	DB12010	Fostamatinib
Q9UKE5	TRAF2 and NCK-interacting protein kinase	DB12010	Fostamatinib
Q6DT37	Serine/threonine-protein kinase MRCK gamma	DB12010	Fostamatinib
Q12851	Mitogen-activated protein kinase kinase kinase kinase 2	DB12010	Fostamatinib
Q92918	Mitogen-activated protein kinase kinase kinase kinase 1	DB12010	Fostamatinib
P17252	Protein kinase C alpha type	DB00675	Tamoxifen
		DB00144	Phosphatidyl serine
		DB00163	Vitamin E
		DB05013	Ingenol mebutate
		DB06451	Aprinocarsen
		DB06595	Midostaurin
		DB06641	Perifosine
		DB08846	Ellagic acid
		DB11752	Bryostatin 1
		DB14001	alpha-Tocopherol succinate
		DB14002	D-alpha-Tocopherol acetate
P05771	Protein kinase C beta type	DB00675	Tamoxifen
		DB00163	Vitamin E
		DB01738	Phosphorylcolamine
		DB06486	Enzastaurin
		DB08846	Ellagic acid
		DB08862	Cholecystokinin
		DB14001	alpha-Tocopherol succinate
		DB14002	D-alpha-Tocopherol acetate
P41240	Tyrosine-protein kinase CSK	DB01254	Dasatinib
		DB02010	Staurosporine
		DB05075	TG-100801
		DB12010	Fostamatinib
P06239	Tyrosine-protein kinase Lck	DB01254	Dasatinib
		DB01830	AP-22408
		DB02010	Staurosporine
		DB03023	1-Tert-Butyl-3-(4-Chloro-Phenyl)-1h-Pyrazolo[3,4-D]Pyrimidin-4-Ylamine
		DB04003	{4-[(2S)-2-Acetamido-3-({(1S)-1-[3-carbamoyl-4-(cyclohexylmethoxy)phenyl]ethyl}amino)-3-oxopropyl]-2-phosphonophenoxy}acetic acid
		DB04395	Phosphoaminophosphonic Acid-Adenylate Ester
		DB06925	3-(2-AMINOQUINAZOLIN-6-YL)-4-METHYL-N-[3-(TRIFLUOROMETHYL)PHENYL]BENZAMIDE
		DB07146	2,3-DIPHENYL-N-(2-PIPERAZIN-1-YLETHYL)FURO[2,3-B]PYRIDIN-4-AMINE
		DB07297	5,6-DIPHENYL-N-(2-PIPERAZIN-1-YLETHYL)FURO[2,3-D]PYRIMIDIN-4-AMINE
		DB08055	N-(2-chlorophenyl)-5-phenylimidazo[1,5-a]pyrazin-8-amine
		DB08056	N-(2,6-dimethylphenyl)-5-phenylimidazo[1,5-a]pyrazin-8-amine
		DB08057	N-(2-chloro-6-methylphenyl)-8-[(3S)-3-methylpiperazin-1-yl]imidazo[1,5-a]quinoxalin-4-amine
		DB08901	Ponatinib
		DB09079	Nintedanib
		DB12010	Fostamatinib
		DB15035	Zanubrutinib
P08631	Tyrosine-protein kinase HCK	DB01809	1-Ter-Butyl-3-P-Tolyl-1h-Pyrazolo[3,4-D]Pyrimidin-4-Ylamine
		DB01962	Phosphonotyrosine
		DB04216	Quercetin
		DB06616	Bosutinib
		DB12010	Fostamatinib
P42685	Tyrosine-protein kinase FRK	DB01254	Dasatinib
		DB08896	Regorafenib
		DB12010	Fostamatinib
		DB15035	Zanubrutinib
P42684	Abelson tyrosine-protein kinase 2	DB00171	ATP
		DB01254	Dasatinib
		DB05184	XL228
		DB07664	K-00546
		DB12010	Fostamatinib
P09769	Tyrosine-protein kinase Fgr	DB01254	Dasatinib
		DB12010	Fostamatinib
		DB15035	Zanubrutinib
P12931	Proto-oncogene tyrosine-protein kinase Src	DB01254	Dasatinib
		DB03298	Phenylphosphate
		DB08192	2-(4-CARCOXY-5-ISOPROPYLTHIAZOLYL)BENZOPIPERIDINE
		DB08054	1-(1-methylethyl)-3-quinolin-6-yl-1H-pyrazolo[3,4-d]pyrimidin-4-amine
		DB08053	1-cyclobutyl-3-(3,4-dimethoxyphenyl)-1H-pyrazolo[3,4-d]pyrimidin-4-amine
		DB01678	RU84687
		DB01866	RU79256
		DB01893	N6-Benzyl Adenosine-5'-Diphosphate
		DB01908	RU85493
		DB01947	RU78262
		DB01962	Phosphonotyrosine
		DB02175	Malonic acid
		DB02336	RU83876
		DB02432	RU90395
		DB02762	RU79072
		DB02908	RU78783
		DB08052	PP-121
		DB07966	[4-({4-[(5-cyclopropyl-1H-pyrazol-3-yl)amino]quinazolin-2-yl}amino)phenyl]acetonitrile
		DB07662	PD-168393
		DB03078	PASBN
		DB12010	Fostamatinib
		DB07335	3-[4-AMINO-1-(1-METHYLETHYL)-1H-PYRAZOLO[3,4-D]PYRIMIDIN-3-YL]PHENOL
		DB06883	1-[1-(3-aminophenyl)-3-tert-butyl-1H-pyrazol-5-yl]-3-phenylurea
		DB06882	1-[1-(3-aminophenyl)-3-tert-butyl-1H-pyrazol-5-yl]-3-naphthalen-1-ylurea
		DB06616	Bosutinib
		DB06137	Tirbanibulin
		DB05184	XL228
		DB04751	Purvalanol A
		DB04739	4-[(4-METHYL-1-PIPERAZINYL)METHYL]-N-[3-[[4-(3-PYRIDINYL)-2-PYRIMIDINYL]AMINO]PHENYL]-BENZAMIDE
		DB04495	Paratoulene phosphate
		DB03712	RU85053
		DB04272	Citric acid
		DB03591	RU82209
		DB03268	RU82197
		DB03628	ISO24
		DB03828	RU78299
		DB08901	Ponatinib
		DB09079	Nintedanib
		DB08564	(2E)-N-{4-[(3-bromophenyl)amino]quinazolin-6-yl}-4-(dimethylamino)but-2-enamide
		DB03525	RU79073
		DB03114	PAS219
		DB03217	DPI59
		DB03104	2-[4-[(Z)-2-Acetamido-3-oxo-3-[[(3S)-2-oxo-1-[(4-phenylphenyl)methyl]azepan-3-yl]amino]prop-1-enyl]-2-formylphenyl]acetic acid
		DB03023	1-Tert-Butyl-3-(4-Chloro-Phenyl)-1h-Pyrazolo[3,4-D]Pyrimidin-4-Ylamine
		DB08462	N-(4-PHENYLAMINO-QUINAZOLIN-6-YL)-ACRYLAMIDE
		DB03306	RU78300
		DB04080	RU78191
P07947	Tyrosine-protein kinase Yes	DB01254	Dasatinib
		DB12010	Fostamatinib
