# Supplementary material for: Deciphering the complete human-monkeypox virus interactome: Identifying immune responses and potential drug targets
Source: Front Immunol. 2023 Mar 27;14:1116988. doi: 10.3389/fimmu.2023.1116988 (PMC10083500; doi:10.3389/fimmu.2023.1116988)
Supplement: Supplementary Figure 1 — Protein interaction network representing the unique host hubs for NC_003310 strain. Blue nodes are host proteins, and red nodes are pathogen proteins. Grey edges depict the interactions from domain-based approach. [file DataSheet_1.zip › Supplementary Data-Figures/Supplementary Material 3.xlsx]

## Sheet: Sheet 1
ID	Description	GeneRatio	BgRatio	pvalue	p.adjust	qvalue	geneID	Count	logPvalue
hsa04020	Calcium signaling pathway	202/4551	364/11215	3.85737e-09	1.28065e-06	8.52683e-07	P05141/P12235/P12236/Q9H0C2/P30405/Q93086/P02585/P0DP23/P63316/Q9NZT1/P27482/Q14289/P00533/P04626/P04629/P05129/P05771/P07949/P08581/P09619/P11362/P15735/P16234/P17252/P17612/P17948/P21802/P21860/P22455/P22607/P22612/P22694/P35916/P35968/Q04912/Q13554/Q13555/Q13557/Q14012/Q15303/Q15746/Q16288/Q16566/Q16620/Q16816/Q32MK0/Q8IU85/Q96NX5/Q9H1R3/Q9UQM7/Q86YV6/P07550/P08172/P08588/P08912/P11229/P13945/…	202	8.41371
hsa04080	Neuroactive ligand-receptor interaction	262/4551	497/11215	1.54814e-08	2.52105e-06	1.67857e-06	Q93086/O00254/O43193/O43603/O43613/O43614/O60755/O95136/O95665/O95977/P07550/P08172/P08173/P08588/P08908/P08912/P08913/P0DMS8/P11229/P13945/P14416/P16473/P18089/P18825/P20309/P21452/P21453/P21462/P21554/P21728/P21730/P21731/P21917/P21918/P22888/P23945/P24530/P25021/P25089/P25090/P25100/P25101/P25103/P25105/P25116/P25929/P28221/P28222/P28223/P28335/P28336/P28566/P29274/P29275/P29371/P30411/P30518/…	262	7.81019
hsa04010	MAPK signaling pathway	239/4551	449/11215	2.27805e-08	2.52105e-06	1.67857e-06	P0DMV8/P11142/P17066/P34931/P54652/O14920/O15111/Q9Y6K9/Q9Y4K3/P01375/P05412/P17535/O14733/Q9UQF2/P42574/P04792/P28562/Q05923/Q13115/P04637/Q99836/P19838/O15264/O43283/O43318/O75582/O75676/O95382/O95819/P00533/P04049/P04626/P04629/P05129/P05771/P06213/P07333/P08069/P08581/P09619/P10398/P10721/P11362/P15056/P16234/P17252/P17612/P17948/P21802/P21860/P22455/P22607/P22612/P22694/P27361/P28482/P29317/…	239	7.64244
hsa04540	Gap junction	84/4551	132/11215	6.48949e-08	5.38628e-06	3.5863e-06	P04350/P07437/P68371/Q13509/Q13885/Q3ZCM7/Q9BUF5/Q9BVA1/Q9H4B7/P0DPH7/P68363/P68366/Q6PEY2/Q71U36/Q9BQE3/Q9NY65/A6NHL2/P00533/P04049/P05129/P05771/P06493/P09619/P12931/P16234/P17252/P17612/P22612/P22694/P27361/P28482/P36507/P48730/Q02750/Q13163/Q13164/Q13237/Q13976/Q9Y2U5/P08588/P14416/P21728/P28223/P28335/P41595/Q92633/P41594/Q13255/P04899/P08754/P29992/P50148/P63092/P63096/P01127/P01111/P01112/…	84	7.18779
hsa04742	Taste transduction	74/4551	118/11215	9.01709e-07	5.98735e-05	3.9865e-05	P17612/P22612/P22694/P08908/P20309/P28221/P28222/P28566/P30939/P47900/P51582/O75899/Q13255/Q14833/Q7RTX0/Q7RTX1/Q8TE23/Q9UBS5/A8MTJ3/O00555/Q13936/Q15858/Q99250/Q9NY46/Q9P0L9/A5X5Y0/O95264/P14867/P31644/P34903/P46098/P47869/P48169/Q16445/Q8WXA8/P54750/Q01064/Q14123/Q00722/Q01970/Q15147/Q9NQ66/O43306/P40145/Q8NFM4/P59542/Q9NYV7/Q9NYW0/Q9NYW4/Q9NYW5/P59533/P59534/P59535/P59537/P59538/P59540/P59543/…	74	6.04493
hsa04360	Axon guidance	147/4551	268/11215	1.28168e-06	6.15219e-05	4.09626e-05	P48061/O94898/Q8N8S7/O43639/P16333/O75093/O75094/O94813/P23528/Q9Y281/P29323/P54753/P54756/P54760/P54762/P54764/Q05397/O00238/O15197/O15530/O75116/O75914/O96013/P00519/P04049/P06241/P07332/P08581/P12931/P17252/P21709/P27361/P28482/P29317/P29320/P29322/P34925/P49841/P53667/P53671/Q00535/Q05513/Q13153/Q13177/Q13464/Q13554/Q13555/Q13557/Q13873/Q15375/Q9NQU5/Q9P286/Q9UF33/Q9UQM7/Q13418/P61073/O14786/…	147	5.89222
hsa05033	Nicotine addiction	40/4551	55/11215	1.29715e-06	6.15219e-05	4.09626e-05	Q9H598/P42261/P42262/P42263/P48058/Q05586/O00555/Q00975/Q8NDX2/Q9P2U7/Q9P2U8/A8MPY1/O00591/O14764/P14867/P17787/P18505/P18507/P24046/P28472/P28476/P31644/P34903/P36544/P43681/P47869/P47870/P48169/P78334/Q15825/Q16445/Q8N1C3/Q99928/Q9UN88/O15399/O60391/Q12879/Q13224/Q14957/Q8TCU5	40	5.88701
hsa04613	Neutrophil extracellular trap formation	124/4551	223/11215	3.4249e-06	0.000142133	9.46353e-05	P62805/Q99525/P04908/P0C0S5/P0C0S8/P16104/P20671/Q16777/Q6FI13/Q71UI9/Q7L7L0/Q8IUE6/Q93077/Q96QV6/Q99878/Q9BTM1/P68431/P84243/Q16695/Q6NXT2/Q71DI3/P05141/P12235/P12236/Q9H0C2/O60814/P06899/P23527/P33778/P57053/P58876/P62807/Q16778/Q5QNW6/Q8N257/Q93079/Q96A08/Q99877/Q99879/Q99880/P29466/P30405/O00206/P19838/O15264/O43318/P04049/P05129/P05771/P12931/P17252/P27361/P28482/P31749/P31751/P36507/P43405/…	124	5.46535
hsa04015	Rap1 signaling pathway	170/4551	322/11215	4.73759e-06	0.000174764	0.000116362	P35222/P50552/Q8N8S7/Q9UI08/P0DP23/Q9NZT1/P27482/O15264/O94806/P00533/P04049/P05129/P05771/P06213/P07333/P08069/P08581/P09619/P10721/P11362/P12931/P15056/P16234/P17252/P17948/P21802/P22455/P22607/P27361/P28482/P29317/P31749/P31751/P35916/P35968/P36507/P41743/P46734/P52564/P53778/Q02750/Q02763/Q05513/Q15139/Q15759/Q16539/Q9BZL6/Q9Y243/P14416/P21462/P21554/P25116/P29274/P29275/P47900/Q92633/Q96RI0/…	170	5.32444
hsa04072	Phospholipase D signaling pathway	123/4551	225/11215	1.14634e-05	0.000380586	0.000253403	P10145/Q14289/O43739/Q15438/Q99418/Q9UIA0/P00533/P04049/P06213/P06241/P09619/P10721/P16234/P17252/P27361/P28482/P31749/P31751/P36507/P43405/Q02750/Q9Y243/P25024/P25025/P25116/P30518/P30556/P37288/P43657/P47901/Q92633/Q99677/Q9UBY5/Q9H1C0/O00222/O15303/P41594/Q13255/Q14416/Q14831/Q14832/Q14833/Q01362/P63092/Q03113/Q14344/P01308/P00734/P01127/O00329/P42336/P42338/P48736/O14807/P01111/P01112/P01116/…	123	4.94068
hsa05130	Pathogenic Escherichia coli infection	150/4551	283/11215	1.28482e-05	0.000387783	0.000258194	P04350/P07437/P68371/Q13509/Q13885/Q3ZCM7/Q9BUF5/Q9BVA1/Q9H4B7/P0DPH7/P68363/P68366/Q6PEY2/Q71U36/Q9BQE3/Q9NY65/A6NHL2/Q14116/O14920/O15111/Q9Y6K9/Q07812/Q16611/Q9Y4K3/P01375/P10145/P05412/P42574/P55210/Q14790/P29466/P35579/P35580/P35749/Q7Z406/O43639/P16333/O00206/P58753/Q99836/P19838/P15311/O43739/Q15438/Q99418/Q9UIA0/O15264/O43318/O75116/O75914/P00519/P06241/P12931/P27361/P28482/P45983/P45984/…	150	4.89116
hsa04750	Inflammatory mediator regulation of TRP channels	82/4551	142/11215	2.4385e-05	0.000674652	0.000449198	P0DP23/Q9NZT1/P27482/O15264/P04629/P05129/P05771/P12931/P17252/P17612/P22612/P22694/P24723/P45983/P45984/P46734/P52564/P53778/P53779/Q02156/Q04759/Q05655/Q13554/Q13555/Q13557/Q15759/Q16539/Q9UQM7/P28223/P28335/P30411/P35367/P35408/P41231/P41595/P46663/P55085/P43116/P50148/P63092/P01584/P36873/P62136/P62140/P01138/O00329/P42336/P42338/P16885/P19174/Q00722/Q01970/Q15147/Q9NQ66/P27986/P14778/Q9NPH3/…	82	4.61288
hsa05171	Coronavirus disease - COVID-19	173/4551	339/11215	5.01429e-05	0.00128057	0.000852632	P19525/P55265/P62750/P46776/O14920/O15111/Q9Y6K9/P35268/Q6P5R6/Q9Y4K3/P01375/P40763/P42224/P10145/P05412/P62979/P62987/P29466/Q9UHD2/P62266/P46778/O00206/Q99836/P19838/O15264/O43318/P00533/P05129/P05771/P17252/P23458/P27361/P28482/P29597/P43405/P45983/P45984/P51617/P53778/P53779/Q14164/Q15759/Q16539/Q9NWZ3/P21730/P30556/Q16581/P01024/P01031/P0C0L4/P0C0L5/O00187/O14786/P00736/P09871/P48740/P02671/…	173	4.29979
hsa04961	Endocrine and other factor-regulated calcium reabsorption	47/4551	74/11215	5.43862e-05	0.00128973	0.00085873	P53675/Q00610/P63010/P05129/P05771/P17252/P17612/P22612/P22694/P30411/Q03431/P50148/P63092/Q9UEF7/P62491/P06870/P20151/P05023/P13637/P20020/P23634/P50993/Q01814/Q13733/Q16720/P03372/P11473/P50570/Q05193/Q9UQ16/O94973/O95782/Q00722/Q01970/Q15147/Q9NQ66/Q96CW1/P53680/O43306/O60503/P32418/P57103/Q9UPR5/P05026/P14415/P54709/Q9UN42	47	4.26451
hsa04972	Pancreatic secretion	86/4551	153/11215	6.15135e-05	0.0013615	0.000906515	P05129/P05771/P17252/P20309/P32238/P47872/P13569/P00918/P50148/P63092/P04920/Q9Y6R1/P51787/Q8NHX9/P15085/P15086/P48052/Q96IY4/P15088/O00194/O95716/P61006/P61224/P61586/P62491/P62834/P63000/P28907/Q10588/P40879/P07477/P07478/P08217/P08218/P08861/P35030/P09093/P17538/P40313/Q6GPI1/O14983/P05023/P13637/P16615/P20020/P23634/P50993/Q01814/Q13733/Q16720/Q93084/P55011/Q00722/Q01970/Q15147/Q9NQ66/O43306/…	86	4.21103
hsa05226	Gastric cancer	124/4551	234/11215	7.13365e-05	0.00148023	0.000985571	P14923/P35222/Q07812/Q16611/P26232/P35221/Q9UI47/P84022/Q15796/P04637/P00533/P04049/P04626/P08581/P10398/P15056/P21802/P23443/P24941/P27361/P28482/P31749/P31751/P36507/P36897/P37173/P48729/P49841/Q02750/Q8N752/Q9UBS0/Q9Y243/P08183/P10415/O00144/O60353/O75084/Q13467/Q14332/Q9H461/Q9NPG1/Q9ULV1/Q9ULW2/Q9UP38/Q15465/P14210/O00329/P42336/P42338/P01111/P01112/P01116/P01137/P10600/P61812/O15520/O43320/…	124	4.14669
hsa04971	Gastric acid secretion	66/4551	114/11215	0.000131989	0.00248962	0.00165764	P0DP23/Q9NZT1/P27482/P15311/P05129/P05771/P17252/P17612/P22612/P22694/Q13554/Q13555/Q13557/Q15746/Q32MK0/Q9H1R3/Q9UQM7/Q86YV6/P20309/P25021/P30874/P32239/P13569/P60709/P63261/P00918/P04899/P08754/P50148/P63092/P63096/P04920/P51787/P05023/P13637/P20648/P50993/Q13733/Q00722/Q01970/Q15147/Q9NQ66/O43306/O60266/O60503/O95622/P40145/P51828/Q08462/Q08828/Q8NFM4/P19634/Q6AI14/P48048/P63252/P78508/Q99712/…	66	3.87946
hsa04611	Platelet activation	99/4551	183/11215	0.000134979	0.00248962	0.00165764	P50552/Q86UX7/O15264/O75116/P06241/P07948/P12931/P17612/P22612/P22694/P27361/P28482/P31749/P31751/P41743/P43405/P53778/Q05513/Q06187/Q13237/Q13464/Q13976/Q15746/Q15759/Q16539/Q32MK0/Q9H1R3/Q9Y243/Q86YV6/P21731/P25116/P43119/P47900/Q96RI0/Q9H244/P60709/P63261/P02671/P02675/P02679/P04899/P08754/P50148/P63092/P63096/Q14344/P05106/P05556/P00734/P36873/P62136/P62140/O00329/P42336/P42338/P48736/P61224/…	99	3.86973
hsa04210	Apoptosis	106/4551	199/11215	0.000178515	0.00305657	0.00203513	P0DPH7/P68363/P68366/Q6PEY2/Q71U36/Q9BQE3/Q9NY65/A6NHL2/O14920/O15111/Q9Y6K9/Q07812/O43521/Q16611/Q92934/P55957/Q13794/Q9BXH1/O00198/P01375/Q96PG8/P05412/P42574/P55210/Q14790/Q6UXS9/P55212/P02545/P20700/Q03252/P04637/P19838/Q12923/O15530/O75460/P04049/P04629/P27361/P28482/P31749/P31751/P36507/P45983/P45984/P53779/Q02750/Q13546/Q99558/Q99683/Q9NZJ5/Q9Y243/P60709/P63261/P07339/P10415/Q07817/Q07820/…	106	3.74833
hsa04022	cGMP-PKG signaling pathway	130/4551	251/11215	0.000184131	0.00305657	0.00203513	O14654/P05141/P12235/P12236/Q9H0C2/Q92934/P30405/P50552/P0DP23/Q9NZT1/P27482/O75116/P04049/P06213/P16066/P20594/P27361/P28482/P31749/P31751/P36507/Q02156/Q02750/Q13237/Q13464/Q13976/Q15746/Q32MK0/Q9H1R3/Q9Y243/Q86YV6/P07550/P08588/P08913/P0DMS8/P13945/P18089/P18825/P24530/P25100/P25101/P30411/P30542/P30556/P35348/P35368/P41143/P04899/P08754/P29992/P50148/P63096/Q03113/Q14344/P01308/O60840/P29973/…	130	3.73487
hsa05161	Hepatitis B	128/4551	249/11215	0.000309748	0.00478302	0.00318464	O00571/O14920/O15111/Q9Y6K9/Q07812/Q92934/P55957/Q9Y4K3/P01375/P40763/P42224/Q14765/P10145/P05412/O14733/P42574/Q14790/Q6UXS9/Q9UHD2/P84022/O00206/P58753/Q8IUC6/P04637/Q99836/P19838/P27348/P31946/P63104/Q14289/O15264/O43318/O60674/P04049/P05129/P05771/P10398/P12931/P15056/P17252/P23458/P24941/P27361/P28482/P29597/P31749/P31751/P36507/P36897/P37173/P45983/P45984/P45985/P46734/P51617/P52333/P52564/…	128	3.50899
hsa02010	ABC transporters	40/4551	64/11215	0.000316947	0.00478302	0.00318464	O15438/O15439/O15440/O60706/O75027/O95255/O95342/P08183/P13569/P21439/P33527/Q03518/Q03519/Q09428/Q2M3G0/Q5T3U5/Q92887/Q96J65/Q96J66/Q9NP58/Q9NP78/Q9NRK6/Q9NUT2/O94911/O95477/P45844/P78363/Q86UK0/Q86UQ4/Q8IUA7/Q8IZY2/Q8N139/Q8WWZ4/Q8WWZ7/Q99758/Q9BZC7/Q9H172/Q9H221/Q9H222/Q9UNQ0	40	3.49901
hsa04270	Vascular smooth muscle contraction	102/4551	193/11215	0.000342297	0.00494098	0.00328981	P35579/P35580/P35749/Q7Z406/P0DP23/Q9NZT1/P27482/O75116/P04049/P05129/P05771/P10398/P15056/P16066/P17252/P17612/P20594/P22612/P22694/P24723/P27361/P28482/P36507/Q02156/Q02750/Q04759/Q05655/Q13464/Q13976/Q15746/Q32MK0/Q9H1R3/Q86YV6/P25100/P25101/P29274/P29275/P30556/P35348/P35368/P37288/P43119/P47901/Q16602/P62736/P63267/P29992/P50148/P63092/Q03113/Q14344/O60840/Q01668/Q13698/Q13936/P36873/P62136/…	102	3.4656
hsa05203	Viral carcinogenesis	143/4551	283/11215	0.000384647	0.00532094	0.0035428	P19525/P61978/O00571/P62805/Q99525/Q9Y6K9/O60814/P06899/P23527/P33778/P57053/P58876/P62807/Q16778/Q5QNW6/Q8N257/Q93079/Q96A08/Q99877/Q99879/Q99880/Q07812/Q16611/Q92934/Q13794/P40763/P05412/P42574/Q14790/P43487/Q05086/Q00987/P04637/P19838/P27348/P31946/P61981/P62258/P63104/Q04917/O43707/P12814/O14757/P06493/P07948/P11802/P12931/P17612/P22612/P22694/P23458/P24941/P27361/P28482/P43405/P49137/P52333/…	143	3.41494
hsa05205	Proteoglycans in cancer	159/4551	319/11215	0.000427447	0.0056765	0.00377953	P35222/P01375/P40763/P42574/Q9NRR4/Q15796/O00206/Q00987/P04637/P15311/P26038/P35241/Q05397/O15264/O15530/O75116/P00533/P04049/P04626/P05129/P05771/P08069/P08581/P10398/P11362/P12931/P15056/P17252/P17612/P21860/P22612/P22694/P23443/P27361/P28482/P31749/P31751/P35968/P36507/P53778/Q02750/Q13153/Q13464/Q13554/Q13555/Q13557/Q15303/Q15759/Q16539/Q9UBS0/Q9UQM7/Q9Y243/P60709/P63261/O00144/O60353/O75084/…	159	3.36912
hsa04921	Oxytocin signaling pathway	119/4551	231/11215	0.000444865	0.00568059	0.00378226	P05412/P0DP23/Q9NZT1/P27482/O75116/P00533/P04049/P05129/P05771/P12931/P16066/P17252/P17612/P20594/P22612/P22694/P27361/P28482/P36507/P54646/Q02750/Q13131/Q13163/Q13164/Q13464/Q13554/Q13555/Q13557/Q14012/Q15746/Q16566/Q32MK0/Q8IU85/Q96NX5/Q96RR4/Q9H1R3/Q9UQM7/Q86YV6/P30559/P60709/P63261/P04899/P08754/P09471/P50148/P63092/P63096/O60840/Q01668/Q13698/Q13936/P16298/P36873/P48454/P62136/P62140/Q08209/…	119	3.35177
hsa04915	Estrogen signaling pathway	111/4551	214/11215	0.000490251	0.00602827	0.00401375	P0DMV8/P11142/P17066/P34931/P54652/P07900/P08238/P05412/P0DP23/Q9NZT1/P27482/Q02790/Q13451/P00533/P04049/P12931/P17612/P22612/P22694/P27361/P28482/P31749/P31751/P36507/Q02750/Q05655/Q9Y243/P35372/Q99527/O75899/Q13255/Q9UBS5/P07339/P10415/P04899/P08754/P09471/P50148/P63092/P63096/P08253/P14780/O00329/P42336/P42338/P01111/P01112/P01116/P14625/P62993/O76011/O76013/O76014/O76015/P02533/P05783/P08727/…	111	3.30958
hsa04912	GnRH signaling pathway	81/4551	150/11215	0.000568495	0.00674072	0.00448812	P05412/O14733/P0DP23/Q9NZT1/P27482/Q14289/O15264/P00533/P04049/P05771/P12931/P17252/P17612/P22612/P22694/P27361/P28482/P36507/P45983/P45984/P45985/P46734/P52564/P53778/P53779/Q02750/Q05655/Q13164/Q13233/Q13554/Q13555/Q13557/Q15759/Q16539/Q99759/Q9UQM7/Q9Y2U5/Q9Y6R4/P30968/P01225/P01229/P29992/P50148/P63092/P01215/O60840/Q01668/Q13698/Q13936/P08253/P50281/P01111/P01112/P01116/P60953/P62993/P19419/…	81	3.24527
hsa05224	Breast cancer	112/4551	217/11215	0.000589197	0.0067453	0.00449116	P35222/Q07812/Q16611/P05412/P04637/P00533/P04049/P04626/P08069/P10398/P10721/P11362/P11802/P15056/P23443/P27361/P28482/P31749/P31751/P35916/P36507/P48729/P49841/Q00534/Q02750/Q8N752/Q9UBS0/Q9Y243/O00144/O60353/O75084/Q13467/Q14332/Q9H461/Q9NPG1/Q9ULV1/Q9ULW2/Q9UP38/O00329/P42336/P42338/P01111/P01112/P01116/O14788/O15520/O43320/O60258/O76093/P05230/P08620/P09038/P10767/P11487/P12034/P21781/P31371/…	112	3.22974
hsa01521	EGFR tyrosine kinase inhibitor resistance	66/4551	119/11215	0.00069352	0.00767496	0.00511015	Q07812/O43521/Q92934/P40763/O60674/P00533/P04049/P04626/P05129/P05771/P08069/P08581/P09619/P10398/P12931/P15056/P16234/P17252/P21802/P21860/P22607/P23443/P23458/P27361/P28482/P30530/P31749/P31751/P35968/P36507/P49841/Q02750/Q9UBS0/Q9Y243/P10415/Q07817/P05231/P14210/P01127/P15692/O00329/P42336/P42338/P01111/P01112/P01116/P09038/P16885/P19174/P62993/O43524/P27986/Q07889/Q07890/P62753/O60573/P06730/…	66	3.15894
hsa05032	Morphine addiction	74/4551	136/11215	0.000722017	0.00773257	0.00514851	P05129/P05771/P17252/P17612/P22612/P22694/P25098/P32298/P34947/P35626/P43250/P21728/P30542/P35372/Q9H598/O75899/Q9UBS5/P32121/P49407/P04899/P08754/P09471/P63092/P63096/O00555/Q00975/A8MPY1/O00591/O14764/P14867/P18505/P18507/P24046/P28472/P28476/P31644/P34903/P47869/P47870/P48169/P78334/Q16445/Q8N1C3/Q99928/Q9UN88/O00408/O60658/O95263/P27815/P54750/Q01064/Q07343/Q08493/Q08499/Q13370/Q13946/Q14123/…	74	3.14145
hsa04024	cAMP signaling pathway	173/4551	354/11215	0.000815241	0.00845813	0.0056316	Q92934/P05412/P19429/P0DP23/Q9NZT1/P27482/P19838/O75116/P04049/P15056/P16066/P17612/P22612/P22694/P27361/P28482/P31749/P31751/P36507/P45983/P45984/P53779/Q02750/Q13153/Q13464/Q13554/Q13555/Q13557/Q16566/Q9UQM7/Q9Y243/O15552/P07550/P08172/P08588/P08908/P11229/P14416/P16473/P21728/P21918/P22888/P23945/P25101/P25116/P25929/P28221/P28222/P28566/P29274/P30542/P30559/P30872/P30874/P30939/P35346/P43115/…	173	3.08871
hsa05146	Amoebiasis	84/4551	158/11215	0.000864158	0.00869395	0.00578862	P01579/P01375/P09341/P19875/P19876/P10145/P25391/P42574/P04792/Q06830/P02462/Q01955/P11047/Q13753/O00206/P19838/O43707/P12814/Q05397/P05129/P05771/P17252/P17612/P22612/P22694/O95837/P29992/P30679/P38405/P50148/P63092/P04141/P01584/P22301/P29460/P05231/P05107/P06126/P15812/P15813/P29016/P29017/O00329/P42336/P42338/P20339/P51148/P51149/P61020/Q96AH8/P29508/P35237/P48594/P48595/P50453/Q9UIV8/P01137/…	84	3.06341
hsa04936	Alcoholic liver disease	109/4551	214/11215	0.00126666	0.0121987	0.00812217	P35222/O00763/Q13085/O14920/O15111/Q9Y6K9/Q9Y4K3/P01375/P09341/P19875/P19876/P10145/O14733/P42574/Q14790/Q9UHD2/O00206/P58753/Q8IUC6/Q99836/P19838/O15264/O43318/P31749/P31751/P45983/P45984/P45985/P46734/P49841/P51617/P52564/P53778/P53779/P54646/Q13131/Q13546/Q14164/Q15759/Q16539/Q96RR4/Q99558/Q99683/Q9NWZ3/Q9Y243/P21730/Q16581/P01024/P01031/P0C0L4/P0C0L5/P01584/P29460/Q16552/P05231/P01562/P01563/…	109	2.89734
hsa05162	Measles	108/4551	212/11215	0.00131967	0.0121987	0.00812217	P19525/P55265/P0DMV8/P11142/P17066/P34931/P54652/O14920/O15111/Q9Y6K9/Q07812/Q16611/Q92934/P55957/Q9BXH1/Q9Y4K3/P40763/P42224/Q96PG8/P05412/P42574/Q14790/Q9UHD2/O00206/P04637/Q99836/P19838/P26038/O43318/P11802/P19784/P23458/P24941/P29597/P31749/P31751/P45983/P45984/P49841/P51617/P52333/P53779/P68400/Q00534/Q14164/Q8NEV1/Q9BQI3/Q9NWZ3/Q9NZJ5/Q9P2K8/Q9Y243/P10415/Q07817/P09693/P07766/P01583/P01584/…	108	2.87953
hsa04014	Ras signaling pathway	173/4551	357/11215	0.00132275	0.0121987	0.00812217	O14920/O15111/Q9Y6K9/Q92934/Q9UHD2/P0DP23/Q9NZT1/P27482/P19838/O75914/O96013/P00519/P00533/P04049/P04629/P05129/P05771/P06213/P07333/P08069/P08581/P09619/P10721/P11362/P16234/P17252/P17612/P17948/P21802/P22455/P22607/P22612/P22694/P27361/P28482/P29317/P31749/P31751/P35916/P35968/P36507/P36888/P42684/P43403/P45983/P45984/P53779/Q02750/Q02763/Q13043/Q13153/Q13177/Q16620/Q6VAB6/Q8IVT5/Q9NQU5/Q9P286/…	173	2.87852
hsa04726	Serotonergic synapse	90/4551	173/11215	0.00141894	0.0125488	0.00835528	P42574/P28562/P04049/P05129/P05771/P10398/P15056/P17252/P17612/P22612/P22694/P27361/P28482/Q02750/P08908/P28221/P28222/P28223/P28335/P28566/P30939/P34969/P41595/P47898/P50406/Q13639/P04899/P08754/P09471/P50148/P63092/P63096/O00555/O60840/Q00975/Q01668/Q13698/Q13936/Q9NZV8/P54219/Q05940/A5X5Y0/O95264/P18505/P28472/P46098/P47870/Q8WXA8/P01111/P01112/P01116/P31645/P23219/P35354/P05067/Q00722/Q01970/…	90	2.84803
hsa05217	Basal cell carcinoma	50/4551	88/11215	0.00146673	0.0125488	0.00835528	P35222/Q07812/Q16611/P04637/P49841/O00144/O60353/O75084/Q13467/Q14332/Q99835/Q9H461/Q9NPG1/Q9ULV1/Q9ULW2/Q9UP38/Q15465/P12643/P12644/P25054/O95996/Q13635/Q9Y6C5/Q9UBT6/O14640/O14641/O15169/Q92997/Q9Y2T1/O00744/O00755/O14904/O14905/O96014/P04628/P09544/P41221/P56703/P56704/P56705/P56706/Q93097/Q93098/Q9GZT5/Q9H1J5/Q9H1J7/Q9UBV4/Q9Y6F9/Q2M1P5/Q9UMX1	50	2.83365
hsa04721	Synaptic vesicle cycle	61/4551	111/11215	0.00147411	0.0125488	0.00835528	P53675/Q00610/P63010/P27449/Q9H598/O00555/Q00975/P54219/Q05940/Q16572/Q8NDX2/Q9P2U7/Q9P2U8/P20336/P23975/P30531/P31645/P48065/P48066/P48067/Q01959/Q99884/Q9NSD5/Q9Y345/P46459/P15313/P21281/P38606/O14795/P21579/Q8NB66/Q9UPW8/P50570/Q05193/Q9UQ16/O94973/O95782/Q13488/Q93050/Q9HBG4/Q9Y487/Q96CW1/P53680/P61421/Q8N8Y2/P61764/P32856/P61266/Q13277/Q16623/O75348/O95670/Q96LB4/P63027/P36543/Q96A05/Q9Y5K8/…	61	2.83147
hsa05165	Human papillomavirus infection	233/4551	495/11215	0.00161805	0.0134298	0.00894187	P19525/P35222/O14920/O15111/Q9Y6K9/Q07812/Q16611/Q92934/P01375/P42224/P25391/P42574/Q14790/Q9UHD2/P02462/Q01955/Q05086/P27449/P11047/Q13753/P12111/Q8IUC6/Q00987/P04637/P19838/Q05397/P00533/P04049/P09619/P11802/P17612/P22612/P22694/P23443/P23458/P24941/P27361/P28482/P29597/P31749/P31751/P36507/P41743/P48729/P49841/Q00534/Q02750/Q05513/Q14164/Q8N752/Q9UBS0/Q9Y243/P35408/P22105/P24821/Q92752/Q9UQP3/…	233	2.79101
hsa05132	Salmonella infection	177/4551	368/11215	0.00178674	0.0144682	0.00963325	P04350/P07437/P68371/Q13509/Q13885/Q3ZCM7/Q9BUF5/Q9BVA1/Q9H4B7/P0DPH7/P68363/P68366/Q6PEY2/Q71U36/Q9BQE3/Q9NY65/A6NHL2/P35222/Q14116/O14920/O15111/Q9Y6K9/P07900/P08238/Q07812/Q16611/Q9Y4K3/P01375/O60282/P33176/Q12840/Q07866/Q6P597/Q9H0B6/Q9NSK0/P10145/P05412/O14733/P42574/P55210/Q14790/P29466/Q9BQS8/Q9UPT5/O00505/O00629/P52294/Q8IVF2/P07355/O00206/P58753/Q99836/P19838/P63208/O43739/Q15438/Q99418/…	177	2.74794
hsa05133	Pertussis	62/4551	114/11215	0.00190462	0.0145346	0.00967747	Q9Y4K3/P01375/P42830/P10145/P05412/P42574/P55210/P29466/O00206/P58753/Q8IUC6/P0DP23/Q9NZT1/P27482/Q99836/P19838/P23528/Q9Y281/O15264/P27361/P28482/P45983/P45984/P51617/P53778/P53779/Q15759/Q16539/Q9NWZ3/P01024/P01031/P0C0L4/P0C0L5/P00736/P09871/P04899/P08754/P63096/P01583/P01584/P22301/P29460/Q9NPF7/P05231/P05107/P05556/P61586/P05155/P06681/Q8IWL1/Q8IWL2/Q96P20/Q9Y239/P11215/Q04206/P35228/P02745/…	62	2.72019
hsa01212	Fatty acid metabolism	52/4551	93/11215	0.00193289	0.0145346	0.00967747	Q13085/P49327/P51659/Q53GQ0/Q8N4T8/Q92506/O60488/O95573/P33121/Q4G176/Q5FVE4/Q96GR2/Q9UKU0/Q9ULC5/P30084/P40939/Q08426/Q9NWU1/P09110/P22307/P24752/P42765/P55084/Q9BWD1/Q8IVS2/P23786/P50416/Q8TCG5/Q92523/O60427/O95864/P11310/P16219/P28330/P45954/P49748/O15254/Q15067/A1L3X0/Q9BW60/Q9GZR5/Q9H5J4/Q9HB03/Q9NXB9/Q9NYP7/Q9NZ01/B0YJ81/Q5VWC8/Q6Y1H2/Q9P035/P50897/Q9UMR5	52	2.71379
hsa04370	VEGF signaling pathway	52/4551	93/11215	0.00193289	0.0145346	0.00967747	Q92934/P04792/Q05397/O15264/P04049/P05129/P05771/P12931/P17252/P27361/P28482/P31749/P31751/P35968/P36507/P49137/P53778/Q02750/Q15759/Q16539/Q16644/Q9Y243/P16298/P48454/Q08209/P49023/P15692/O00329/P42336/P42338/P01111/P01112/P01116/P15153/P60763/P60953/P63000/P35354/P16885/P19174/P27986/P98077/P29474/Q9NRA0/Q9NYA1/P0C869/P47712/Q3MJ16/Q68DD2/Q86XP0/Q9UP65/P55211	52	2.71379
hsa05417	Lipid and atherosclerosis	167/4551	346/11215	0.00197006	0.0145346	0.00967747	P0DMV8/P11021/P11142/P17066/P34931/P54652/Q14116/P10147/P16619/O14920/O15111/Q9Y6K9/P07900/P08238/Q92844/Q07812/Q92934/P55957/Q9Y4K3/P01375/P40763/P09341/P19875/P19876/P10145/P05412/O14733/P42574/P55210/Q14790/P29466/P55212/Q9UHD2/O00206/P58753/Q8IUC6/P0DP23/Q9NZT1/P27482/P04637/Q99836/P19838/Q05397/O15264/O15530/O43318/O60674/O75116/O75460/P07948/P12931/P17252/P27361/P28482/P31749/P31751/P45983/…	167	2.70552
hsa00010	Glycolysis / Gluconeogenesis	59/4551	108/11215	0.00210711	0.0148842	0.00991024	P06733/P09104/P13929/P07738/P15259/P18669/Q8N0Y7/P04075/P05062/P09972/Q96C23/P00338/P07195/P07864/Q9BYZ2/Q6ZMR3/P00325/P00326/P07327/P11766/P28332/P19367/P35557/P52789/P52790/Q2TB90/P08559/P29803/P05091/P30837/P30838/P43353/P49189/P49419/P51648/P11177/Q9UNW1/O14556/P04406/P36871/Q96G03/Q9NR19/Q9NUB1/P00558/P07205/P14550/P14618/P30613/P08237/P17858/Q01813/A6NNW6/P10515/P06744/P60174/P40394/P09622/…	59	2.67631
hsa04720	Long-term potentiation	59/4551	108/11215	0.00210711	0.0148842	0.00991024	P0DP23/Q9NZT1/P27482/P04049/P05129/P05771/P10398/P15056/P17252/P17612/P22612/P22694/P27361/P28482/P36507/P51812/Q02750/Q13554/Q13555/Q13557/Q15349/Q15418/Q16566/Q9UK32/Q9UQM7/P41594/P42261/P42262/Q05586/Q13255/P50148/Q13936/P16298/P36873/P48454/P62136/P62140/Q08209/P01111/P01112/P01116/P61224/P62834/O15399/Q12879/Q13224/Q14957/Q00722/Q01970/Q15147/Q9NQ66/O95398/P40145/Q08828/Q14571/Q14573/Q14643/…	59	2.67631
hsa00590	Arachidonic acid metabolism	46/4551	81/11215	0.00226059	0.0156357	0.0104106	P41222/P34913/P23219/P35354/O75828/P15428/P16152/Q8N4Q0/Q6P1J6/P42330/P09917/P05181/P10632/P11712/P20813/P24557/P33261/P51589/P78329/P98187/Q08477/Q16647/Q7Z449/O15496/P04054/P14555/P39877/Q9BZM2/Q9NZK7/Q9UNK4/Q5R387/O15296/O75342/P16050/P18054/Q9BYJ1/P0C869/P47712/Q3MJ16/Q68DD2/Q86XP0/Q9UP65/P36969/P09960/P19440/P36269	46	2.64578
hsa04144	Endocytosis	178/4551	372/11215	0.00230927	0.0156465	0.0104177	P0DMV8/P11142/P17066/P34931/P54652/P53675/Q00610/Q86XE0/Q9UNH7/Q9Y5X3/Q15027/Q15057/Q96P50/Q9Y4K3/O60282/P33176/Q12840/Q8WUM4/P63010/P84022/Q15796/Q7L804/Q9BXF6/O00499/P49418/Q00987/Q9HAU4/Q9HCE7/Q96J02/Q96PU5/Q9H0M0/Q641Q2/Q9Y4E1/O43739/Q15438/Q99418/Q9UIA0/P00533/P08069/P12931/P16234/P21802/P22455/P22607/P25098/P32298/P34947/P35626/P36897/P37173/P41743/P43250/Q05513/Q15835/Q8WTQ7/P25024/P25025/…	178	2.63653
hsa04062	Chemokine signaling pathway	141/4551	289/11215	0.00256005	0.0169987	0.0113181	P48061/Q9NRJ3/P78556/O43927/O95715/P10147/P13236/P16619/Q8NHW4/O14920/O15111/Q9Y6K9/Q92934/P40763/P42224/P02775/P02776/P10720/O15444/O00585/Q9Y258/P78423/P09341/P42830/P19875/P19876/P22362/Q92583/P10145/P47992/Q9UBD3/P19838/Q05397/Q14289/O60674/O75116/P04049/P05771/P07948/P08631/P09769/P12931/P15056/P17612/P22612/P22694/P25098/P27361/P28482/P31749/P31751/P32298/P34947/P35626/P43250/P49840/P49841/…	141	2.59175
hsa04722	Neurotrophin signaling pathway	96/4551	190/11215	0.00326234	0.0208773	0.0139006	O14920/Q07812/Q92934/Q9Y4K3/O43187/P05412/O14733/Q96GC6/P0DP23/Q9NZT1/P27482/P04637/P19838/P62258/O15264/O15530/O43353/O75582/P00519/P04049/P04629/P15056/P27361/P28482/P31749/P31751/P36507/P42679/P45983/P45984/P49137/P49841/P51617/P51812/P53778/P53779/Q02750/Q05655/Q13163/Q13164/Q13233/Q13554/Q13555/Q13557/Q15349/Q15418/Q15759/Q16288/Q16539/Q16566/Q16620/Q99683/Q99759/Q9NWZ3/Q9UK32/Q9UQM7/Q9Y243/…	96	2.48647
hsa04730	Long-term depression	54/4551	99/11215	0.00332612	0.0208773	0.0139006	P04049/P05129/P05771/P07948/P08069/P10398/P15056/P17252/P27361/P28482/P36507/Q02750/Q13237/Q13976/P34998/O43424/P42261/P42262/P42263/Q13255/P04899/P08754/P09471/P19086/P29992/P50148/P63092/P63096/Q03113/Q14344/O00555/P62714/P67775/P01111/P01112/P01116/Q00722/Q01970/Q15147/Q9NQ66/P33402/Q02108/Q02153/P29475/P21817/P0C869/P47712/Q3MJ16/Q68DD2/Q86XP0/Q9UP65/Q14571/Q14573/Q14643	54	2.47806
hsa04916	Melanogenesis	80/4551	155/11215	0.00334627	0.0208773	0.0139006	P35222/P0DP23/Q9NZT1/P27482/P04049/P05129/P05771/P10721/P17252/P17612/P22612/P22694/P27361/P28482/P36507/P49841/Q02750/Q13554/Q13555/Q13557/Q9UQM7/P24530/Q01726/O00144/O60353/O75084/Q13467/Q14332/Q9H461/Q9NPG1/Q9ULV1/Q9ULW2/Q9UP38/P04899/P08754/P09471/P50148/P63092/P63096/P01111/P01112/P01116/P21583/Q00722/Q01970/Q15147/Q9NQ66/O43306/O60266/O60503/O95622/P40145/P51828/Q08462/Q08828/Q8NFM4/O14640/…	80	2.47544
hsa04933	AGE-RAGE signaling pathway in diabetic complications	85/4551	166/11215	0.00339571	0.0208773	0.0139006	Q07812/P01375/P40763/P42224/P10145/P05412/P42574/P84022/Q15796/P02462/Q01955/P19838/O15264/O60674/P05771/P11309/P11802/P17252/P27361/P28482/P31749/P31751/P36897/P37173/P45983/P45984/P53778/P53779/Q02156/Q05513/Q05655/Q15759/Q16539/Q9Y243/P30556/P10415/P19320/Q15109/P01583/P01584/P05231/P13726/P15692/P08253/O00329/P42336/P42338/P01111/P01112/P01116/P60953/P63000/P05121/P01137/P10600/P61812/P16581/…	85	2.46907
hsa04923	Regulation of lipolysis in adipocytes	48/4551	87/11215	0.00405301	0.0243998	0.0162459	O14654/Q8WTS1/P06213/P16066/P17612/P22612/P22694/P31749/P31751/Q13237/Q13976/Q9Y243/P07550/P08588/P13945/P16473/P25929/P30542/P43115/P01222/P04899/P08754/P63092/P63096/P01215/P01308/P15090/Q13370/O00329/P42336/P42338/Q99685/Q05469/P23219/P35354/P27986/P35568/Q9Y4H2/O43306/O60266/O60503/O95622/P40145/P51828/Q08462/Q08828/Q8NFM4/Q96AQ7	48	2.39222
hsa04217	Necroptosis	113/4551	229/11215	0.00411562	0.0243998	0.0162459	P19525/P04908/P0C0S5/P0C0S8/P16104/P20671/Q16777/Q6FI13/Q71UI9/Q7L7L0/Q8IUE6/Q93077/Q96QV6/Q99878/Q9BTM1/P01579/P07900/P08238/P05141/P12235/P12236/Q9H0C2/Q07812/P55957/P01375/P40763/P42224/Q14765/Q14790/P29466/P62937/O00206/Q8IUC6/O60674/P23458/P29597/P45983/P45984/P52333/P53779/Q13546/Q13554/Q13555/Q13557/Q8NB16/Q9UQM7/Q9Y572/P10415/P01583/P01584/P01562/P01563/P01566/P01567/P01568/P01569/P01570/…	113	2.38556
hsa04550	Signaling pathways regulating pluripotency of stem cells	102/4551	205/11215	0.00453334	0.0264047	0.0175808	P35222/P40763/O15198/P84022/Q15796/Q15797/Q99717/O00238/O15264/O60674/P04049/P08069/P11362/P21802/P22455/P22607/P23458/P27037/P27361/P28482/P31749/P31751/P36507/P36894/P36896/P49841/P52333/P53778/Q02750/Q04771/Q13705/Q13873/Q15759/Q16539/Q8NER5/Q9Y243/O00144/O60353/O75084/Q13467/Q14332/Q9H461/Q9NPG1/Q9ULV1/Q9ULW2/Q9UP38/O00329/P42336/P42338/P01111/P01112/P01116/P12644/P08476/P09529/Q96S42/P55103/…	102	2.34358
hsa00071	Fatty acid degradation	41/4551	73/11215	0.00500021	0.0286219	0.019057	P00325/P00326/P07327/P11766/P28332/P05091/P30837/P49189/P49419/P51648/O60488/O95573/P33121/Q5FVE4/Q96GR2/Q9UKU0/Q9ULC5/O75521/P30084/P40939/P42126/Q08426/P09110/P24752/P42765/P55084/Q9BWD1/P23786/P50416/Q8TCG5/Q92523/Q7Z449/P11310/P16219/P28330/P45954/P49748/Q92947/O15254/Q15067/P40394	41	2.30101
hsa04623	Cytosolic DNA-sensing pathway	46/4551	84/11215	0.00583524	0.0328356	0.0218626	P55265/Q14116/P13236/Q8NHW4/O14920/O15111/Q9Y6K9/P29466/Q9UHD2/P19838/Q13546/Q14164/Q9Y572/P01584/P05231/P01562/P01563/P01566/P01567/P01568/P01569/P01570/P01571/P01574/P05013/P05014/P32881/P05015/O95786/O14802/Q9NW08/O95760/O15160/P0DPB6/P62875/Q9Y535/P19388/P52434/Q04206/Q9NVU0/Q14653/Q92985/P05423/Q9BUI4/Q9H1D9/Q8N884	46	2.23394
hsa04066	HIF-1 signaling pathway	91/4551	182/11215	0.00595624	0.0329579	0.0219441	P06733/P09104/P13929/P01579/P40763/O00206/Q96KS0/Q9GZT9/Q9H6Z9/P19838/P00533/P04626/P05129/P05771/P06213/P08069/P17252/P17948/P23443/P27361/P28482/P31749/P31751/P36507/Q02750/Q02763/Q13554/Q13555/Q13557/Q9BUB5/Q9HBH9/Q9UBS0/Q9UQM7/Q9Y243/Q16875/P10415/P01588/O15123/Q15389/Q9Y264/P04075/P05062/P09972/P05231/P01308/P15692/O00329/P42336/P42338/P05121/P11166/P15260/Q13617/P62877/P16885/P19174/P00338/…	91	2.22503
hsa04068	FoxO signaling pathway	99/4551	200/11215	0.00617608	0.0336141	0.022381	O14654/O14920/O15111/O43521/P40763/P84022/Q8WTS6/Q00987/Q9H4B4/Q9NYY3/O00141/O00444/O15264/O15530/P00533/P04049/P06213/P08069/P10398/P15056/P24941/P27361/P28482/P31749/P31751/P36507/P36897/P37173/P45983/P45984/P49674/P53350/P53778/P53779/P54646/Q02750/Q13043/Q13131/Q15759/Q15831/Q16539/Q96BR1/Q9HBY8/Q9UBE8/Q9Y243/O95977/P21453/Q13255/P16871/P22301/P05231/P01308/O00329/P42336/P42338/P01111/P01112/…	99	2.20929
hsa00591	Linoleic acid metabolism	23/4551	37/11215	0.00647468	0.0346708	0.0230846	Q6P1J6/P05177/P05181/P08684/P10632/P11712/P33261/P51589/O15496/P04054/P14555/P39877/Q9BZM2/Q9NZK7/Q9UNK4/Q5R387/P16050/P0C869/P47712/Q3MJ16/Q68DD2/Q86XP0/Q9UP65	23	2.18878
hsa04664	Fc epsilon RI signaling pathway	55/4551	104/11215	0.00722101	0.0374761	0.0249524	P01375/O14733/O15264/O15530/P04049/P06241/P07948/P17252/P27361/P28482/P31749/P31751/P36507/P43405/P45983/P45984/P45985/P46734/P52564/P53778/P53779/Q02750/Q06187/Q15759/Q16539/Q9Y243/Q01362/P04141/P35225/P05112/O00329/P42336/P42338/P01111/P01112/P01116/P15153/P60763/P63000/P16885/P19174/P62993/P27986/P15498/P52735/Q9UKW4/Q07889/Q07890/P09917/P0C869/P47712/Q3MJ16/Q68DD2/Q86XP0/Q9UP65	55	2.1414
hsa05414	Dilated cardiomyopathy	72/4551	141/11215	0.00722431	0.0374761	0.0249524	P11532/P01375/P25391/Q8WZ42/P19429/P02545/P06753/P07951/P09493/P67936/P63316/P17612/P22612/P22694/P08588/P60709/P63261/P68032/P63092/P05106/P05556/P16144/P18084/P18564/P26010/P26012/O60840/Q01668/Q13698/Q13936/P01137/P10600/P61812/P26678/O14983/P16615/Q93084/P17661/P12883/P13533/P24043/O75578/P17301/P56199/Q9UKX5/O00305/P54284/Q02641/Q08289/O60359/Q8WXS5/Q9UBN1/Q9Y698/O43306/O60266/O60503/O95622/…	72	2.1412
hsa05206	MicroRNAs in cancer	122/4551	253/11215	0.00767825	0.0391466	0.0260646	P61978/O14920/O43521/Q16611/Q96LC9/P40763/P42574/Q8WW38/P09493/P63279/Q00987/P04637/Q9H334/P19838/P15311/P35241/O75582/O96013/P00519/P00533/P04049/P04626/P05129/P05771/P08581/P09619/P11309/P16234/P17252/P21860/P22607/P27361/P28482/P36507/Q00534/Q02156/Q02750/Q13164/Q13464/Q13873/P30825/P08183/P33527/P10415/Q07820/Q92843/P22105/P24821/Q92752/Q9UQP3/Q9NPG1/P05106/Q9H3D4/P01127/P15692/P14780/P51512/…	122	2.11474
hsa04150	mTOR signaling pathway	106/4551	217/11215	0.00778215	0.0391466	0.0260646	O14920/O15111/P01375/Q13322/O00141/O15530/O75385/P04049/P05129/P05771/P06213/P08069/P15056/P17252/P23443/P27361/P28482/P31749/P31751/P36507/P49841/P51812/P54646/Q02750/Q13131/Q15349/Q15418/Q15831/Q7RTN6/Q8IYT8/Q9C0K7/Q9UBS0/Q9UK32/Q9Y243/Q01650/O00144/O60353/O75084/Q13467/Q14332/Q9H461/Q9NPG1/Q9ULV1/Q9ULW2/Q9UP38/P01308/O00329/P42336/P42338/P01111/P01112/P01116/P61586/Q15382/Q9Y376/Q9H9S4/P62993/…	106	2.1089
hsa04913	Ovarian steroidogenesis	45/4551	83/11215	0.00807018	0.0399896	0.0266259	P06213/P08069/P17612/P22612/P22694/P14060/P26439/P22888/P23945/Q8WTV0/P01225/P01229/P63092/P01215/P01308/P22004/O95972/P35354/P14061/P37059/P56937/O43306/O60266/O60503/O95622/P40145/P51828/Q08462/Q08828/Q8NFM4/P42330/P09917/P04798/P05093/P05108/P11511/P51589/Q16678/P49675/P0C869/P47712/Q3MJ16/Q68DD2/Q86XP0/Q9UP65	45	2.09312
hsa00970	Aminoacyl-tRNA biosynthesis	33/4551	58/11215	0.0086493	0.0422289	0.0281169	P12081/P49590/P26640/P41252/Q15031/Q5ST30/Q9NSE4/Q9P2J5/Q96DP5/P07814/P47897/Q5JPH6/O75879/P49588/Q5JTZ9/A2RTX5/P26639/P49591/Q9BW92/Q9NP81/Q7L3T8/O43776/P14868/Q15046/Q6PI48/Q96I59/P54136/Q5T160/P49589/Q9HA77/P54577/Q9UGM6/Q9Y2Z4	33	2.06302
hsa01230	Biosynthesis of amino acids	61/4551	118/11215	0.00916554	0.0440974	0.029361	P06733/P09104/P13929/O43175/P15259/P18669/Q8N0Y7/P04075/P05062/P09972/P54886/Q9NZL9/P31327/O43837/O75874/P48735/P50213/P51553/P00505/P17174/P24298/Q8TD30/Q8NHS2/P04424/Q9Y617/P21399/Q99798/P20132/P35520/Q96GA7/P29401/P51854/Q9H0I9/P04406/P31153/Q00266/P11498/P00558/P07205/P00966/P14618/P30613/P08237/P17858/Q01813/A6NNW6/P37837/P32929/P08243/P34896/P34897/P00439/P00480/P60174/Q96AT9/Q2QD12/O15382/…	61	2.03784
hsa00620	Pyruvate metabolism	41/4551	75/11215	0.00929765	0.0440974	0.029361	O00763/Q13085/Q9UBQ7/P00338/P07195/P07864/P40925/P40926/Q9BYZ2/Q6ZMR3/P00325/P00326/P07327/P11766/P28332/P08559/P29803/P07954/P05091/P30837/P49189/P49419/P51648/P11177/P11498/Q9NR19/Q9NUB1/P24752/Q9BWD1/P23368/P48163/Q16798/P14550/P14618/P30613/P10515/Q04760/P40394/P09622/P35558/Q16822	41	2.03163
hsa05160	Hepatitis C	116/4551	241/11215	0.00981117	0.0450986	0.0300276	P19525/P35222/P01579/O14920/O15111/Q9Y6K9/Q07812/Q16611/Q92934/P55957/Q9Y4K3/P01375/P40763/P42224/P42574/Q14790/Q9UHD2/Q8IUC6/P04637/P19838/P27348/P31946/P61981/P62258/P63104/Q04917/P00533/P04049/P10398/P11802/P15056/P23458/P24941/P27361/P28482/P29597/P31749/P31751/P36507/P49841/Q00534/Q02750/Q13546/Q14164/Q9BQI3/Q9NZJ5/Q9P2K8/Q9Y243/Q8WTV0/P01562/P01563/P01566/P01567/P01568/P01569/P01570/P01571/…	116	2.00828
hsa01200	Carbon metabolism	92/4551	187/11215	0.00991382	0.0450986	0.0300276	P06733/P09104/P13929/P05166/O43175/P15259/P18669/Q8N0Y7/P04075/P05062/P09972/P10768/P40925/P40926/P11766/P31327/P19367/P35557/P52789/P52790/Q2TB90/O43837/O75874/P48735/P50213/P51553/P08559/P29803/Q02218/Q9ULD0/P00505/P17174/P24298/Q8TD30/Q8NHS2/P07954/P21549/Q9Y617/Q02252/P21399/Q99798/P20132/Q96GA7/P11177/P29401/P51854/Q9H0I9/P04406/P00367/P49448/P05165/P11498/Q9NR19/Q9NUB1/P30084/Q6NVY1/P24752/…	92	2.00376
hsa04910	Insulin signaling pathway	100/4551	205/11215	0.0099946	0.0450986	0.0300276	O00763/Q13085/O14654/O14920/Q92934/Q9UPT5/P13861/P31323/P0DP23/Q9NZT1/P27482/O15530/P04049/P06213/P10398/P15056/P15735/P17612/P22612/P22694/P23443/P27361/P28482/P31749/P31751/P36507/P41743/P45983/P45984/P49841/P53779/P54646/Q02750/Q05513/Q13131/Q16816/Q9BUB5/Q9HBH9/Q9UBS0/Q9Y243/P01308/P36873/P62136/P62140/Q13370/O00329/P42336/P42338/P01111/P01112/P01116/P17081/Q15382/P14672/P49327/Q05469/O43741/…	100	2.00023
hsa05231	Choline metabolism in cancer	74/4551	147/11215	0.0100521	0.0450986	0.0300276	P05412/O15530/P00533/P04049/P05129/P05771/P09619/P16234/P17252/P23443/P27361/P28482/P31749/P31751/P36507/P45983/P45984/P53779/Q02750/Q9UBS0/Q9Y243/P49585/Q9Y5K3/O15245/O75751/P01127/O00329/P42336/P42338/P01111/P01112/P01116/P15153/P60763/P63000/Q15382/O15244/O76082/Q9H015/P19174/P62993/P27986/Q07889/Q07890/Q12967/P35790/Q9Y259/Q9NPB8/P49815/O75608/P42345/Q9GZV3/P42768/O75912/P23743/P49619/Q13574/…	74	1.99774
hsa05221	Acute myeloid leukemia	51/4551	97/11215	0.010892	0.0482154	0.0321028	P14923/O14920/O15111/Q9Y6K9/Q92934/P40763/P19838/P04049/P07333/P10398/P10721/P11309/P15056/P23443/P27361/P28482/P31749/P31751/P36507/P36888/Q02750/Q9P1W9/Q9UBS0/Q9Y243/Q16548/P04141/O00329/P42336/P42338/P01111/P01112/P01116/P20248/P78396/P24385/Q16828/P05164/Q05516/P62993/P10276/Q03181/P11215/P17947/P27986/Q07889/Q07890/Q04206/P42345/P01106/P42229/P51692	51	1.96289
hsa04919	Thyroid hormone signaling pathway	91/4551	186/11215	0.0123051	0.053754	0.0357905	P35222/O75376/Q92934/P42224/Q00987/P04637/O15530/P04049/P05129/P05771/P12931/P17252/P17612/P22612/P22694/P27361/P28482/P31749/P31751/P36507/P49841/Q02750/Q9Y243/O60825/P60709/P63261/P05106/O00329/P42336/P42338/P01111/P01112/P01116/Q15382/P11166/P12644/P24385/P26678/O14983/P05023/P13637/P16615/P50993/Q13733/Q93084/P16885/P19174/P12883/P13533/Q12778/P03372/P10827/P10828/P19793/P28702/P48443/Q92831/…	91	1.90991
hsa04934	Cushing syndrome	116/4551	243/11215	0.0132638	0.0571895	0.038078	P35222/P00533/P11802/P15056/P17612/P22612/P22694/P24941/P27361/P28482/P36507/P49841/Q00534/Q02750/Q13554/Q13555/Q13557/Q9UQM7/P14060/P26439/P30556/Q01718/P34998/Q13324/Q8WTV0/O00144/O60353/O75084/Q13467/Q14332/Q9H461/Q9NPG1/Q9ULV1/Q9ULW2/Q9UP38/P04899/P08754/P29992/P50148/P63092/P63096/O43497/O60840/O95180/P22459/Q01668/Q13698/Q13936/Q9P0X4/O60658/O95263/Q9HCR9/P61224/P62834/Q9Y272/Q6PIU2/O96020/…	116	1.87733
hsa00640	Propanoate metabolism	28/4551	49/11215	0.0138992	0.0591606	0.0393904	O00763/Q13085/P05166/P00338/P07195/P07864/Q9BYZ2/Q6ZMR3/P80404/P12694/Q02252/P21953/P05165/Q9H6R3/Q9NR19/Q9NUB1/P30084/P40939/Q08426/Q6NVY1/Q9NTX5/P11182/P16219/O15254/Q15067/Q96I99/Q9P2R7/P09622	28	1.85701
hsa04625	C-type lectin receptor signaling pathway	75/4551	151/11215	0.0141971	0.0596636	0.0397253	O14920/O15111/Q9Y6K9/P01375/P42224/Q92583/P05412/Q14790/P29466/P0DP23/Q9NZT1/P27482/Q00987/Q9H4B4/P19838/O15264/P04049/P12931/P27361/P28482/P31749/P31751/P43405/P45983/P45984/P49137/P53778/P53779/Q05655/Q13153/Q14164/Q15759/Q16539/Q8IVT5/Q99558/Q9Y243/P01584/P22301/P29460/Q8TAD2/P60568/Q9NPF7/P05231/P16298/P48454/Q08209/O00329/P42336/P42338/O14807/P01111/P01112/P01116/P10301/P61586/P62070/Q9H2X3/…	75	1.8478
hsa00061	Fatty acid biosynthesis	16/4551	25/11215	0.015263	0.0633415	0.0421741	O00763/Q13085/P49327/Q9NV23/Q8N4T8/Q92506/O60488/O95573/P33121/Q4G176/Q5FVE4/Q96GR2/Q9UKU0/Q9ULC5/Q9NWU1/Q8IVS2	16	1.81636
hsa04918	Thyroid hormone synthesis	58/4551	114/11215	0.0162098	0.0664401	0.0442372	P11021/P05129/P05771/P17252/P17612/P22612/P22694/P16473/P01266/P01222/P50148/P63092/P01215/P05543/P02768/O43511/P13667/P07306/P07307/P14625/Q9UNY4/P07202/Q9NRD8/Q9NRD9/P05023/P13637/P50993/Q13733/Q00722/Q01970/Q15147/Q9NQ66/Q06710/O43306/O60266/O60503/O95622/P40145/P51828/Q08462/Q08828/Q8NFM4/Q92911/Q14571/Q14573/Q14643/P05026/P14415/P54709/Q9UN42/P07203/P18283/P22352/Q8TED1/Q96SL4/O75715/P59796/…	58	1.79022
hsa04935	Growth hormone synthesis, secretion and action	92/4551	190/11215	0.0164704	0.0666849	0.0444002	O14654/P40763/P42224/Q05397/O15264/O60674/P04049/P05129/P05771/P17252/P17612/P22612/P22694/P27361/P28482/P31749/P31751/P36507/P45983/P45984/P45985/P46734/P49841/P52564/P53778/P53779/Q02750/Q13233/Q15759/Q16539/Q9Y243/P30872/P30874/P32745/P35346/Q92847/Q02643/P04899/P08754/P29992/P50148/P63092/P63096/O60840/Q01668/Q13698/Q13936/O00329/P42336/P42338/P01111/P01112/P01116/P16885/P19174/P62993/Q00722/…	92	1.7833
hsa04727	GABAergic synapse	66/4551	132/11215	0.0172691	0.0684538	0.045578	P05129/P05771/P12931/P17252/P17612/P22612/P22694/Q8WUX1/Q96QD8/Q99624/Q9H2H9/Q9H598/O75899/Q9UBS5/P04899/P08754/P09471/P63096/O00555/O60840/Q00975/Q01668/Q13698/Q13936/A8MPY1/O00591/O14764/P14867/P18505/P18507/P24046/P28472/P28476/P31644/P34903/P47869/P47870/P48169/P78334/Q16445/Q8N1C3/Q99928/Q9UN88/P30531/P48065/P48066/Q9NSD5/P46459/P80404/Q9H2X9/Q15111/O60296/P54257/O43306/O60266/O60503/O95622/…	66	1.76273
hsa05225	Hepatocellular carcinoma	120/4551	254/11215	0.0173312	0.0684538	0.045578	P35222/Q92782/Q92784/Q07812/Q16611/Q92934/Q8TAQ2/Q92922/P84022/Q15796/P04637/P00533/P04049/P05129/P05771/P08069/P08581/P10398/P11802/P15056/P17252/P23443/P27361/P28482/P31749/P31751/P36507/P36897/P37173/P48729/P49841/Q00534/Q02750/Q8N752/Q9UBS0/Q9Y243/O94805/O96019/P60709/P63261/Q07817/O00144/O60353/O75084/Q13467/Q14332/Q9H461/Q9NPG1/Q9ULV1/Q9ULW2/Q9UP38/P14210/O00329/P42336/P42338/P01111/P01112/…	120	1.76117
hsa04622	RIG-I-like receptor signaling pathway	51/4551	99/11215	0.0175499	0.0684538	0.045578	O00571/O14920/O15111/Q9Y6K9/A7MCY6/Q92844/Q9H6S1/Q9Y4K3/P01375/P10145/Q14790/Q9UHD2/P19838/O15264/O43318/P45983/P45984/P53778/P53779/Q13233/Q13546/Q14164/Q15759/Q16539/P29460/P01562/P01563/P01566/P01567/P01568/P01569/P01570/P01571/P01574/P05000/P05013/P05014/P32881/Q9P0W0/P05015/Q86WN2/O95786/Q96C10/Q9BYX4/O94817/Q04206/Q9H1Y0/Q92851/Q14653/Q92985/Q15628	51	1.75572
hsa04960	Aldosterone-regulated sodium reabsorption	31/4551	56/11215	0.017732	0.0684538	0.045578	Q96PU5/P31947/O00141/O15530/P05129/P05771/P06213/P17252/P27361/P28482/P01308/O00329/P42336/P42338/P01116/P05023/P13637/P50993/Q13733/P80365/P08235/P27986/P35568/P48048/P05026/P14415/P54709/Q9UN42/P37088/P51168/P51170	31	1.75124
hsa04810	Regulation of actin cytoskeleton	167/4551	363/11215	0.0189095	0.070789	0.0471328	P48061/P35579/P35580/P35749/Q7Z406/Q8N8S7/O43707/P12814/P23528/Q9Y281/P15311/P26038/P35241/Q05397/O75116/O75914/O96013/P00533/P00540/P04049/P09619/P10398/P11362/P12931/P14616/P15056/P16234/P21802/P22455/P22607/P27361/P28482/P31749/P31751/P36507/P53667/P53671/Q02750/Q13153/Q13177/Q13464/Q15746/Q32MK0/Q9H1R3/Q9NQU5/Q9P286/Q9Y243/Q86YV6/P08172/P08173/P08912/P11229/P20309/P25116/P30411/P46663/P61073/…	167	1.72332
hsa05214	Glioma	59/4551	117/11215	0.0191447	0.070789	0.0471328	Q07812/Q16611/P0DP23/Q9NZT1/P27482/Q00987/P04637/P00533/P04049/P05129/P05771/P08069/P09619/P10398/P11802/P15056/P16234/P17252/P27361/P28482/P31749/P31751/P36507/Q00534/Q02750/Q13554/Q13555/Q13557/Q14012/Q16566/Q8IU85/Q96NX5/Q9UQM7/Q9Y243/P01127/O00329/P42336/P42338/P01111/P01112/P01116/P24385/P16885/P19174/P62993/P27986/Q07889/Q07890/P29353/P98077/Q6S5L8/Q92529/O00716/Q01094/Q14209/Q9UBT6/P42345/…	59	1.71795
hsa05230	Central carbon metabolism in cancer	59/4551	117/11215	0.0191447	0.070789	0.0471328	P04637/P00533/P04049/P04626/P04629/P07949/P08581/P09619/P10721/P11362/P16234/P21802/P22607/P27361/P28482/P31749/P31751/P36507/P36888/Q02750/Q16288/Q9Y243/P15259/P18669/Q9NQ88/Q8N0Y7/Q01650/O15427/O00329/P42336/P42338/P01111/P01112/P01116/P11166/P11168/P00338/P07195/P07864/Q9BYZ2/Q6ZMR3/P19367/P35557/P52789/P52790/Q2TB90/O75874/P48735/P08559/P29803/P27986/P11177/P14618/P08237/P17858/Q01813/P42345/…	59	1.71795
hsa04012	ErbB signaling pathway	68/4551	137/11215	0.0191898	0.070789	0.0471328	Q92934/P05412/O14733/O43639/P16333/Q05397/O75914/O96013/P00519/P00533/P04049/P04626/P05129/P05771/P10398/P12931/P15056/P17252/P21860/P23443/P27361/P28482/P31749/P31751/P36507/P42684/P45983/P45984/P45985/P49841/P53779/Q02750/Q13153/Q13177/Q13554/Q13555/Q13557/Q15303/Q9NQU5/Q9P286/Q9UBS0/Q9UQM7/Q9Y243/O00329/P42336/P42338/P01111/P01112/P01116/P22681/Q13191/P16885/P19174/P62993/P19419/P27986/Q07889/…	68	1.71693
hsa05212	Pancreatic cancer	63/4551	126/11215	0.0196668	0.0717262	0.0477568	O14920/O15111/Q9Y6K9/Q07812/Q16611/Q92934/P40763/P42224/P84022/Q15796/P04637/P19838/P00533/P04049/P04626/P10398/P11802/P15056/P23443/P23458/P27361/P28482/P31749/P31751/P36897/P37173/P45983/P45984/P53779/Q00534/Q02750/Q9UBS0/Q9Y243/Q07817/P15692/O00329/P42336/P42338/P01116/P11233/P11234/P15153/P60763/P60953/P63000/P01137/P10600/P61812/P24385/P27986/Q15311/Q15052/Q12967/Q13485/O00716/Q01094/Q14209/…	63	1.70627
hsa04261	Adrenergic signaling in cardiomyocytes	106/4551	223/11215	0.0198759	0.0717262	0.0477568	P19429/P06753/P07951/P09493/P67936/P0DP23/P63316/Q9NZT1/P27482/O15264/O75582/P17252/P17612/P22612/P22694/P27361/P28482/P31749/P31751/P53778/Q13554/Q13555/Q13557/Q15759/Q16539/Q9UQM7/Q9Y243/P07550/P08588/P25100/P30556/P35348/P35368/P50052/P68032/P10415/P04899/P08754/P50148/P63092/P63096/O60840/P51787/Q01118/Q01668/Q13698/Q13936/Q14524/P36873/P62136/P62140/P62714/P67775/P48736/P26678/O14983/P05023/…	106	1.70167
hsa04974	Protein digestion and absorption	70/4551	142/11215	0.0211775	0.0756015	0.0503371	P02462/P27658/Q01955/Q96P44/P12111/P82251/Q9UHI5/Q9UM01/Q495M3/Q6YBV0/Q7Z2H8/Q96QD8/Q495N2/Q07837/P0DJD7/P0DJD8/P0DJD9/P27487/P51787/P15085/P15086/P48052/Q96IY4/P15088/P46059/Q695T7/P07477/P07478/P08217/P08218/P08861/P35030/P09093/P17538/P40313/Q6GPI1/Q16819/Q16820/P05023/P13637/P50993/Q13733/A6NMZ7/A8TX70/P12109/P12110/Q02388/Q05707/Q2UY09/Q8NFW1/Q99715/Q9P218/O43895/P48764/P32418/P57103/Q9UPR5/…	70	1.67412
hsa04657	IL-17 signaling pathway	61/4551	122/11215	0.0214555	0.0757789	0.0504552	P78556/P01579/O14920/O15111/Q9Y6K9/P07900/P08238/Q9Y4K3/P01375/P09341/P42830/P19875/P19876/Q92583/P10145/P05412/P17535/P42574/Q14790/Q9UHD2/P31151/Q86SG5/P98088/Q9HC84/P19838/O15264/O43318/P27361/P28482/P31152/P45983/P45984/P49841/P53778/P53779/Q13164/Q14164/Q15759/Q16539/Q16659/Q8TD08/P04141/P01584/P35225/Q16552/Q8TAD2/Q96PD4/Q9P0M4/Q9UHF5/P05112/P05231/P03956/P08254/P14780/P45452/P14625/P35354/…	61	1.66846
hsa04924	Renin secretion	51/4551	100/11215	0.021942	0.0766814	0.0510561	P0DP23/Q9NZT1/P27482/P16066/P17612/P22612/P22694/Q13237/P07550/P08588/P13945/P25101/P30542/P30556/P35408/P43116/P41586/P00797/P04899/P08754/P50148/P63092/P63096/O60840/Q01668/Q13698/Q13936/P16298/P48454/Q08209/P54750/Q01064/Q13370/Q14123/Q14432/P07858/Q00722/Q01970/Q15147/Q9NQ66/O43306/O95622/P33402/Q02108/Q02153/P63252/Q14571/Q14573/Q14643/Q12791/P12821	51	1.65872
hsa00592	alpha-Linolenic acid metabolism	19/4551	32/11215	0.0243913	0.084264	0.0561048	Q6P1J6/P09110/O95864/O15496/P04054/P14555/P39877/Q9BZM2/Q9NZK7/Q9UNK4/Q5R387/O15254/Q15067/P0C869/P47712/Q3MJ16/Q68DD2/Q86XP0/Q9UP65	19	1.61276
hsa00230	Purine metabolism	86/4551	179/11215	0.0248253	0.084264	0.0561048	Q9UKK9/P16066/P20594/P25092/P51841/Q02846/O00408/O60658/O76074/O76083/O95263/P16499/P27815/P35913/P51160/P54750/Q01064/Q07343/Q08493/Q08499/Q13370/Q13946/Q14123/Q14432/Q9HCR9/Q9NP56/Q9Y233/P23921/P31350/Q7LG56/P49915/O00746/O75414/P15531/P22392/Q13232/Q9Y5B8/P30566/P00568/P27144/P54819/Q96MA6/Q9UIJ7/Q9Y6K8/P22102/P49789/Q16774/O14638/P22413/Q9Y6X5/P31939/P36871/Q96G03/P00492/O43306/O60266/O60503/…	86	1.6051
hsa01210	2-Oxocarboxylic acid metabolism	17/4551	28/11215	0.0248731	0.084264	0.0561048	O43837/O75874/P48735/P50213/P51553/P00505/P17174/P24298/Q8TD30/Q8NHS2/P21399/Q99798/O15382/P54687/O75390/Q03154/Q8N159	17	1.60427
hsa04925	Aldosterone synthesis and secretion	74/4551	152/11215	0.0253306	0.0849471	0.0565596	P0DP23/Q9NZT1/P27482/O94806/P05129/P05771/P16066/P17252/P17612/P22612/P22694/Q02156/Q13554/Q13555/Q13557/Q14012/Q15139/Q16566/Q8IU85/Q96NX5/Q9BZL6/Q9UQM7/P14060/P26439/P30556/Q01718/Q8WTV0/P29992/P50148/P63092/O43497/O60840/O95180/Q01668/Q13698/Q13936/Q9P0X4/O00408/Q05469/P05023/P13637/P20020/P23634/P50993/Q01814/Q13733/Q16720/P22736/P43354/Q00722/Q01970/Q15147/Q9NQ66/O43306/O60266/O60503/O95622/…	74	1.59635
hsa05220	Chronic myeloid leukemia	61/4551	123/11215	0.0260245	0.0858843	0.0571836	O14920/O15111/Q9Y6K9/Q07812/Q16611/Q92934/P84022/Q00987/P04637/P19838/P00519/P04049/P10398/P11802/P15056/P27361/P28482/P31749/P31751/P36507/P36897/P37173/Q00534/Q02750/Q9Y243/P56545/Q13363/Q07817/O00329/P42336/P42338/P01111/P01112/P01116/P01137/P10600/P61812/P24385/P22681/P62993/Q06124/P11274/P27986/Q07889/Q07890/Q13547/Q92769/Q13485/P29353/P98077/Q6S5L8/Q92529/O00716/Q01094/Q14209/Q04206/Q9UBT6/…	61	1.58462
hsa01522	Endocrine resistance	77/4551	159/11215	0.0263388	0.0858843	0.0571836	O75376/Q07812/Q92934/P05412/Q00987/P04637/Q05397/O15264/P00533/P04049/P04626/P08069/P10398/P11802/P12931/P15056/P17612/P22612/P22694/P23443/P27361/P28482/P31749/P31751/P36507/P45983/P45984/P53778/P53779/Q02750/Q15759/Q16539/Q9UBS0/Q9Y243/Q99527/O95342/P10415/P63092/P08253/P14780/O00329/P42336/P42338/P01111/P01112/P01116/P24385/P62993/P03372/Q92731/P27986/Q07889/Q07890/P29353/P98077/Q6S5L8/Q92529/…	77	1.5794
hsa05017	Spinocerebellar ataxia	99/4551	209/11215	0.0263861	0.0858843	0.0571836	O15020/P05141/P12235/P12236/Q9H0C2/A8MW95/Q14457/P30405/O75385/O75460/P05129/P05771/P17252/P31749/P31751/P45983/P45984/P53779/Q8IYT8/Q99683/Q9Y243/P42261/P42262/P42263/Q05586/Q13255/P50148/O00555/Q13507/Q14003/Q9UK17/O00487/P51665/Q8NE86/O00329/P42336/P42338/Q8NEB9/P17980/P35998/P43686/P62191/P62195/P62333/Q9Y4W6/Q00403/Q92915/O14983/P16615/Q93084/O15399/O60391/Q12879/Q13224/Q14957/Q8TCU5/O14818/…	99	1.57862
hsa04929	GnRH secretion	51/4551	101/11215	0.0271697	0.0868016	0.0577944	P04049/P05129/P05771/P17252/P27361/P28482/P31749/P31751/P36507/Q02750/Q9Y243/Q969F8/Q99527/O75899/Q9UBS5/P32121/P49407/P01229/P29992/P50148/P01215/O43497/O60840/O95180/Q01668/Q13698/Q13936/Q9P0X4/Q9UBN4/Q9UL62/O00329/P42336/P42338/P01111/P01112/P01116/Q92731/Q00722/Q01970/Q15147/Q9NQ66/P27986/P48051/P48544/P48549/Q14654/Q92806/Q14571/Q14573/Q14643/P10451	51	1.56592
hsa05223	Non-small cell lung cancer	60/4551	121/11215	0.0271909	0.0868016	0.0577944	Q07812/Q16611/Q92934/O60282/P33176/Q12840/P40763/P04637/O15530/P00533/P04049/P04626/P05129/P05771/P07949/P08581/P10398/P11802/P15056/P17252/P27361/P28482/P31749/P31751/P36507/P52333/Q00534/Q02750/Q13043/Q9UM73/Q9Y243/P14210/O00329/P42336/P42338/P01111/P01112/P01116/P24385/P16885/P19174/P62993/O43524/P10826/P19793/P28702/P48443/P27986/Q07889/Q07890/P49789/O00716/Q01094/Q14209/Q9UBT6/P06400/P42229/…	60	1.56558
hsa05134	Legionellosis	45/4551	88/11215	0.0285299	0.0889962	0.0592556	P0DMV8/P11142/P17066/P34931/P54652/Q14116/P68104/Q05639/P01375/P09341/P19875/P19876/P10145/P42574/P55210/Q14790/P29466/O00206/Q99836/P19838/P49759/Q9HAZ1/P01024/P01584/P29460/P05231/P05107/P62820/Q9H0U4/P55072/Q13075/Q9NPP4/O14727/Q9Y450/P84077/Q9NR31/Q9Y6B6/P11215/P10809/O60602/Q00653/Q04206/P26641/Q00613/P55211	45	1.5447
hsa04620	Toll-like receptor signaling pathway	75/4551	155/11215	0.0286825	0.0889962	0.0592556	P10147/P13236/P16619/Q8NHW4/O14920/O15111/Q9Y6K9/Q9Y4K3/P01375/P42224/P10145/P05412/O14733/Q14790/Q9UHD2/O00206/P58753/Q8IUC6/Q99836/P19838/O15264/O43318/P27361/P28482/P31749/P31751/P36507/P41279/P45983/P45984/P45985/P46734/P51617/P52564/P53778/P53779/Q02750/Q13546/Q14164/Q15759/Q16539/Q9NWZ3/Q9Y243/P01584/P29460/P05231/P01562/P01563/P01566/P01567/P01568/P01569/P01570/P01571/P01574/P05013/P05014/…	75	1.54238
hsa04931	Insulin resistance	75/4551	155/11215	0.0286825	0.0889962	0.0592556	O00763/O14920/P01375/P40763/P19838/O15530/P05771/P06213/P23443/P31749/P31751/P45983/P45984/P49841/P51812/P53779/P54646/Q02156/Q04759/Q05513/Q05655/Q13131/Q15349/Q15418/Q96RU7/Q9UBS0/Q9UK32/Q9Y243/P16671/P05231/P01308/P36873/P62136/P62140/O00329/P42336/P42338/P11166/P11168/P14672/O43741/Q9Y478/Q16821/Q9UQK1/O95685/Q86XI6/Q06124/P10586/P18031/Q12778/P55055/Q07869/Q13133/P27986/O94808/Q06210/P35568/…	75	1.54238
hsa04390	Hippo signaling pathway	110/4551	235/11215	0.0294136	0.0904196	0.0602033	P35222/Q9BXH1/Q96PG8/P26232/P35221/Q9UI47/P84022/Q15796/Q15797/P27348/P31946/P61981/P62258/P63104/Q04917/O00238/O95835/P36894/P36897/P37173/P41743/P48730/P49674/P49841/Q05513/Q13188/Q13873/Q9NRM7/P60709/P63261/O00144/O60353/O75084/Q13467/Q14332/Q9H461/Q9NPG1/Q9ULV1/Q9ULW2/Q9UP38/P05107/P36873/P62136/P62140/P62714/P67775/O15350/P05121/P02771/P01137/P10600/P12643/P12644/P18075/P22003/P22004/P61812/…	110	1.53145
hsa05131	Shigellosis	160/4551	351/11215	0.0302154	0.0916492	0.061022	Q14116/O14920/O15111/Q9Y6K9/P68431/P84243/Q16695/Q6NXT2/Q71DI3/Q07812/A8MW95/Q14457/Q9Y4K3/P01375/P10145/P05412/P0CG47/P0CG48/P62979/P62987/P29466/Q9UHD2/Q14141/Q92599/Q9NVA2/O00206/Q00987/P04637/Q99836/P19838/P63208/O43707/P12814/Q05397/O43739/Q15438/Q99418/Q9UIA0/O15264/O43318/O43353/O75116/O75582/P00533/P12931/P23443/P27361/P28482/P31749/P31751/P45983/P45984/P49840/P49841/P53778/P53779/Q02156/…	160	1.51977
hsa05135	Yersinia infection	99/4551	210/11215	0.0303657	0.0916492	0.061022	Q14116/O14920/O15111/Q9Y6K9/Q9Y4K3/P01375/P10145/P05412/O14733/P29466/Q9UHD2/O00206/Q8IUC6/Q99836/P19838/Q05397/Q14289/O15264/O43318/O75116/P06239/P12931/P27361/P28482/P31749/P31751/P36507/P43403/P45983/P45984/P45985/P46734/P49841/P51617/P51812/P52564/P53667/P53778/P53779/Q02750/Q13464/Q15349/Q15418/Q15759/Q16512/Q16513/Q16539/Q9NWZ3/Q9UK32/Q9Y243/P60709/P61158/P61160/P63261/Q9P1U1/Q9C0K3/P50148/…	99	1.51762
hsa04917	Prolactin signaling pathway	57/4551	115/11215	0.0310299	0.0928101	0.0617949	P40763/P42224/P19838/O15264/O60674/P04049/P12931/P27361/P28482/P31749/P31751/P36507/P45983/P45984/P49841/P53778/P53779/Q02750/Q15759/Q16539/Q9Y243/P22888/P01229/P01215/P01308/O00329/P42336/P42338/P01111/P01112/P01116/P11168/O14788/P24385/P30279/P62993/O43524/P03372/Q92731/P35557/Q9UKW6/P27986/Q07889/Q07890/P07902/P29353/P98077/Q6S5L8/Q92529/Q04206/P05093/P07101/P42229/P51692/P05814/P10914/P01236	57	1.50822
hsa04970	Salivary secretion	65/4551	133/11215	0.0314491	0.0932242	0.0620707	P0DP23/Q9NZT1/P27482/Q9HC84/P05129/P05771/P17252/P17612/P22612/P22694/Q13237/Q13976/P07550/P08588/P13945/P20309/P25100/P35348/P35368/Q8NFU1/Q9UGM3/P50148/P63092/P04920/P61626/P28907/Q10588/P22079/P05023/P13637/P20020/P23634/P50993/Q01814/Q13733/Q16720/P55011/Q00722/Q01970/Q15147/Q9NQ66/O43306/O60266/O60503/O95622/P33402/P40145/P51828/Q02108/Q02153/Q08462/Q08828/Q8NFM4/P19634/P63027/P29475/Q15413/…	65	1.50239
hsa04510	Focal adhesion	146/4551	319/11215	0.0321846	0.09456	0.0629601	P35222/Q92934/P05412/P25391/P50552/P02462/Q01955/P11047/Q13753/P12111/O43707/P12814/Q05397/O15530/O75116/O75914/O96013/P00533/P04049/P04626/P05129/P05771/P06241/P08069/P08581/P09619/P12931/P15056/P16234/P17252/P17948/P27361/P28482/P31749/P31751/P35916/P35968/P45983/P45984/P49841/P53779/Q02750/Q13153/Q13177/Q13464/Q15746/Q32MK0/Q9H1R3/Q9NQU5/Q9P286/Q9Y243/Q86YV6/Q13418/P60709/P63261/P10415/P22105/…	146	1.49235
hsa03010	Ribosome	86/4551	181/11215	0.033614	0.0978935	0.0651796	P62750/P46776/P35268/Q6P5R6/P62979/P62987/P62266/P46778/Q9BYD1/Q5T653/P27635/Q96L21/Q9NX20/P18621/Q9NWU5/P05386/P05387/P62081/P18124/P61313/P62891/P62701/P22090/Q8TD47/P83881/Q969Q0/P61247/P39019/P62753/P62829/P62241/P26373/P36578/Q9BYD3/P62906/P42677/Q71UM5/Q9P015/P82914/P46782/Q9Y2R9/Q9Y3U8/P39023/P09001/Q92901/P25398/P62424/P62888/P46783/P62280/P62917/Q02878/P62249/P82933/P60866/P82664/P61927/…	86	1.47348
hsa05210	Colorectal cancer	69/4551	143/11215	0.0370874	0.10707	0.0712893	P35222/Q07812/O43521/Q16611/Q92934/Q13794/Q9BXH1/Q96PG8/P05412/P42574/P84022/Q15796/P04637/P00533/P04049/P10398/P15056/P23443/P27361/P28482/P31749/P31751/P36507/P36897/P37173/P45983/P45984/P49841/P53779/Q02750/Q9UBS0/Q9Y243/P10415/O00329/P42336/P42338/P01111/P01112/P01116/P11233/P11234/P15153/P60763/P61586/P63000/P01137/P10600/P61812/P24385/O15392/P62993/P27986/Q07889/Q07890/Q12967/P25054/O95996/…	69	1.43077
hsa04621	NOD-like receptor signaling pathway	119/4551	258/11215	0.0388825	0.111284	0.0740955	Q14116/O14920/O15111/Q9Y6K9/P07900/P08238/Q92844/Q9Y4K3/P01375/P42224/P09341/P19875/P19876/P10145/P05412/Q14790/P29466/P57730/Q5EG05/Q6UXS9/Q9UHD2/O00206/Q8IUC6/Q99836/P19838/P62258/O15264/O43318/O43353/P23458/P27361/P28482/P29597/P45983/P45984/P53778/P53779/Q05655/Q13546/Q14164/Q15759/Q16512/Q16513/Q16539/Q8TDX7/Q9NWZ3/Q9Y572/Q12888/P41180/Q5T6X5/P10415/Q07817/P01584/P05231/P01562/P01563/P01566/…	119	1.41025
hsa05034	Alcoholism	104/4551	224/11215	0.0422495	0.119887	0.0798236	P62805/Q99525/P04908/P0C0S5/P0C0S8/P16104/P20671/Q16777/Q6FI13/Q71UI9/Q7L7L0/Q8IUE6/Q93077/Q96QV6/Q99878/Q9BTM1/P68431/P84243/Q16695/Q6NXT2/Q71DI3/O60814/P06899/P23527/P33778/P57053/P58876/P62807/Q16778/Q5QNW6/Q8N257/Q93079/Q96A08/Q99877/Q99879/Q99880/P0DP23/Q9NZT1/P27482/P04049/P10398/P15056/P17612/P22612/P22694/P27361/P28482/Q02750/Q16566/Q16620/Q8N5S9/Q96RR4/P14416/P21728/P29274/P29275/Q05586/…	104	1.37418
hsa05163	Human cytomegalovirus infection	161/4551	357/11215	0.0439311	0.122584	0.0816191	P35222/P48061/P10147/P13236/P16619/Q8NHW4/O14920/O15111/Q9Y6K9/Q07812/Q16611/P55957/P01375/P40763/P78423/P10145/P42574/Q14790/Q9UHD2/P0DP23/Q9NZT1/P27482/Q00987/P04637/P19838/Q05397/Q14289/O15264/O75116/P00533/P04049/P05129/P05771/P11802/P12931/P16234/P17252/P17612/P22612/P22694/P23443/P23458/P27361/P28482/P31749/P31751/P36507/P49841/P52564/P53778/Q00534/Q02750/Q13464/Q13546/Q15759/Q16539/Q9UBS0/…	161	1.35723
hsa04922	Glucagon signaling pathway	76/4551	160/11215	0.0439383	0.122584	0.0816191	O00763/Q13085/P0DP23/Q9NZT1/P27482/A0A0B4J2F2/P15735/P17612/P22612/P22694/P31749/P31751/P54646/P57059/Q13131/Q13554/Q13555/Q13557/Q16816/Q9H0K1/Q9UQM7/Q9Y243/P15259/P16118/P18669/Q8N0Y7/P47871/P50148/P63092/P16298/P48454/P60510/Q08209/Q13370/P11166/P11168/O43741/Q9Y478/P00338/P07195/P07864/Q9BYZ2/Q6ZMR3/Q12778/Q07869/P35557/P08559/P29803/Q00722/Q01970/Q15147/Q9NQ66/P46019/P46020/Q93100/P11177/P13…	76	1.35716
hsa04218	Cellular senescence	117/4551	255/11215	0.0470733	0.130236	0.0867139	P05141/P12235/P12236/Q9H0C2/P10145/Q92878/P84022/Q15796/P0DP23/Q9NZT1/P27482/Q00987/P04637/P19838/O14757/O15264/O96017/P04049/P06493/P11802/P24941/P27361/P28482/P31749/P31751/P36507/P36897/P37173/P46734/P49137/P52564/P53778/Q00534/Q02750/Q15759/Q16539/Q86Z02/Q8NE63/Q9H2X6/Q9H422/Q9Y243/P01583/P05231/Q01668/Q8NE86/P16298/P36873/P48454/P62136/P62140/Q08209/P01889/P04439/P10321/P13747/P17693/P30511/…	117	1.32723
hsa05142	Chagas disease	77/4551	163/11215	0.048775	0.132905	0.088491	P01579/P10147/P16619/O14920/O15111/Q9Y6K9/Q9Y4K3/P01375/P10145/P05412/Q14790/Q15796/O00206/Q8IUC6/Q99836/P19838/O15264/P27361/P28482/P31749/P31751/P36897/P37173/P45983/P45984/P45985/P51617/P53778/P53779/Q15759/Q16539/Q9NWZ3/Q9Y243/P30411/P01024/O95837/P04899/P08754/P09471/P29992/P30679/P38405/P50148/P63092/P63096/P09693/P07766/P01584/P22301/P29460/P60568/P05231/P01574/P62714/P67775/O00329/P42336/…	77	1.3118
hsa04213	Longevity regulating pathway - multiple species	51/4551	104/11215	0.0488386	0.132905	0.088491	P0DMV8/P11142/P17066/P34931/P54652/O14654/P02511/P06213/P08069/P17612/P22612/P22694/P23443/P31749/P31751/P54646/Q13131/Q9UBS0/Q9Y243/P01308/O00329/P42336/P42338/P01111/P01112/P01116/O43741/Q9Y478/P00441/O43524/Q12778/Q9Y261/P27986/Q13547/Q92769/P35568/Q9Y4H2/O43306/O60266/O60503/O95622/P40145/P51828/Q08462/Q08828/Q8NFM4/Q9H078/Q9H1Y0/P42345/Q96EB6/P04179	51	1.31124
hsa00562	Inositol phosphate metabolism	53/4551	109/11215	0.053367	0.142886	0.0951364	O00329/O00443/O00750/O75747/P42336/P42338/P42356/P48736/Q8NEB9/P16885/P19174/Q9Y2I7/O75038/P51178/Q00722/Q01970/Q15147/Q4KWH8/Q86YW0/Q8N3E9/Q9BRC7/Q9NQ66/Q9P212/P32019/Q02252/Q9UNW1/O15056/O43426/Q92562/Q9NTJ5/Q9Y2H2/O14732/P29218/P49441/Q8TCG2/Q9BTU6/Q9UBF8/Q13496/Q13613/Q13614/Q13615/Q96EF0/Q9NYA4/Q9Y216/Q9Y217/P60174/O14986/O60331/P48426/P78356/Q5T9C9/Q8TBX8/Q99755	53	1.27273
hsa05120	Epithelial cell signaling in Helicobacter pylori infection	53/4551	109/11215	0.053367	0.142886	0.0951364	O14920/O15111/Q9Y6K9/P09341/P19875/P19876/P10145/P05412/P42574/P27449/P19838/O15264/P00533/P07948/P08581/P12931/P41240/P45983/P45984/P45985/P53778/P53779/Q13153/Q15759/Q16539/Q99558/P25024/P25025/P23471/P60953/P63000/Q9Y239/P16885/P19174/Q06124/P15313/P21281/P38606/Q13488/Q93050/Q9HBG4/Q9Y487/P61421/Q8N8Y2/Q9Y2X7/Q04206/O75348/O95670/Q96LB4/P36543/Q96A05/Q9Y5K8/Q07157	53	1.27273
hsa00410	beta-Alanine metabolism	25/4551	47/11215	0.0541784	0.143389	0.0954715	P80404/P05091/P30837/P30838/P43353/P49189/P49419/P51648/Q02252/P30084/P40939/Q08426/Q6NVY1/Q14117/Q12882/P16219/O15254/Q15067/Q05329/Q6ZQY3/Q99259/Q9Y600/Q9UBR1/Q96KN2/Q96KP4	25	1.26617
hsa05164	Influenza A	128/4551	282/11215	0.0548216	0.143389	0.0954715	P19525/P55265/Q9BUJ2/Q14116/P01579/O14920/O15111/Q9Y6K9/P05141/P12235/P12236/Q9H0C2/Q07812/Q16611/P55957/P01375/P42224/P10145/P42574/Q14790/P29466/Q9UHD2/P52292/A9QM74/O15131/O60684/P52294/P01903/P01906/P01909/P06340/P20036/O00206/Q8IUC6/Q99836/P19838/O60674/P04049/P05771/P11802/P17252/P23458/P27361/P28482/P29597/P31749/P31751/P36507/Q00534/Q02750/Q14164/Q9NWZ3/Q9Y243/P60709/P63261/P01911/P01920/…	128	1.26105
hsa00670	One carbon pool by folate	17/4551	30/11215	0.0548507	0.143389	0.0954715	P00374/Q86XF0/O75891/Q3SY69/P04818/P11586/P13995/Q9H903/P22102/Q96DP5/P31939/P34896/P34897/P42898/Q6UB35/P49914/P48728	17	1.26082
hsa05410	Hypertrophic cardiomyopathy	63/4551	132/11215	0.0563232	0.145817	0.0970877	P11532/P01375/P25391/Q8WZ42/P19429/P02545/P06753/P07951/P09493/P67936/P63316/P54646/Q13131/P60709/P63261/P68032/P05231/P05106/P05556/P16144/P18084/P18564/P26010/P26012/O60840/Q01668/Q13698/Q13936/P01137/P10600/P61812/O43741/Q9Y478/O14983/P16615/Q93084/P17661/P12883/P13533/P24043/O75578/P17301/P56199/Q9UKX5/O00305/P54284/Q02641/Q08289/O60359/Q8WXS5/Q9UBN1/Q9Y698/P32418/P57103/Q9UPR5/Q92736/P45379/…	63	1.24931
hsa00910	Nitrogen metabolism	16/4551	28/11215	0.0566576	0.145817	0.0970877	O43570/P00915/P00918/P07451/P22748/P23280/P35218/P35219/P43166/Q16790/Q8N1Q1/Q9ULX7/Q9Y2D0/P31327/P00367/P49448	16	1.24674
hsa04660	T cell receptor signaling pathway	76/4551	162/11215	0.0585309	0.149479	0.0995262	P01579/O14920/O15111/Q9Y6K9/P01375/P05412/O14733/O43639/P16333/P19838/O15264/O15530/O43318/O75914/O96013/P04049/P06239/P06241/P11802/P27361/P28482/P31749/P31751/P36507/P41279/P42680/P43403/P45983/P45984/P49841/P53778/P53779/Q02750/Q04759/Q08881/Q13153/Q13177/Q15759/Q16539/Q99558/Q9NQU5/Q9P286/Q9Y243/P04141/P09693/P07766/P22301/P60568/P05112/P16298/P48454/Q08209/O00329/P42336/P42338/P01111/P01112/…	76	1.23262
hsa04070	Phosphatidylinositol signaling system	68/4551	144/11215	0.0614777	0.155806	0.103739	P0DP23/Q9NZT1/P27482/P05129/P05771/P17252/O00329/O00443/O00750/O75747/P42336/P42338/P42356/Q8NEB9/P16885/P19174/Q9Y2I7/P51178/Q00722/Q01970/Q15147/Q86YW0/Q8N3E9/Q9BRC7/Q9NQ66/Q9P212/P27986/P32019/O43314/Q6PFW1/O15056/O43426/Q9NTJ5/Q9Y2H2/O14732/P29218/P49441/Q9NX62/Q8TCG2/Q9BTU6/Q9UBF8/Q13496/Q13613/Q13614/Q13615/Q96EF0/Q9NYA4/Q9Y216/Q9Y217/O75912/P23743/P49619/Q13574/Q16760/Q86XP1/Q9Y6T7/Q14571/…	68	1.21128
hsa05143	African trypanosomiasis	27/4551	52/11215	0.0642664	0.161064	0.10724	Q14116/P01579/P01375/Q99836/P05129/P05771/P17252/P55085/P19320/P50148/P01584/P22301/P29460/P05231/P48023/P00739/P16581/P68871/P69905/Q00722/Q01970/Q15147/Q9NQ66/P52888/Q16363/P05362/P02647	27	1.19202
hsa00790	Folate biosynthesis	21/4551	39/11215	0.0645227	0.161064	0.10724	P00374/Q86XF0/P16152/P35270/Q9NZB8/Q96EN8/O60218/P15121/P42330/Q9NQX3/P30793/P00439/P07101/P17752/Q8IWU9/P61457/Q9H0N5/P05186/P05187/P09923/P10696	21	1.19029
hsa04610	Complement and coagulation cascades	56/4551	117/11215	0.0652434	0.161648	0.107629	P00451/O00254/P21730/P25116/P30411/P46663/Q16581/Q96RI0/P01023/P01024/P01031/P0C0L4/P0C0L5/O00187/P00736/P09871/P48740/P12259/P02671/P02675/P02679/P05107/P13726/P00734/P00747/P00748/P00750/Q96IY4/P01008/P01009/P05120/P05121/P05154/P05155/P05546/P07093/P08697/P00740/P00742/P00746/P00749/P00751/P03951/P03952/P04070/P05156/P06681/P08709/P07225/P04275/P11215/P20702/P02745/P02746/P02747/P10909	56	1.18546
hsa04725	Cholinergic synapse	83/4551	179/11215	0.0657376	0.161666	0.107641	O60674/P05129/P05771/P06241/P17252/P17612/P22612/P22694/P27361/P28482/P31749/P31751/Q02750/Q13554/Q13555/Q13557/Q16566/Q9UQM7/Q9Y243/P08172/P08173/P08912/P11229/P20309/P10415/P22303/P04899/P08754/P09471/P29992/P50148/P63096/O00555/O43525/O43526/O60840/P51787/P56696/Q00975/Q01668/Q13698/Q13936/Q9NR82/Q16572/P17787/P30926/P32297/P36544/P43681/Q15825/O00329/P42336/P42338/P48736/P01111/P01112/P01116/…	83	1.18219
hsa04930	Type II diabetes mellitus	39/4551	79/11215	0.0701341	0.17121	0.113995	O14654/O14920/P01375/P06213/P27361/P28482/P45983/P45984/P53779/Q02156/Q05513/Q05655/Q09428/P01308/O00555/O43497/Q00975/Q01668/Q13936/Q15878/O00329/P42336/P42338/P11168/P14672/P19367/P35557/P52789/P52790/Q2TB90/P27986/P35568/Q9Y4H2/P14618/P30613/P42345/Q15848/Q14654/Q8NHW3	39	1.15407
hsa04670	Leukocyte transendothelial migration	81/4551	175/11215	0.0711632	0.172454	0.114823	P35222/P48061/P26232/P35221/Q9UI47/P50552/O43707/P12814/P15311/P26038/Q05397/Q14289/O15264/O75116/P05129/P05771/P17252/P42681/P53778/Q08881/Q13464/Q15759/Q16539/P61073/P60709/P63261/P19320/P04899/P08754/P63096/P05107/P05556/P49023/P08253/P14780/O00329/P42336/P42338/P15153/P60953/P61224/P61586/P62834/P63000/Q15669/P16885/P19174/Q06124/P11215/P20701/P27986/Q13017/Q9NRY4/P15498/P52735/Q9UKW4/O95398/…	81	1.14774
hsa04964	Proximal tubule bicarbonate reclamation	18/4551	33/11215	0.0734409	0.175554	0.116888	Q99624/P00918/P22748/Q9Y6R1/P05023/P13637/P50993/Q13733/P40925/P00367/P49448/P48764/P05026/P14415/P54709/Q9UN42/P35558/Q16822	18	1.13406
hsa00280	Valine, leucine and isoleucine degradation	38/4551	77/11215	0.0735001	0.175554	0.116888	P05166/Q9HCC0/Q96RQ9/Q99714/P80404/Q9BYV1/P12694/P05091/P30837/P49189/P49419/P51648/Q02252/P21953/P05165/Q96RQ3/Q4G176/Q86V21/P30084/P40939/Q08426/Q13825/Q6NVY1/P09110/P24752/P42765/P55084/Q9BWD1/P31937/P11182/P11310/P16219/P26440/P45954/Q9UKU7/P09622/O15382/P54687	38	1.13371
hsa04071	Sphingolipid signaling pathway	83/4551	180/11215	0.0745359	0.176757	0.117688	Q07812/P55957/P01375/P04637/P19838/O15264/O15530/O75116/P04049/P05129/P05771/P06241/P17252/P27361/P28482/P31749/P31751/P36507/P45983/P45984/P53778/P53779/Q02156/Q02750/Q05513/Q13464/Q15759/Q16539/Q99683/Q9Y243/O95136/O95977/P0DMS8/P21453/P30411/P30542/P41143/Q99500/Q9H228/P33527/P07339/P10415/Q01362/P04899/P08754/P50148/P63096/Q03113/Q14344/P17405/P62714/P67775/O00329/P42336/P42338/P01111/P01112/…	83	1.12763
hsa04973	Carbohydrate digestion and absorption	33/4551	66/11215	0.076179	0.179372	0.11943	P05771/P31749/P31751/Q9Y243/Q7RTX0/Q8TE23/A8MTJ3/P09848/Q01668/O43826/O00329/P42336/P42338/P11168/P22732/P05023/P13637/P50993/Q13733/P19367/P52789/P52790/Q2TB90/Q00722/Q01970/Q15147/Q9NQ66/P27986/P13866/P05026/P14415/P54709/Q9UN42	33	1.11816
hsa01523	Antifolate resistance	23/4551	44/11215	0.0775231	0.181226	0.120664	O14920/O15111/Q9Y6K9/P01375/P19838/O15438/O15439/O15440/P33527/Q92887/P00374/Q86XF0/P01584/P05231/P04818/P22102/P31939/Q04206/P34896/P34897/P18054/Q9UNQ0/P42898	23	1.11057
hsa05215	Prostate cancer	69/4551	148/11215	0.078058	0.181226	0.120664	P35222/O14920/O15111/Q9Y6K9/P07900/P08238/Q92934/Q00987/P04637/P19838/O15530/P00533/P04049/P04626/P08069/P09619/P10398/P11362/P14616/P15056/P16234/P21802/P24941/P27361/P28482/P31749/P31751/P36507/P49841/Q02750/Q9Y243/P10415/P01308/P00750/P01127/P08254/P14780/O00329/P42336/P42338/P01111/P01112/P01116/O15393/P00749/P07288/O96020/P24385/P24864/P14625/P62993/Q12778/P10275/P11308/P41161/P27986/Q07889/…	69	1.10758
hsa04142	Lysosome	90/4551	197/11215	0.0814244	0.187728	0.124994	P53675/Q00610/Q10567/P27449/Q9NP78/Q9BZC7/O96009/P07339/P14091/Q14108/P17900/P61916/P08236/O43820/P38567/Q12794/Q12891/Q2M3T9/Q8NCC3/P17405/Q8NHS3/Q9NRA2/P49279/P49281/O60911/P07711/P07858/P09668/P25774/P43234/P43235/P53634/P56202/Q9UBR2/Q9UBX1/P08311/P38571/O00203/O14617/O43747/O75843/Q13367/Q9UPM8/Q9Y6B7/Q13488/Q93050/Q9HBG4/Q9Y487/O00189/P53677/Q9BXS5/Q9Y2T2/Q9Y6Q5/P56377/P59780/P61966/Q92572/…	90	1.08925
hsa04724	Glutamatergic synapse	80/4551	174/11215	0.0838181	0.191915	0.127781	P05129/P05771/P17252/P17612/P22612/P22694/P25098/P27361/P28482/P35626/Q96QD8/Q99624/Q9H2H9/O00222/O15303/P39086/P41594/P42261/P42262/P42263/P48058/Q05586/Q13002/Q13003/Q13255/Q14416/Q14831/Q14832/Q14833/Q16099/Q16478/P04899/P08754/P09471/P50148/P63092/P63096/O00555/Q01668/Q13936/P16298/P48454/Q08209/Q8NDX2/Q9P2U7/Q9P2U8/O15399/O60391/Q12879/Q13224/Q14957/Q8TCU5/Q00722/Q01970/Q15147/Q9NQ66/P78352/…	80	1.07666
hsa00120	Primary bile acid biosynthesis	13/4551	23/11215	0.0902092	0.205133	0.136582	Q9H2F3/P51659/Q9Y2P5/P22307/P17516/P51857/O75881/P22680/Q02318/Q9NYL5/Q9UNU6/Q9Y6A2/Q99424	13	1.04475
hsa04614	Renin-angiotensin system	18/4551	34/11215	0.0984907	0.222442	0.148106	P30556/P50052/P00797/P15088/P48147/P06870/P08311/P20151/P23946/P52888/Q9BYT8/P10619/P08473/P15144/Q07075/Q9UIQ6/P12821/Q9BYF1	18	1.0066
hsa03020	RNA polymerase	23/4551	45/11215	0.0993936	0.222964	0.148454	O14802/P24928/O95602/P30876/Q9H9Y6/Q9NW08/O15446/Q9GZS1/O15160/P0DPB6/P52435/Q9GZM3/P62875/Q9Y535/P19388/P19387/P52434/O15514/O75575/Q9NVU0/P05423/Q9BUI4/Q9H1D9	23	1.00264
hsa04966	Collecting duct acid secretion	22/4551	43/11215	0.104495	0.232836	0.155027	P27449/P00918/P02730/P20648/P15313/P21281/P38606/Q9Y666/P51801/Q13488/Q93050/Q9HBG4/Q9Y487/P61421/Q8N8Y2/O75348/O95670/Q96LB4/P36543/Q96A05/Q9Y5K8/P51164	22	0.980902
hsa04668	TNF signaling pathway	71/4551	155/11215	0.105704	0.233959	0.155775	P78556/O14920/O15111/Q9Y6K9/P01375/P78423/P09341/P42830/P19875/P19876/P05412/O14733/P42574/P55210/Q14790/P01374/Q96J02/P19838/O15264/O43318/O75582/O75676/P27361/P28482/P31749/P31751/P41279/P45983/P45984/P45985/P46734/P52564/P53778/P53779/Q02750/Q13546/Q15759/Q16539/Q8NB16/Q99558/Q99683/Q9Y243/Q9Y572/P19320/P04141/P01584/P40933/P05231/P01574/P08254/P14780/P50281/O00329/P42336/P42338/P16581/Q9HC29/…	71	0.975907
hsa00020	Citrate cycle (TCA cycle)	26/4551	52/11215	0.107208	0.235717	0.156945	P40925/P40926/O43837/O75874/P48735/P50213/P51553/P08559/P29803/Q02218/Q9ULD0/P07954/P21399/Q99798/P11177/P11498/P10515/P36957/Q96I99/Q9P2R7/P09622/Q99643/P35558/Q16822/P31040/O75390	26	0.969771
hsa03022	Basal transcription factors	29/4551	59/11215	0.113384	0.246801	0.164326	P50613/P19447/Q00403/P29083/P51946/P51948/P20226/Q6SJ96/P13984/P52655/Q9UNN4/Q16594/Q9HBM6/Q16514/O00268/Q92750/P18074/P49848/Q9Y6J9/Q12962/P35269/Q15543/Q13888/Q6P1K8/Q92759/P78347/Q9UHL9/O75529/Q15542	29	0.945448
hsa04061	Viral protein interaction with cytokine and cytokine receptor	63/4551	137/11215	0.113737	0.246801	0.164326	Q14116/P48061/Q9NRJ3/P78556/O43927/O95715/P10147/P13236/P16619/Q8NHW4/P01375/P02775/P02776/P10720/O15444/O00585/Q9Y258/P78423/P09341/P42830/P19875/P19876/P22362/Q92583/P10145/P01374/P47992/Q9UBD3/P07333/P25024/P25025/P25106/P32246/P32248/P32302/P41597/P46092/P46094/P49238/P49682/P51677/P51679/P51681/P51684/P51685/P51686/P61073/Q9NPB9/P22301/P60568/Q6ZMJ4/P05231/Q08334/Q9UHF4/Q13651/Q6UXL0/Q8N6P7/…	63	0.944099
hsa05167	Kaposi sarcoma-associated herpesvirus infection	134/4551	304/11215	0.115239	0.248438	0.165415	P19525/P35222/O14920/O15111/Q9Y6K9/Q07812/Q16611/P55957/A8MW95/Q14457/P40763/P42224/P09341/P19875/P19876/P10145/P05412/O14733/P0CG47/P0CG48/P62979/P62987/P42574/Q14790/Q9UHD2/Q8IUC6/P0DP23/Q9NZT1/P27482/P04637/P19838/O15264/O60674/P04049/P07948/P08631/P11802/P12931/P23458/P27361/P28482/P29597/P31749/P31751/P36507/P43405/P45983/P45984/P45985/P49137/P49841/P52564/P53778/P53779/Q00534/Q02750/Q14164/…	134	0.9384
hsa05235	PD-L1 expression and PD-1 checkpoint pathway in cancer	62/4551	135/11215	0.118458	0.253729	0.168938	P01579/O14920/O15111/Q9Y6K9/Q9Y4K3/P40763/P42224/P05412/O00206/P58753/Q8IUC6/Q99836/P19838/O15264/O60674/P00533/P04049/P06239/P19784/P23443/P23458/P27361/P28482/P31749/P31751/P36507/P43403/P46734/P52564/P53778/P68400/Q02750/Q04759/Q15759/Q16539/Q8NEV1/Q99759/Q9UBS0/Q9UM73/Q9Y243/P09693/P07766/P16298/P48454/Q08209/O00329/P42336/P42338/P01111/P01112/P01116/P67870/P15260/P19174/Q06124/P29350/P27986/…	62	0.926437
hsa04530	Tight junction	108/4551	243/11215	0.120383	0.255871	0.170364	P0DPH7/P68363/P68366/Q6PEY2/Q71U36/Q9BQE3/Q9NY65/A6NHL2/P05412/O14733/P35579/P35580/P35749/Q7Z406/P50552/Q96PU5/O43707/P12814/P15311/P26038/P35241/O75116/P04626/P11802/P12931/P17612/P22612/P22694/P41743/P45983/P45984/P53779/P54646/Q02156/Q05513/Q13131/Q13233/Q13464/Q15831/Q99683/P13569/P60709/P61158/P61160/P63261/Q9P1U1/Q9C0K3/P05556/Q01668/P62714/P67775/P06126/P15812/P15813/P29016/P29017/P51153/…	108	0.919435
hsa05412	Arrhythmogenic right ventricular cardiomyopathy	52/4551	112/11215	0.121319	0.255871	0.170364	P15924/P14923/P35222/P11532/P25391/P26232/P35221/Q9UI47/P02545/P35609/Q08043/P60709/P63261/P05106/P05556/P16144/P18084/P18564/P26010/P26012/O60840/Q01668/Q13698/Q13936/O14983/P16615/Q93084/P17661/P24043/O75578/P17301/P56199/Q9UKX5/O00305/P54284/Q02641/Q08289/O60359/Q8WXS5/Q9UBN1/Q9Y698/P32418/P57103/Q9UPR5/P17302/Q92736/P19022/Q14118/Q13326/Q16585/Q92629/Q16586	52	0.916071
hsa00062	Fatty acid elongation	19/4551	37/11215	0.12177	0.255871	0.170364	Q53GQ0/P30084/P40939/P42765/P55084/A1L3X0/Q9BW60/Q9GZR5/Q9H5J4/Q9HB03/Q9NXB9/Q9NYP7/Q9NZ01/B0YJ81/Q5VWC8/Q6Y1H2/Q9P035/P50897/Q9UMR5	19	0.91446
hsa04914	Progesterone-mediated oocyte maturation	67/4551	147/11215	0.123766	0.25843	0.172068	P07900/P08238/O94804/O14965/O15264/P00540/P04049/P06493/P08069/P10398/P15056/P17612/P22612/P22694/P24941/P27361/P28482/P31749/P31751/P45983/P45984/P51812/P53350/P53778/P53779/Q02750/Q15349/Q15418/Q15759/Q16539/Q99640/Q9UK32/Q9Y243/P04899/P08754/P63096/P01308/Q13370/O00329/P42336/P42338/P01116/O95067/P14635/P20248/P78396/Q8WWL7/Q9UJX5/Q9UJX6/Q9NYG5/P06401/P27986/Q9Y6D9/O43306/O60266/O60503/O95622/…	67	0.907397
hsa04152	AMPK signaling pathway	81/4551	180/11215	0.127174	0.263656	0.175547	O00763/Q13085/O14654/O15530/O43318/O75385/P06213/P08069/P23443/P31749/P31751/P54646/Q13131/Q15831/Q7RTN6/Q96RR4/Q9C0K7/Q9UBS0/Q9Y243/O60825/P16118/Q16875/Q16877/P35348/P13569/P16671/P01308/P62714/P67775/P48357/O00329/P42336/P42338/P61006/P61019/P61026/P61106/Q15382/Q15907/P14672/P49327/Q05469/O43741/Q9Y478/P20248/P78396/P24385/Q9Y376/Q9H9S4/P13639/O43524/Q12778/P37231/P41235/P27986/P35568/Q9Y4H2/…	81	0.895602
hsa04713	Circadian entrainment	69/4551	152/11215	0.128638	0.263656	0.175547	P0DP23/Q9NZT1/P27482/O75582/P05129/P05771/P17252/P17612/P22612/P22694/P27361/P28482/Q13237/Q13554/Q13555/Q13557/Q13976/Q9UQM7/P48039/P49286/P41586/P42261/P42262/P42263/P48058/Q05586/P04899/P08754/P09471/P50148/P63092/P63096/O43497/O95180/Q01668/Q13936/Q9P0X4/Q9Y272/O15399/Q12879/Q13224/Q14957/Q00722/Q01970/Q15147/Q9NQ66/O75052/O43306/O60266/O60503/O95622/P33402/P40145/P51828/Q02108/Q02153/Q08462/…	69	0.890632
hsa04630	JAK-STAT signaling pathway	106/4551	239/11215	0.128651	0.263656	0.175547	P01579/P40763/P42224/Q14765/O60674/P00533/P04049/P09619/P11309/P16234/P23458/P29597/P31749/P31751/P52333/Q9Y243/P10415/Q07817/Q07820/P19235/P40238/P01588/P40225/P16871/P04141/P22301/P29460/P35225/P40933/Q8TAD2/P60568/Q9NPF7/P15509/P26951/P05112/P05231/Q08334/Q969J5/Q9UHF4/P01562/P01563/P01566/P01567/P01568/P01569/P01570/P01571/P01574/P05000/P05013/P05014/P32881/Q9P0W0/P05015/Q86WN2/P48357/P01127/…	106	0.890586
hsa04310	Wnt signaling pathway	111/4551	251/11215	0.130715	0.266241	0.177269	P35222/P05412/Q9NSA3/P84022/P04637/P63208/O43318/O75116/P05129/P05771/P17252/P17612/P19784/P22612/P22694/P34925/P45983/P45984/P48729/P49674/P49841/P53779/P68400/Q01973/Q01974/Q13554/Q13555/Q13557/Q8N752/Q8NEV1/Q9UBE8/Q9UQM7/P56545/Q13363/O00144/O60353/O75084/Q13467/Q14332/Q9H461/Q9NPG1/Q9ULV1/Q9ULW2/Q9UP38/Q5T4F7/Q6FHJ7/Q8N474/Q92765/Q96HF1/P16298/P48454/Q08209/P09237/P15153/P60763/P61586/P63000/…	111	0.883676
hsa05170	Human immunodeficiency virus 1 infection	144/4551	330/11215	0.137771	0.278902	0.185699	O14920/O15111/Q9Y6K9/Q07812/Q16611/Q92934/P55957/Q9Y4K3/P01375/P05412/O14733/P42574/Q14790/Q9UHD2/Q10567/O00206/P0DP23/Q9NZT1/P27482/Q99836/P19838/P63208/P23528/Q9Y281/Q05397/Q14289/O14757/O15264/O43318/O75914/O96013/P04049/P05129/P05771/P06493/P0C1S8/P17252/P23443/P27361/P28482/P30291/P31749/P31751/P36507/P45983/P45984/P46734/P51617/P52564/P53667/P53671/P53778/P53779/Q02750/Q13153/Q13177/Q13546/…	144	0.860842
hsa05222	Small cell lung cancer	64/4551	141/11215	0.139275	0.280237	0.186588	O14920/O15111/Q9Y6K9/Q07812/Q16611/Q9Y4K3/P25391/P42574/P02462/Q01955/P11047/Q13753/P04637/P19838/Q05397/P11802/P24941/P31749/P31751/Q00534/Q9Y243/P10415/Q07817/P05556/O00329/P42336/P42338/P61024/P33552/O96020/P24385/P24864/O14727/P35354/Q13105/P10826/P19793/P28702/P48443/P24043/P17301/P27986/P49789/Q16363/O00716/Q01094/Q14209/O15230/Q16787/Q9Y6N6/Q04206/Q9UBT6/A4D0S4/P07942/P55268/Q13751/P35228/…	64	0.856128
hsa01040	Biosynthesis of unsaturated fatty acids	20/4551	40/11215	0.14606	0.29212	0.1945	P51659/Q53GQ0/P09110/P22307/O60427/O95864/O15254/Q15067/A1L3X0/Q9BW60/Q9GZR5/Q9H5J4/Q9HB03/Q9NXB9/Q9NYP7/Q9NZ01/B0YJ81/Q5VWC8/Q6Y1H2/Q9P035	20	0.835468
hsa03008	Ribosome biogenesis in eukaryotes	42/4551	91/11215	0.163437	0.322237	0.214552	Q9NRR4/P19784/P68400/Q8NEV1/P62826/O15381/Q8NB90/P67870/Q96G21/Q7Z2Z2/P22087/P56537/Q9H6R4/O00566/Q9Y3A5/Q969H6/Q8IZH2/Q9H0D6/Q9NU22/P55769/Q9NX24/Q14692/Q9BZE4/Q9Y3B8/Q9H0A0/Q8NI36/Q96D46/Q9BRS2/Q9BVS4/Q5TAP6/Q9BVJ6/O00567/Q9Y2X3/O14980/Q92979/Q9NY12/P78346/Q9Y2P8/Q13428/Q9NPJ8/Q9UBU9/Q9UKK6	42	0.786649
hsa04975	Fat digestion and absorption	29/4551	61/11215	0.163568	0.322237	0.214552	O95477/Q9H221/Q9H222/P16671/Q8WTV0/P07098/P00505/O15120/Q99943/Q9UHC9/Q6P1M0/Q6PCB7/P24752/Q9BWD1/O15496/P04054/P14555/P39877/Q9BZM2/Q9NZK7/Q9UNK4/Q5R387/P16233/P54315/P54317/P04114/P55157/P02647/P06727	29	0.786301
hsa05213	Endometrial cancer	45/4551	98/11215	0.16403	0.322237	0.214552	P35222/Q07812/Q16611/Q92934/P26232/P35221/Q9UI47/P04637/O15530/P00533/P04049/P04626/P10398/P15056/P27361/P28482/P31749/P31751/P36507/P49841/Q02750/Q9Y243/Q13418/O00329/P42336/P42338/P01111/P01112/P01116/P24385/P62993/O43524/P19419/P27986/Q07889/Q07890/P25054/O95996/Q9UBT6/O15169/Q9Y2T1/P01106/P40692/P12830/P55211	45	0.785077
hsa04928	Parathyroid hormone synthesis, secretion and action	75/4551	169/11215	0.174866	0.341504	0.22738	P17535/P00533/P04049/P05129/P05771/P10398/P11362/P15056/P17252/P17612/P22612/P22694/P27361/P28482/Q02750/Q03431/P41180/P32121/P49407/P10415/P04899/P08754/P29992/P50148/P63092/P63096/Q03113/Q14344/Q9UEF7/P27815/Q07343/Q08493/Q08499/P45452/P50281/P51511/P51512/Q9NPA2/Q9ULZ9/Q9Y5R2/P61586/O14788/P11473/P19793/P28702/P43354/P48443/Q00722/Q01970/Q15147/Q9NQ66/O15085/Q12802/Q92888/O43306/O60266/O60503/…	75	0.757294
hsa05219	Bladder cancer	34/4551	73/11215	0.176691	0.341893	0.227639	P10145/Q00987/P04637/O43293/O75582/P00533/P04049/P04626/P10398/P11802/P12931/P15056/P22607/P27361/P28482/P36507/P53355/Q02750/Q9UIK4/P15692/P03956/P08253/P14780/P01111/P01112/P01116/P24385/O00716/Q01094/Q14209/P01106/P06400/P12830/P07996	34	0.752785
hsa05218	Melanoma	55/4551	122/11215	0.177125	0.341893	0.227639	Q07812/Q16611/Q92934/Q00987/P04637/P00533/P04049/P08069/P08581/P09619/P10398/P11362/P11802/P15056/P16234/P27361/P28482/P31749/P31751/P36507/Q00534/Q02750/Q9Y243/P14210/P01127/O00329/P42336/P42338/P01111/P01112/P01116/O15520/O43320/O60258/O76093/P05230/P08620/P09038/P10767/P11487/P12034/P21781/P31371/P55075/Q9NP95/Q9HCT0/P24385/P27986/O00716/Q01094/Q14209/Q9UBT6/P06400/P12830/P04085	55	0.75172
hsa04911	Insulin secretion	57/4551	127/11215	0.183234	0.351639	0.234129	P05129/P05771/P17252/P17612/P22612/P22694/Q13554/Q13555/Q13557/Q9UQM7/P20309/P32238/Q8TDV5/P41586/P43220/Q09428/P29992/P50148/P63092/P01308/O60840/Q01668/Q13698/Q13936/P20336/P11166/P11168/P05023/P13637/P50993/Q13733/P35557/Q00722/Q01970/Q15147/Q9NQ66/Q8WZA2/Q16623/O43306/O60266/O60503/O95622/P40145/P51828/Q08462/Q08828/Q8NFM4/P63027/Q92736/Q14654/Q14573/A8MYU2/Q12791/P05026/P14415/P54709/Q9UN42	57	0.736995
hsa05169	Epstein-Barr virus infection	147/4551	342/11215	0.193808	0.369794	0.246217	P19525/Q9Y618/O14920/O15111/Q9Y6K9/Q07812/O43521/Q16611/P55957/Q9Y4K3/P01375/P40763/P42224/P05412/O14733/Q86X95/P42574/Q14790/Q9UHD2/P01903/P01906/P01909/P06340/P20036/Q00987/P04637/Q99836/P19838/O15264/O43318/P07948/P11802/P23458/P24941/P29597/P31749/P31751/P43405/P45983/P45984/P45985/P46734/P51617/P52333/P52564/P53778/P53779/Q00534/Q06187/Q13546/Q14164/Q15759/Q16539/Q99558/Q9NWZ3/Q9Y243/Q03518/…	147	0.712629
hsa00240	Pyrimidine metabolism	37/4551	81/11215	0.204257	0.387505	0.258009	P04183/P23921/P31350/Q7LG56/P33316/P23919/P17812/P27708/Q9NRF8/O00746/O75414/P15531/P22392/Q13232/Q9Y5B8/P30085/P04818/P32321/O14638/P22413/Q14117/Q02127/Q12882/P49902/O95045/Q16831/P11172/Q9UBR1/Q9BZX2/Q9HA47/Q9NWZ5/O75354/O75355/O75356/P49961/Q5MY95/Q9Y227	37	0.689823
hsa04520	Adherens junction	53/4551	119/11215	0.214126	0.40392	0.268938	P35222/P26232/P35221/Q9UI47/P84022/Q8WWI1/O43707/P12814/O43318/P00533/P04626/P06213/P06241/P07947/P08069/P08581/P11362/P12931/P16591/P19784/P27361/P28482/P36897/P37173/P68400/Q8NEV1/Q9UBE8/P60709/P63261/P15153/P60763/P60953/P61586/P63000/P67870/P28827/P10586/P18031/P23467/P29350/Q12913/P46940/O94887/Q13485/P24666/P55196/P18206/O00401/P42768/P12830/Q07157/Q09472/Q92793	53	0.66933
hsa05418	Fluid shear stress and atherosclerosis	92/4551	212/11215	0.219407	0.410957	0.273624	P35222/P63165/P55854/P61956/P01579/O14920/O15111/Q9Y6K9/P07900/P08238/P01375/P05412/O14733/P28562/P0DP23/Q9NZT1/P27482/P04637/P19838/Q05397/O00238/O15264/O43318/P12931/P27037/P31749/P31751/P35968/P36894/P45983/P45984/P45985/P52564/P53778/P53779/P54646/Q04771/Q05513/Q13131/Q13163/Q13164/Q13705/Q13873/Q15759/Q16539/Q99683/Q9Y243/P60709/P63261/P10415/P19320/P01583/P01584/P05106/P00750/P01127/P15692/…	92	0.658749
hsa03320	PPAR signaling pathway	55/4551	124/11215	0.220332	0.410957	0.273624	P0CG48/O15530/Q13418/P16671/Q9BY76/O15540/P05413/P15090/P03956/P19793/P28702/P37231/P48443/Q03181/Q07869/Q13133/O14975/O60488/O95573/P33121/Q5FVE4/Q6P1M0/Q6PCB7/Q96GR2/Q9UKU0/Q9ULC5/Q9Y2P4/Q9Y2P5/Q08426/P09110/P22307/P32189/Q14410/P48163/Q16798/P23786/P50416/Q8TCG5/Q92523/O95864/P06858/P22680/Q02318/Q9UNU6/P11310/P28330/O15254/Q15067/Q99424/Q15848/P07108/P35558/Q16822/P02647/Q6Q788	55	0.656922
hsa05110	Vibrio cholerae infection	38/4551	84/11215	0.222471	0.412627	0.274736	P27449/P17252/P17612/P22612/P22694/P13569/P60709/P63261/O43731/P24390/P33947/P63092/P51787/P61619/Q9H9S3/P13667/P16885/P19174/P15313/P21281/P38606/P84077/P55011/Q13488/Q93050/Q9HBG4/Q9Y487/P61421/Q8N8Y2/O60266/O60503/O75348/O95670/Q96LB4/P36543/Q96A05/Q9Y5K8/Q07157	38	0.652727
hsa04211	Longevity regulating pathway	60/4551	136/11215	0.223724	0.412646	0.274749	O14654/Q07812/P04637/P19838/O75385/P06213/P08069/P17612/P22612/P22694/P23443/P31749/P31751/P54646/Q13131/Q15831/Q16566/Q96RR4/Q9UBS0/Q9Y243/Q9UEF7/P01308/O00329/P42336/P42338/P01111/P01112/P01116/Q15382/O43741/Q9Y478/O43524/Q12778/P37231/P27986/O60573/P06730/A6NMX2/P35568/Q9Y4H2/Q04206/O43306/O60266/O60503/O95622/P40145/P51828/Q08462/Q08828/Q8NFM4/P49815/Q9H1Y0/P42345/Q96EB6/Q15848/P04179/Q92574/…	60	0.650288
hsa04110	Cell cycle	85/4551	196/11215	0.232563	0.426397	0.283904	P84022/Q15796/Q00987/P04637/P63208/P27348/P31946/P31947/P61981/P62258/P63104/Q04917/O00311/O14757/O96017/P00519/P06493/P0C1S8/P11802/P24941/P30291/P33981/P49841/P50613/P53350/Q00534/Q99640/P01137/P10600/P61812/O95067/P14635/P20248/P78396/P51946/O96020/P24385/P24864/P30279/P30281/Q8WWL7/Q9UJX5/Q13105/Q13616/Q9UJX6/Q9NYG5/P62877/P25205/P33991/P33992/P33993/P49736/Q14566/P12004/Q13547/Q92769/Q13485/…	85	0.633458
hsa04215	Apoptosis - multiple species	22/4551	47/11215	0.23376	0.426397	0.283904	Q07812/O43521/Q16611/P55957/Q13794/Q9BXH1/A8MW95/Q14457/Q96PG8/P42574/P55210/Q14790/P45983/P45984/P53779/P10415/Q07817/O14727/O15392/Q9NR09/O43236/P55211	22	0.631231
hsa00051	Fructose and mannose metabolism	25/4551	54/11215	0.235032	0.426397	0.283904	O60825/P16118/Q16875/Q16877/Q9NQ88/P04075/P05062/P09972/O60547/Q13630/P19367/P52789/P52790/Q2TB90/O60218/P15121/P08237/P17858/Q01813/P50053/P60174/O15305/Q92871/Q96IJ6/Q9Y5P6	25	0.628873
hsa05100	Bacterial invasion of epithelial cells	55/4551	125/11215	0.243752	0.439813	0.292837	P35222/P53675/Q00610/P26232/P35221/Q9UI47/Q14141/Q92599/Q9NVA2/Q05397/P08581/P12931/Q13418/P60709/P61158/P61160/P63261/Q9P1U1/Q9C0K3/P05556/P49023/O00329/P42336/P42338/P60953/P61586/P63000/P84095/P22681/P50570/Q05193/Q9UQ16/A1A4S6/P27986/Q96DR7/P29353/P98077/Q6S5L8/Q92529/Q15019/Q8IYM1/Q8WYJ6/Q9UH03/Q9UHD8/P18206/O15511/Q9BPX5/O00401/P12830/P51636/P56539/Q03135/Q92556/Q96JJ3/Q96BJ8	55	0.613053
hsa04512	ECM-receptor interaction	57/4551	130/11215	0.249557	0.446222	0.297104	P25391/P02462/Q01955/P11047/Q13753/P12111/P16671/P22105/P24821/Q92752/Q9UQP3/P05106/P05556/P16144/P18084/P18564/P26010/P26012/Q496J9/Q7L0J3/Q7L1I2/Q08722/O00468/P24043/P98160/A6NMZ7/A8TX70/O75578/P04275/P12109/P12110/P17301/P56199/Q9UKX5/Q16363/P18827/P31431/O15230/Q16787/Q9Y6N6/A4D0S4/P07942/P55268/Q13751/P21815/Q13316/Q14118/P10451/P07996/P35442/P35443/P49746/P49747/P08572/P29400/P53420/Q14031	57	0.602831
hsa04920	Adipocytokine signaling pathway	49/4551	111/11215	0.249992	0.446222	0.297104	O00763/O14654/O14920/O15111/Q9Y6K9/P01375/P40763/P19838/O60674/P31749/P31751/P45983/P45984/P53779/P54646/Q04759/Q13131/Q15831/Q96RR4/Q9Y243/P16671/P48357/P11166/P14672/O43741/Q9Y478/Q06124/P19793/P28702/P48443/Q07869/P35568/Q9Y4H2/O60488/O95573/P33121/Q5FVE4/Q96GR2/Q9UKU0/Q9ULC5/Q04206/P50416/Q8TCG5/Q92523/P42345/Q15848/Q15628/P35558/Q16822	49	0.602074
hsa04927	Cortisol synthesis and secretion	46/4551	104/11215	0.253116	0.449383	0.299209	P17612/P22612/P22694/P14060/P26439/P30556/Q01718/Q8WTV0/P29992/P50148/P63092/O43497/O60840/O95180/P22459/Q01668/Q13698/Q13936/Q9P0X4/O60658/O95263/Q6PIU2/P22736/Q13285/Q00722/Q01970/Q15147/Q9NQ66/O43306/O60266/O60503/O95622/P40145/P51828/Q08462/Q08828/Q8NFM4/P05093/P05108/P08686/P15538/P49675/Q14571/Q14573/Q14643/P40424	46	0.59668
hsa00650	Butanoate metabolism	20/4551	43/11215	0.260048	0.459234	0.305768	Q02338/P80404/P51649/Q08AH1/Q08AH3/Q53FZ2/Q68CK6/Q6NUN0/P0C7M7/Q6P461/Q86V21/P30084/P40939/Q08426/P24752/Q9BWD1/P16219/Q05329/Q99259/Q9H9P8	20	0.584947
hsa04115	p53 signaling pathway	45/4551	102/11215	0.263294	0.462507	0.307947	Q07812/P55957/Q13794/Q9BXH1/Q96PG8/P42574/Q14790/Q00987/P04637/P31947/O14757/O96017/P06493/P11802/P24941/Q00534/O14514/P10415/Q07817/O15350/P05121/P36952/O95067/P14635/O96020/P24385/P24864/P30279/P30281/O14727/O15297/P31350/Q7LG56/Q53FA7/Q8IUQ4/P49815/P27701/Q13315/Q13535/P55211/Q9BRQ8/P07996/P58004/P58005/Q9Y6P5	45	0.579558
hsa04350	TGF-beta signaling pathway	62/4551	143/11215	0.274878	0.480313	0.319802	P01579/P01375/O15198/P84022/Q15796/Q15797/Q99717/Q9HAU4/Q9HCE7/P63208/O00238/P23443/P27037/P27361/P28482/P36894/P36896/P36897/P37173/Q04771/Q13464/Q13705/Q13873/Q16671/Q8NER5/Q9UBS0/P62714/P67775/P61586/P01137/P10600/P12643/P12644/P18075/P22003/P22004/P61812/Q7Z5Y6/P34820/P08476/P09529/P43026/Q6KF10/Q7Z4P5/Q96S42/P55103/P58166/Q13616/P62877/O15105/O43541/Q13485/Q15329/Q16254/Q13253/P01106/Q92859/…	62	0.56086
hsa04120	Ubiquitin mediated proteolysis	86/4551	201/11215	0.28326	0.492368	0.327829	O14933/P68036/Q7Z6Z7/Q9Y4K3/P0CG47/P0CG48/P62979/P62987/Q05086/Q13618/P63279/Q00987/O95071/Q9HAU4/Q9HCE7/O00308/Q96J02/Q96PU5/Q9H0M0/P63208/Q13233/Q9UJX5/Q14145/Q9P2J3/Q9P2N7/O00762/P49427/P49459/P51668/P51965/P60604/P61077/P61081/P61086/P61088/P62253/P62256/P62837/P63146/Q16763/Q5VVX9/Q712K3/Q969M7/Q969T4/Q96B02/Q96LR5/Q9C0C9/Q9H832/Q9NR09/Q9Y2X8/Q5JXB2/P22681/Q13191/Q9ULV8/Q13616/Q13617/Q13619/…	86	0.547815
hsa04926	Relaxin signaling pathway	85/4551	199/11215	0.291612	0.504245	0.335737	P05412/O14733/Q15796/P02462/Q01955/P19838/O15264/P00533/P04049/P12931/P17252/P17612/P22612/P22694/P27361/P28482/P31749/P31751/P36507/P36897/P37173/P45983/P45984/P45985/P53778/P53779/Q02750/Q05513/Q15759/Q16539/Q9Y243/P24530/Q8TDU9/Q9HBX9/Q9NSD7/P62736/P32121/P49407/P04899/P08754/P09471/P30679/P63092/P63096/P15692/P03956/P08253/P14780/P45452/O00329/P42336/P42338/P01111/P01112/P01116/P01137/P62993/…	85	0.535195
hsa05152	Tuberculosis	132/4551	313/11215	0.299394	0.51502	0.342911	P38646/Q14116/P01579/Q07812/Q92934/P55957/Q9Y4K3/O43187/P01375/P42224/P42574/Q14790/P01903/P01906/P01909/P06340/P20036/P27449/O00206/P58753/P0DP23/Q9NZT1/P27482/Q9H4B4/Q99836/P19838/O15264/O43353/O60674/P04049/P12931/P23458/P27361/P28482/P31749/P31751/P43405/P45983/P45984/P51617/P53778/P53779/Q13554/Q13555/Q13557/Q15759/Q16539/Q8IVT5/Q9NWZ3/Q9UQM7/Q9Y243/P01024/P07339/P10415/P01911/P01920/P04440/…	132	0.523757
hsa00450	Selenocompound metabolism	4551-11-01	23/11215	0.306875	0.525167	0.349667	Q16773/Q6YP21/Q96I15/P49903/Q99611/P32929/Q16881/Q86VQ6/Q9NNW7/O43252/O95340	11	0.513039
hsa00220	Arginine biosynthesis	16/4551	35/11215	0.324537	0.548924	0.365485	P31327/P00505/P17174/P24298/Q8TD30/Q8NHS2/P04424/P00367/P49448/P00966/P29474/P29475/P35228/P00480/Q03154/Q8N159	16	0.488735
hsa05211	Renal cell carcinoma	52/4551	121/11215	0.32605	0.548924	0.365485	Q92934/P05412/Q96KS0/Q9GZT9/Q9H6Z9/O75914/O96013/P04049/P08581/P10398/P15056/P27361/P28482/P31749/P31751/P36507/Q02750/Q13153/Q13177/Q9NQU5/Q9P286/Q9Y243/P14210/P01127/P15692/O00329/P42336/P42338/P01111/P01112/P01116/P60953/P61224/P62834/P63000/P11166/P01137/P10600/P61812/Q13617/P62877/P62993/Q06124/P07954/P14921/P27986/Q07889/Q07890/Q13905/Q09472/Q92793/P40337	52	0.486716
hsa04114	Oocyte meiosis	81/4551	191/11215	0.326966	0.548924	0.365485	Q9H2G2/P0DP23/Q9NZT1/P27482/P63208/P27348/P31946/P61981/P62258/P63104/Q04917/O14965/O15264/P00540/P06493/P08069/P17612/P22612/P22694/P24941/P27361/P28482/P51812/P53350/P53778/Q02750/Q13554/Q13555/Q13557/Q15349/Q15418/Q15759/Q16539/Q99640/Q9UK32/Q9UQM7/P01308/P16298/P36873/P48454/P62136/P62140/P62714/P67775/Q08209/O95067/P14635/O96020/P24864/Q9UJX5/Q13616/Q9UJX6/Q9NYG5/P62877/P06401/P10275/Q86YW0/…	81	0.485497
hsa00770	Pantothenate and CoA biosynthesis	13/4551	28/11215	0.32737	0.548924	0.365485	P05091/P30837/P51648/O14638/P22413/Q14117/Q12882/Q6ZQY3/Q9Y600/Q9UBR1/Q96CD2/O15382/P54687	13	0.484961
hsa00740	Riboflavin metabolism	4551-06-01	12/11215	0.350186	0.58423	0.388993	P30043/P11117/P24666/O14638/P22413/Q8NFF5	6	0.455701
hsa00270	Cysteine and methionine metabolism	35/4551	81/11215	0.353439	0.586709	0.390643	Q96RQ9/O43175/Q9NZL9/P00338/P07195/P07864/P40925/P40926/Q9BYZ2/Q6ZMR3/Q9BYV1/P00505/P17174/P17735/Q16773/Q6YP21/Q8NHS2/Q9Y617/P20132/P35520/Q96GA7/P31153/Q00266/Q9BV20/Q96GX9/O43865/P23526/Q96HN2/P32929/P26358/Q13126/O15382/P54687/P19623/P52788	35	0.451686
hsa04064	NF-kappa B signaling pathway	61/4551	144/11215	0.360474	0.595409	0.396436	P48061/P13236/Q8NHW4/O14920/O15111/Q9Y6K9/Q9Y4K3/P01375/O00585/P09341/P19875/P19876/P10145/O00206/P58753/Q8IUC6/Q8IUD2/P01374/P63279/Q99836/P19838/O43318/P05771/P06239/P07948/P19784/P43403/P43405/P51617/P68400/Q04759/Q06187/Q13546/Q8NEV1/Q99558/Q9NWZ3/P10415/Q07817/Q16548/P19320/P01584/O14788/O43557/P29965/Q06643/P00749/O95786/P67870/Q15750/P35354/P16885/P19174/P14778/P21580/Q00653/Q01201/Q04206/…	61	0.443127
hsa00140	Steroid hormone biosynthesis	39/4551	91/11215	0.36591	0.598762	0.398669	P14060/P26439/O14756/P14061/P28845/P37058/P37059/P56937/P80365/Q53GQ0/Q6UWP2/Q7Z5J1/Q8NBQ5/Q92506/P08842/P17516/P42330/P51857/P52895/Q04828/O75881/P04798/P05093/P05108/P05177/P05181/P08684/P08686/P11511/P15538/P19099/P20815/P22680/P24462/Q16678/O00204/P49888/P18405/P31213	39	0.436625
hsa01232	Nucleotide metabolism	51/4551	120/11215	0.366111	0.598762	0.398669	P04183/P23921/P31350/Q7LG56/P33316/P23919/P17812/P49915/Q9NRF8/O00746/O75414/P15531/P22392/Q13232/Q9Y5B8/P30566/P00568/P27144/P30085/P54819/Q96MA6/Q9UIJ7/Q9Y6K8/P04818/P32321/Q16774/O14638/P22413/P00492/Q9Y2T3/P55263/P12268/P20839/P36959/Q9P2T1/P49902/O95045/P00491/Q16831/P00813/Q9NZK5/Q9BZX2/Q9HA47/Q9NWZ5/O75354/O75355/O75356/P49961/Q5MY95/Q9Y227/Q9Y5L3	51	0.436388
hsa00730	Thiamine metabolism	4551-11-01	24/11215	0.371642	0.604829	0.402708	Q9Y697/P00568/P27144/P54819/Q96MA6/Q9Y6K8/P24666/P05186/P05187/P09923/P10696	11	0.429875
hsa04744	Phototransduction	16/4551	36/11215	0.37748	0.611114	0.406893	P0DP23/Q9NZT1/P27482/P51841/Q15835/Q8WTQ7/Q02846/P08100/P10523/P11488/P19087/P29973/P16499/P35913/O60721/O75916	16	0.423106
hsa04976	Bile secretion	57/4551	135/11215	0.379185	0.611114	0.406893	P17612/P22612/P22694/P47872/O15438/O15439/O95342/P08183/P13569/P21439/Q92887/Q9H221/Q9H222/P00918/Q8WTV0/P63092/P04920/Q9BY07/Q9Y6R1/O15245/P46721/Q8TCC7/Q9Y694/P11166/P07099/Q6PIU2/P05023/P13637/P50993/Q13733/P19793/Q96RI1/Q9Y2P5/O43306/O60266/O60503/O95622/P40145/P51828/Q08462/Q08828/Q8NFM4/P19634/P48764/P04035/P08684/P22680/P13866/Q9NPD5/Q9Y6L6/Q9UNQ0/Q06520/Q86UW1/P05026/P14415/P54709/Q9UN42	57	0.421149
hsa05150	Staphylococcus aureus infection	70/4551	167/11215	0.389982	0.625478	0.416456	P01903/P01906/P01909/P06340/P20036/P21462/P21730/P25089/P25090/P25105/Q16581/P01024/P01031/P0C0L4/P0C0L5/P01911/P01920/P04440/P13762/P13765/P79483/Q30154/O00187/P00736/P09871/P48740/P02679/P22301/P05107/P00747/P28068/P00746/P00751/P05156/P06681/P16109/O76011/O76013/O76014/O76015/P02533/P05783/P08727/P08779/P13645/P13646/P19012/P35527/P35900/Q04695/Q14525/Q14532/Q15323/Q2M2I5/Q6A162/Q6A163/Q7Z3Y7/…	70	0.408956
hsa04060	Cytokine-cytokine receptor interaction	173/4551	419/11215	0.400004	0.638469	0.425106	Q14116/P48061/Q9NRJ3/P78556/O43927/O95715/P01579/P10147/P13236/P16619/Q8NHW4/P01375/P02775/P02776/P10720/O15444/O00585/Q9Y258/P78423/P09341/P42830/P19875/P19876/P22362/Q92583/P10145/P24001/P01374/P47992/Q9UBD3/O00238/P07333/P27037/P36894/P36896/P36897/P37023/P37173/Q04771/Q13705/Q13873/Q16671/Q8NER5/O00574/P25024/P25025/P25106/P32246/P32248/P32302/P41597/P46092/P46094/P49238/P49682/P51677/P51679/…	173	0.397935
hsa04666	Fc gamma R-mediated phagocytosis	63/4551	151/11215	0.417163	0.661879	0.440693	P50552/O00499/P49418/P23528/Q9Y281/P04049/P05129/P05771/P07948/P08631/P17252/P23443/P27361/P28482/P31749/P31751/P43405/P53667/P53671/Q02156/Q02750/Q05655/Q13153/Q9UBS0/Q9Y243/P61158/P61160/Q9P1U1/Q9C0K3/O00329/P42336/P42338/P15153/P60953/P63000/P16885/P19174/P08575/P62330/Q9HD67/P50570/P27986/P15498/P52735/Q9UKW4/O43150/Q8TDY4/Q9ULH1/O15511/Q9BPX5/P42768/P29966/Q9NRA0/Q9NYA1/P0C869/P47712/Q3MJ16/…	63	0.379694
hsa05145	Toxoplasmosis	90/4551	217/11215	0.418659	0.661879	0.440693	P0DMV8/P11142/P17066/P34931/P54652/P01579/O14920/O15111/Q9Y6K9/Q92934/Q9Y4K3/P01375/P40763/P42224/P25391/P42574/Q14790/P30405/P01903/P01906/P01909/P06340/P20036/P11047/Q13753/O00206/Q99836/P19838/O15264/O15530/O43318/O60674/P23458/P27361/P28482/P29597/P31749/P31751/P45983/P45984/P46734/P51617/P52564/P53778/P53779/Q15759/Q16539/Q9NWZ3/Q9Y243/P51681/P10415/Q07817/P01911/P01920/P04440/P13762/P13765/…	90	0.37814
hsa00630	Glyoxylate and dicarboxylate metabolism	21/4551	49/11215	0.425377	0.669313	0.445643	P05166/Q9UBQ7/P40925/P40926/P21549/P21399/Q99798/P05165/Q9NR19/Q9NUB1/P24752/Q9BWD1/Q9NYQ3/Q9UJM8/P34896/P34897/P09622/Q5T013/O75390/P48728/P23378	21	0.371226
hsa00380	Tryptophan metabolism	27/4551	64/11215	0.443256	0.694155	0.462183	Q96RQ9/Q96HY7/Q16773/Q6YP21/P05091/P30837/P49189/P49419/P51648/Q9H2A2/P30084/P40939/Q08426/P24752/Q9BWD1/P48775/P36957/P04798/P05177/Q16678/P17752/Q8IWU9/Q92947/Q8TDX5/P20711/P09622/O15229	27	0.353346
hsa00534	Glycosaminoglycan biosynthesis - heparan sulfate / heparin	13/4551	30/11215	0.447219	0.697074	0.464127	O60243/Q7LGA3/Q96MM7/Q8IZP7/O14792/O95803/P52848/P52849/Q8IZT8/Q9H3R1/Q9Y278/Q9Y662/Q9Y663	13	0.349479
hsa04979	Cholesterol metabolism	33/4551	79/11215	0.456746	0.702045	0.467436	Q9UHD4/O95342/O95477/Q9H221/Q9H222/P16671/Q8WTV0/P61916/Q9BY76/Q9Y5C1/P04180/Q8NBP7/P38571/Q6PIU2/O15118/P06858/P11150/Q9Y5X9/O95292/Q9P0L0/P21796/P45880/Q9Y277/P22680/Q02318/P49675/Q14849/Q9H0X9/P30533/P04114/P02647/P02649/P06727	33	0.340325
hsa05030	Cocaine addiction	33/4551	79/11215	0.456746	0.702045	0.467436	P05412/P19838/P17612/P22612/P22694/Q00535/P14416/P21728/P42262/Q05586/Q14416/Q14832/P04899/P08754/P63092/P63096/P54219/Q05940/P23560/Q01959/Q15078/O15399/O60391/Q12879/Q13224/Q14957/Q8TCU5/P78352/Q04206/O95622/P07101/O75916/P20711	33	0.340325
hsa05322	Systemic lupus erythematosus	73/4551	177/11215	0.456752	0.702045	0.467436	P62805/Q99525/P04908/P0C0S5/P0C0S8/P16104/P20671/Q16777/Q6FI13/Q71UI9/Q7L7L0/Q8IUE6/Q93077/Q96QV6/Q99878/Q9BTM1/P01579/P68431/P84243/Q16695/Q6NXT2/Q71DI3/O60814/P06899/P23527/P33778/P57053/P58876/P62807/Q16778/Q5QNW6/Q8N257/Q93079/Q96A08/Q99877/Q99879/Q99880/P01375/P01903/P01906/P01909/P06340/P20036/O43707/P12814/P01024/P01031/P0C0L4/P0C0L5/P01911/P01920/P04440/P13762/P13765/P79483/Q30154/P00736/…	73	0.340319
hsa04371	Apelin signaling pathway	91/4551	222/11215	0.475601	0.726443	0.483681	A8MW95/Q14457/P84022/Q15796/P0DP23/Q9NZT1/P27482/P04049/P17612/P22612/P22694/P23443/P27361/P28482/P31749/P31751/P36507/P36897/P54646/Q02156/Q02750/Q13131/Q15746/Q16566/Q32MK0/Q9H1R3/Q9UBS0/Q9Y243/Q86YV6/P30556/P35414/P62736/P04899/P08754/P50148/P63096/Q14344/P00750/Q13370/P48736/Q8NEB9/O14807/P01111/P01112/P01116/P10301/P62070/P05121/Q05469/O43741/Q9Y478/P24385/Q00722/Q01970/Q15147/Q9NQ66/P62753/…	91	0.322758
hsa04340	Hedgehog signaling pathway	34/4551	82/11215	0.477002	0.726443	0.483681	Q13618/Q9HAU4/Q9HCE7/P17612/P22612/P22694/P25098/P35626/P48729/P48730/P49674/P49841/P78368/Q8N752/Q9HCP0/Q9Y6M4/Q8N6U8/P32121/P49407/P10415/Q99835/O43323/Q14623/Q15465/P24385/P30279/O43791/Q6IQ16/Q13616/Q13635/Q9Y6C5/Q2M1P5/Q9Y496/Q9UMX1	34	0.32148
hsa00250	Alanine, aspartate and glutamate metabolism	25/4551	60/11215	0.480732	0.728781	0.485238	Q96RQ9/P80404/Q9BYV1/P27708/P31327/P00505/P17174/P24298/Q8TD30/Q8NHS2/P04424/P30566/P21549/P30038/P51649/O94808/Q06210/P00367/P49448/P00966/P08243/Q05329/Q99259/Q9NQR4/Q99489	25	0.318097
hsa00524	Neomycin, kanamycin and gentamicin biosynthesis	4551-05-01	11/11215	0.48322	0.729223	0.485532	P19367/P35557/P52789/P52790/Q2TB90	5	0.315855
hsa03050	Proteasome	31/4551	75/11215	0.490927	0.737501	0.491043	P01579/O00487/P51665/P17980/P35998/P43686/P62191/P62195/P62333/A5LHX3/O14818/P20618/P25786/P25787/P25788/P25789/P28062/P28065/P28066/P28070/P28072/P28074/P40306/P49720/P49721/P60900/Q99436/Q8TAA3/O43242/Q9Y244/Q16186	31	0.308983
hsa05031	Amphetamine addiction	46/4551	112/11215	0.493694	0.738318	0.491588	P05412/P0DP23/Q9NZT1/P27482/P05129/P05771/P17252/P17612/P22612/P22694/Q13554/Q13555/Q13557/Q16566/Q9UQM7/P21728/P42261/P42262/P42263/P48058/Q05586/P63092/Q01668/Q13936/P16298/P36873/P48454/P62136/P62140/Q08209/P54219/Q05940/Q01959/O15399/O60391/Q12879/Q13224/Q14957/Q8TCU5/Q13547/Q92769/Q16623/O95622/P07101/Q96EB6/P20711	46	0.306542
hsa03030	DNA replication	22/4551	53/11215	0.497292	0.740363	0.492949	Q04837/P51530/P09884/P28340/Q07864/P18858/P35244/P25205/P33991/P33992/P33993/P49736/Q14566/P12004/O60930/P39748/P49642/P49005/P56282/Q14181/P49643/P27694	22	0.303389
hsa03420	Nucleotide excision repair	26/4551	63/11215	0.503467	0.74621	0.496842	P23025/P41208/P50613/P19447/P51946/P51948/Q03468/Q13619/Q13620/P62877/P28340/Q07864/P18858/P35244/P12004/P28715/Q16531/P49005/P56282/P18074/P07992/Q92889/Q13888/Q6P1K8/Q92759/P27694	26	0.298029
hsa05144	Malaria	32/4551	78/11215	0.511149	0.754229	0.502181	Q14116/P01579/P01375/P10145/O00206/Q99836/P08581/P19320/P16671/P01584/P22301/P05231/P05107/P14210/P01137/P10600/P61812/P29965/P16109/P16581/P68871/P69905/P20701/P18827/P34741/P60033/P05362/P07996/P35442/P35443/P49746/P49747	32	0.291453
hsa00260	Glycine, serine and threonine metabolism	27/4551	66/11215	0.525164	0.769003	0.512019	O43175/Q9UBQ7/P07738/P15259/P18669/Q8N0Y7/Q9BYV1/O75600/P13196/P22557/P21549/Q9Y617/P49419/P20132/P35520/Q96GA7/Q9GZT4/P32929/P34896/P34897/P09622/P48728/Q9UI17/Q9UL12/P14920/Q9P0Z9/P23378	27	0.279705
hsa04728	Dopaminergic synapse	84/4551	207/11215	0.526733	0.769003	0.512019	O00327/O60282/P33176/Q12840/P0DP23/Q9NZT1/P27482/O15264/P05129/P05771/P17252/P17612/P22612/P22694/P31749/P31751/P45983/P45984/P49840/P49841/P53778/P53779/Q13554/Q13555/Q13557/Q15759/Q16539/Q9UQM7/Q9Y243/P14416/P21728/P21917/P21918/P35462/P42261/P42262/P42263/P48058/P32121/P49407/P04899/P08754/P09471/P38405/P50148/P63092/P63096/O00555/P35498/Q00975/Q01668/Q13936/P16298/P36873/P48454/P62136/P62140/…	84	0.27841
hsa04260	Cardiac muscle contraction	50/4551	123/11215	0.528111	0.769003	0.512019	P19429/P06753/P07951/P09493/P67936/P63316/P68032/P00395/P00403/O60840/Q01668/Q13698/Q13936/P31930/Q12797/O14983/P05023/P13637/P16615/P50993/Q13733/Q93084/P12883/P13533/P00414/O00305/P54284/Q02641/Q08289/P47985/O60359/Q8WXS5/Q9UBN1/Q9Y698/O14958/P22695/P19634/Q92581/Q96T83/P32418/P57103/Q9UPR5/Q92736/P45379/P05026/P14415/P54709/Q9UN42/P13073/Q96KJ9	50	0.277275
hsa04140	Autophagy - animal	87/4551	215/11215	0.539983	0.782858	0.521243	O14654/Q92844/Q92934/A8MW95/Q14457/Q9Y4K3/Q9UHD2/O15530/O43293/O43318/O75385/O75460/P04049/P08069/P17612/P22612/P22694/P23443/P27361/P28482/P31749/P31751/P36507/P45983/P45984/P53355/P53779/P54646/Q02750/Q04759/Q05655/Q13131/Q15831/Q8IYT8/Q96RR4/Q9NZJ5/Q9P2K8/Q9UBS0/Q9UIK4/Q9Y243/P07339/P10415/Q07817/P01308/P62714/P67775/P07711/P07858/O00329/P42336/P42338/Q8NEB9/O14807/P01111/P01112/P01116/P10301/…	87	0.26762
hsa05321	Inflammatory bowel disease	53/4551	131/11215	0.544779	0.786377	0.523586	Q14116/P01579/P01375/P40763/P42224/Q14765/P05412/P84022/Q15796/P01903/P01906/P01909/P06340/P20036/O00206/P19838/P01911/P01920/P04440/P13762/P13765/P79483/Q30154/P01583/P01584/P22301/P29460/P35225/Q16552/Q96PD4/P60568/Q9NPF7/P05112/P05231/P28068/P01137/P10600/P61812/Q9HC29/P15260/Q9GZX6/P24394/Q9BZS1/P35398/P51449/O60602/O95256/Q13478/O95644/Q04206/Q9UL17/P42226/O75444	53	0.26378
hsa05207	Chemical carcinogenesis - receptor activation	128/4551	317/11215	0.55114	0.792115	0.527407	P07900/P08238/Q92934/P40763/P05412/O00505/O00629/P52292/A9QM74/O15131/O60684/P52294/P19838/O60674/P00533/P04049/P05129/P05771/P12931/P17252/P17612/P22612/P22694/P23443/P27361/P28482/P31749/P31751/P36507/P51812/Q02750/Q14164/Q15349/Q15418/Q9UBS0/Q9UK32/Q9Y243/P07550/P08588/P13945/P32121/P49407/P10415/P04899/P08754/P63092/P63096/O00555/O60840/Q00975/Q01668/Q13698/Q13936/P17787/P30926/P32297/P36544/…	128	0.258738
hsa00030	Pentose phosphate pathway	17/4551	42/11215	0.56399	0.807089	0.537377	P04075/P05062/P09972/P29401/P51854/Q9H0I9/P36871/Q96G03/P52209/P08237/P17858/Q01813/P37837/P06744/Q9H477/Q96AT9/Q2QD12	17	0.248729
hsa04978	Mineral absorption	35/4551	88/11215	0.601477	0.85704	0.570636	P49281/Q695T7/P40879/P05023/P13637/P20020/P23634/P35670/P50993/Q01814/Q04656/Q13733/Q16720/P11473/P51788/P02792/P02794/Q6P5W5/P09601/P30519/Q96QT4/Q9BX84/P48764/O15431/P32418/P57103/Q9UPR5/P13866/Q9Y6M5/Q06495/P05026/P14415/P54709/Q9UN42/P02787	35	0.220781
hsa03450	Non-homologous end-joining	4551-08-01	20/11215	0.604891	0.858221	0.571422	Q92878/P49917/P39748/P49959/P78527/P12956/P13010/Q13426	8	0.218323
hsa04380	Osteoclast differentiation	72/4551	181/11215	0.615265	0.869226	0.578749	P01579/O14920/O15111/Q9Y6K9/Q9Y4K3/P01375/P42224/P05412/P17535/O14733/P19838/O15264/O43318/P06239/P06241/P07333/P23458/P27361/P28482/P29597/P31749/P31751/P36897/P37173/P42680/P43405/P45983/P45984/P52564/P53778/P53779/Q02750/Q06187/Q15759/Q16539/Q16566/Q99558/Q9Y243/P30988/P01583/P01584/P05106/P01574/P16298/P48454/Q08209/P43235/O00329/P42336/P42338/P63000/P01137/P61812/P48551/O14788/Q15750/P09603/…	72	0.210938
hsa04146	Peroxisome	46/4551	117/11215	0.643979	0.905937	0.603192	Q06830/O43933/Q13608/P34913/Q8WVX9/Q96K12/P00441/P51659/Q9BTZ2/Q9BY49/Q9NUI1/Q9UJ83/O75874/P48735/P21549/O75192/O96011/Q96HA9/O15228/O14975/O60488/O95573/P33121/Q9UKU0/Q9ULC5/O75521/Q08426/Q13011/P09110/P22307/Q9NYQ3/Q9UJM8/Q9UKG9/P40855/P35228/O15254/Q15067/Q99424/P04179/O00623/O60683/P28328/Q92968/P14920/Q99489/Q9P0Z9	46	0.191128
hsa00830	Retinol metabolism	38/4551	97/11215	0.64838	0.906369	0.603479	Q96NR8/O14756/O75452/O75911/Q8IZV5/Q8N3Y7/Q8NBN7/Q8TC12/Q92781/Q9BPW9/Q9BTZ2/Q9NYR8/P00325/P00326/P07327/P11766/P28332/O94788/P00352/P47895/O43174/P04798/P05177/P08684/P10632/P11509/P11712/P20813/P20815/P20853/P24462/P33260/Q4G0S4/Q6V0L0/Q8TAV3/Q96SQ9/Q9NR63/P40394	38	0.188171
hsa00430	Taurine and hypotaurine metabolism	4551-12-01	31/11215	0.649746	0.906369	0.603479	P31512/P31513/P49326/Q01740/Q99518/Q05329/Q6ZQY3/Q99259/Q9Y600/P19440/P36269/Q9UJ14	12	0.187256
hsa00561	Glycerolipid metabolism	35/4551	90/11215	0.666383	0.925687	0.616342	P07098/Q99685/P05091/P30837/P49189/P49419/P51648/O15120/Q99943/P32189/Q14410/O60218/P14550/P15121/Q14693/Q92539/Q9BQK8/P06858/P11150/Q9Y5X9/P16233/P54315/P54317/Q17RR3/O75912/P23743/P49619/Q13574/Q16760/Q53H12/Q86XP1/Q9Y6T7/P52429/P52824/Q5KSL6	35	0.176276
hsa00564	Glycerophospholipid metabolism	52/4551	134/11215	0.693166	0.958879	0.638442	P49585/Q99447/Q9Y5K3/P22303/P04180/Q8NCC3/Q8TBG4/P35790/Q9HBU6/Q9NVF9/Q9Y259/Q6P1J6/O15120/O15228/Q16635/Q99943/Q9NPB8/O75608/O95372/P28329/Q14693/Q92539/Q9BQK8/O15496/P04054/P14555/P39877/Q9BZM2/Q9NZK7/Q9UNK4/Q5R387/Q53H76/O75912/P23743/P49619/Q13574/Q16760/Q86XP1/Q9Y6T7/P0C869/P47712/Q3MJ16/Q68DD2/Q86XP0/Q9UP65/P52429/P52824/Q5KSL6/Q9UG56/P21695/Q8N335/P43304	52	0.159163
hsa04977	Vitamin digestion and absorption	4551-12-01	32/11215	0.700641	0.965198	0.642649	P33527/Q8WTV0/O60494/Q6P1J6/Q9UHI7/P16233/Q9Y289/P20062/P27352/P04114/P02647/P06727	12	0.154504
hsa00531	Glycosaminoglycan degradation	4551-11-01	30/11215	0.730634	1	0.665821	P08236/O43820/P38567/Q12794/Q12891/Q2M3T9/P15586/P15848/P22304/P34059/P51688	11	0.1363
hsa00052	Galactose metabolism	17/4551	46/11215	0.740758	1	0.665821	P09848/P00709/Q96C23/Q14376/P19367/P35557/P52789/P52790/Q2TB90/P07902/P36871/Q96G03/O60218/P15121/P08237/P17858/Q01813	17	0.130324
hsa05216	Thyroid cancer	24/4551	65/11215	0.765642	1	0.665821	P35222/Q07812/Q16611/P06753/P04637/P04629/P07949/P15056/P27361/P28482/P36507/Q02750/P01111/P01112/P01116/P24385/P19793/P28702/P37231/P48443/Q06710/Q9UBT6/P01106/P12830	24	0.115974
hsa00512	Mucin type O-glycan biosynthesis	19/4551	52/11215	0.767823	1	0.665821	Q10471/Q10472/Q14435/Q49A17/Q6IS24/Q6P9A2/Q7Z4T8/Q7Z7M9/Q86SF2/Q86SR1/Q8IUC8/Q8IXK2/Q8N3T1/Q8N428/Q8N4A0/Q8NCL4/Q8NCW6/Q96FL9/Q9HCQ5	19	0.114739
hsa04392	Hippo signaling pathway - multiple species	14/4551	39/11215	0.774783	1	0.665821	O95835/P49674/Q13153/Q13188/Q9NRM7/Q6V0I7/Q96JQ0/P35240/P28347/Q15561/Q15562/Q99594/Q7L9L4/Q9H8S9	14	0.11082
hsa04962	Vasopressin-regulated water reabsorption	26/4551	71/11215	0.788099	1	0.665821	P17612/P22612/P22694/P30518/P63092/P20339/P51148/P61020/P62491/Q15907/P46459/Q12846/O43306/O60266/O60503/P63027/P52565/P52566/Q99819/O43237/Q9Y6G9/Q14204/Q8NCM8/P63167/Q96FJ2/Q13561	26	0.103419
hsa00360	Phenylalanine metabolism	4551-09-01	26/11215	0.792385	1	0.665821	Q96RQ9/P00505/P17174/P17735/Q8NHS2/P30838/P43353/P00439/P20711	9	0.101064
hsa04659	Th17 cell differentiation	79/4551	208/11215	0.799651	1	0.665821	P01579/O14920/O15111/Q9Y6K9/P07900/P08238/P40763/P42224/P05412/P84022/Q15796/P01903/P01906/P01909/P06340/P20036/P19838/O15264/O60674/P06239/P23458/P27361/P28482/P29597/P36897/P37173/P43403/P45983/P45984/P52333/P53778/P53779/Q04759/Q15759/Q16539/P01911/P01920/P04440/P13762/P13765/P79483/Q30154/P09693/P07766/P01584/Q16552/Q96PD4/P60568/Q9NPF7/P05112/P05231/P16298/P48454/Q08209/P28068/P01137/P15260/…	79	0.0970995
hsa00340	Histidine metabolism	4551-10-01	29/11215	0.803687	1	0.665821	P05091/P30837/P30838/P43353/P49189/P49419/P51648/P19113/Q96KN2/Q96KP4	10	0.094913
hsa01250	Biosynthesis of nucleotide sugars	20/4551	56/11215	0.809885	1	0.665821	O95455/O60547/Q13630/Q14376/Q8NBZ7/P19367/P35557/P52789/P52790/Q2TB90/P07902/O94808/Q06210/P36871/Q96G03/P06744/O15305/Q92871/Q96IJ6/Q9Y5P6	20	0.0915769
hsa04950	Maturity onset diabetes of the young	4551-12-01	35/11215	0.823833	1	0.665821	P01308/P11168/P55318/Q9Y261/O00482/P41235/Q14541/P35557/P26367/P30613/Q8HWS3/Q8NHW3	12	0.084161
hsa05323	Rheumatoid arthritis	67/4551	180/11215	0.841659	1	0.665821	Q14116/P48061/P78556/P01579/P10147/P16619/P01375/P09341/P42830/P19875/P19876/P10145/P05412/P01903/P01906/P01909/P06340/P20036/P27449/O00206/P17948/Q02763/P01911/P01920/P04440/P13762/P13765/P79483/Q30154/Q15389/P04141/P01583/P01584/P40933/Q16552/Q9NPF7/P05231/P05107/P28068/P15692/P07711/P43235/P03956/P08254/P01137/P10600/P61812/O14788/Q06643/P09603/P15313/P21281/P38606/P20701/Q13488/Q93050/Q9HBG4/…	67	0.0748637
hsa04137	Mitophagy - animal	40/4551	110/11215	0.841961	1	0.665821	A8MW95/Q14457/P05412/P0CG47/P0CG48/P62979/P62987/Q9UHD2/P04637/O75385/P12931/P19784/P45983/P45984/P53779/P68400/Q8NEV1/Q9NZJ5/Q07817/O14807/P01111/P01112/P01116/P10301/P51149/P62070/Q96AH8/P67870/O43524/P40818/Q70CQ3/Q9Y4E8/Q01094/Q04206/Q9H1Y0/Q8TC07/Q9HA65/Q99967/O95140/Q8IWA4	40	0.0747079
hsa04650	Natural killer cell mediated cytotoxicity	79/4551	211/11215	0.843329	1	0.665821	P01579/P55957/P01375/P42574/Q14289/P04049/P05129/P05771/P06239/P06241/P10398/P15056/P17252/P27361/P28482/P36507/P43403/P43405/Q02750/Q13153/P04141/P05107/P01562/P01563/P01566/P01567/P01568/P01569/P01570/P01571/P01574/P05013/P05014/P32881/P05015/P16298/P48454/Q08209/P01889/P04439/P10321/P13747/P17693/Q29980/Q29983/O00329/P42336/P42338/P01111/P01112/P01116/P15153/P60763/P63000/Q9BZW8/P48551/P48023/…	79	0.074003
hsa00514	Other types of O-glycan biosynthesis	21/4551	60/11215	0.844862	1	0.665821	Q10471/Q10472/Q14435/Q49A17/Q6IS24/Q6P9A2/Q7Z4T8/Q7Z7M9/Q86SF2/Q86SR1/Q8IUC8/Q8IXK2/Q8N3T1/Q8N428/Q8N4A0/Q8NCL4/Q8NCW6/Q96FL9/Q9HCQ5/Q9UKY4/Q9Y6A1	21	0.0732144
hsa03430	Mismatch repair	4551-11-01	33/11215	0.847846	1	0.665821	Q04837/P28340/P18858/P35244/P12004/P49005/P20585/P43246/P52701/P40692/P27694	11	0.0716831
hsa04145	Phagosome	102/4551	271/11215	0.855724	1	0.665821	P04350/P07437/P68371/Q13509/Q13885/Q3ZCM7/Q9BUF5/Q9BVA1/Q9H4B7/P0DPH7/P68363/P68366/Q6PEY2/Q71U36/Q9BQE3/Q9NY65/A6NHL2/P01903/P01906/P01909/P06340/P20036/Q9UEW3/P27449/O00206/P01024/Q03518/Q03519/P60709/P63261/P01911/P01920/P04440/P13762/P13765/P79483/Q30154/P16671/Q8WTV0/P00736/P05106/P05107/P05556/P18084/P01889/P04439/P10321/P13747/P17693/P30511/P28068/P07711/P25774/Q8NEB9/P20339/P51148/P51149/…	102	0.0676661
hsa00500	Starch and sucrose metabolism	16/4551	47/11215	0.856553	1	0.665821	Q9H227/P19367/P35557/P52789/P52790/Q2TB90/P13807/P54840/O14638/P22413/P36871/Q6PCE3/Q96G03/P35573/P06744/Q04446	16	0.0672456
hsa04662	B cell receptor signaling pathway	43/4551	119/11215	0.861671	1	0.665821	O14920/O15111/Q9Y6K9/P05412/P19838/P04049/P05771/P07948/P27361/P28482/P31749/P31751/P36507/P43405/P49841/Q02750/Q06187/Q9Y243/P16298/P48454/Q08209/O00329/P42336/P42338/P01111/P01112/P01116/P15153/P60763/P63000/P16885/P62993/P29350/P27986/P15498/P52735/Q9UKW4/Q07889/Q07890/Q8IV61/O95644/Q04206/P60033	43	0.0646586
hsa05166	Human T-cell leukemia virus 1 infection	148/4551	389/11215	0.86188	1	0.665821	O14920/O15111/Q9Y6K9/P05141/P12235/P12236/Q9H0C2/Q07812/P01375/P05412/Q13227/P43487/P84022/Q15796/P01903/P01906/P01909/P06340/P20036/P01374/P04637/P19838/O14757/O96017/P06239/P11802/P17612/P22612/P22694/P23458/P24941/P27361/P28482/P31749/P31751/P36507/P36897/P37173/P45983/P45984/P45985/P52333/P53779/Q02750/Q13233/Q99558/Q99759/Q9Y243/Q07817/P01911/P01920/P04440/P13762/P13765/P79483/Q30154/O14786/…	148	0.0645531
hsa01524	Platinum drug resistance	44/4551	122/11215	0.867626	1	0.665821	Q07812/Q16611/Q92934/P55957/Q13794/Q9BXH1/Q96PG8/P42574/Q14790/P23025/Q00987/P04637/O15530/P04626/P27361/P28482/P31749/P31751/Q99683/Q9Y243/Q92887/P10415/Q07817/O00329/P42336/P42338/P48023/O14727/O15392/P35670/Q04656/O60673/P11388/Q02880/P27986/P20585/P43246/P52701/Q9Y253/O15431/Q13315/P40692/P07992/P55211	44	0.0616677
hsa04130	SNARE interactions in vesicular transport	14/4551	42/11215	0.868356	1	0.665821	O75558/P32856/P61266/Q12846/Q13277/Q16623/Q8N4C7/O75379/O95183/P23763/P51809/P63027/Q15836/Q9BV40	14	0.0613022
hsa05140	Leishmaniasis	55/4551	151/11215	0.871204	1	0.665821	P01579/P68104/Q05639/Q9Y4K3/P01375/P42224/P05412/P01903/P01906/P01909/P06340/P20036/O00206/Q99836/P19838/O15264/O43318/O60674/P05771/P23458/P27361/P28482/P51617/P53778/Q15759/Q16539/Q9NWZ3/P01024/P01911/P01920/P04440/P13762/P13765/P79483/Q30154/P01583/P01584/P22301/P29460/P05112/P05107/P05556/P28068/P01137/P10600/P61812/Q15750/P35354/P15260/P29350/P11215/P19419/Q04206/P35228/P04839	55	0.0598799
hsa05416	Viral myocarditis	50/4551	138/11215	0.871931	1	0.665821	P11532/P55957/P25391/P42574/Q14790/P01903/P01906/P01909/P06340/P20036/P78344/P00519/P06241/P42684/P60709/P63261/P01911/P01920/P04440/P13762/P13765/P79483/Q30154/P05107/P01889/P04439/P10321/P13747/P17693/P30511/P28068/P15153/P60763/P63000/P29965/P24385/P12883/P13533/P24043/P20701/O43432/Q04637/Q14118/P55211/P05362/Q03135/Q13326/Q16585/Q92629/Q16586	50	0.0595181
hsa03266	Virion - Herpesvirus	4551-03-01	11/11215	0.888725	1	0.665821	P05106/P14735/P11717	3	0.0512328
hsa00520	Amino sugar and nucleotide sugar metabolism	25/4551	73/11215	0.890594	1	0.665821	Q7L1T6/O60547/Q13630/Q14376/Q8NBZ7/P19367/P35557/P52789/P52790/Q2TB90/P00387/Q6BCY4/Q9UHQ9/P07902/O94808/Q06210/P36871/Q96G03/Q13231/Q9BZP6/P06744/O15305/Q92871/Q96IJ6/Q9Y5P6	25	0.0503204
hsa05202	Transcriptional misregulation in cancer	94/4551	254/11215	0.892426	1	0.665821	P14923/O75376/P68431/P84243/Q16695/Q6NXT2/Q71DI3/Q07812/Q16611/P10145/Q15797/Q00987/P04637/P19838/Q05397/O94921/P04629/P07333/P08069/P08581/P17948/P36888/P37173/P50750/Q9NSY1/P42263/Q07817/Q16548/P04141/P05231/P26010/P00750/P08254/P14780/Q6ISU1/O15393/P00749/P08246/P10144/P17844/P51825/P20248/P78396/P30279/Q16828/P05164/P41182/Q05516/Q13105/P15428/Q12778/P10276/P19793/P28702/P37231/P48443/Q92570/…	94	0.0494278
hsa03440	Homologous recombination	22/4551	65/11215	0.892625	1	0.665821	Q92878/P46736/Q04837/Q92698/Q9Y620/P28340/P35244/P49005/P49959/Q9BX63/Q13315/Q8IZU3/Q96NY9/O95985/Q13472/O15315/O43502/O43542/O75771/Q06609/P27694/P43351	22	0.0493308
hsa04723	Retrograde endocannabinoid signaling	82/4551	223/11215	0.892738	1	0.665821	O15264/P05129/P05771/P17252/P17612/P22612/P22694/P27361/P28482/P45983/P45984/P53778/P53779/Q15759/Q16539/P21554/Q9H598/P41594/P42261/P42262/P42263/P48058/Q13255/P04899/P08754/P09471/P50148/P63096/O00555/O60840/Q00975/Q01668/Q13698/Q13936/Q8NDX2/Q9P2U7/Q9P2U8/A8MPY1/O00591/O14764/P14867/P18505/P18507/P24046/P28472/P28476/P31644/P34903/P47869/P47870/P48169/P78334/Q16445/Q8N1C3/Q99928/Q9UN88/Q9BV23/…	82	0.0492758
hsa00760	Nicotinate and nicotinamide metabolism	17/4551	52/11215	0.904981	1	0.665821	Q96T66/Q9BZQ4/Q9HAN9/P28907/Q10588/O14638/P22413/Q6IA69/Q13423/Q8IXJ6/Q96EB6/Q9NTG7/Q9NXA8/Q9Y6E7/P49902/P00491/Q15274	17	0.0433606
hsa04216	Ferroptosis	23/4551	69/11215	0.913174	1	0.665821	P04637/Q9UPY5/P49281/P04156/P02792/P02794/Q8N4E7/O95352/Q15043/Q9C0K1/O60488/O95573/P33121/Q9UKU0/Q9ULC5/P09601/Q9H1Y0/P45880/Q9Y277/P16050/P02787/P36969/P04839	23	0.0394463
hsa04658	Th1 and Th2 cell differentiation	62/4551	173/11215	0.9135	1	0.665821	P01579/O14920/O15111/Q9Y6K9/P42224/Q14765/P05412/P01903/P01906/P01909/P06340/P20036/P19838/O15264/O60674/P06239/P23458/P27361/P28482/P29597/P43403/P45983/P45984/P52333/P53778/P53779/Q04759/Q15759/Q16539/P01911/P01920/P04440/P13762/P13765/P79483/Q30154/P09693/P07766/P29460/P35225/P60568/P05112/P16298/P48454/Q08209/P28068/P15260/P24394/P19174/O95644/Q04206/Q9UL17/P42226/P42229/P51692/Q06330/Q9UBG7/…	62	0.0392915
hsa05012	Parkinson disease	159/4551	425/11215	0.920641	1	0.665821	P04350/P07437/P68371/Q13509/Q13885/Q3ZCM7/Q9BUF5/Q9BVA1/Q9H4B7/P0DPH7/P68363/P68366/Q6PEY2/Q71U36/Q9BQE3/Q9NY65/A6NHL2/O14933/P68036/P11021/P05141/P12235/P12236/Q9H0C2/Q07812/O60282/P33176/Q12840/Q07866/Q6P597/Q9H0B6/Q9NSK0/P0CG47/P0CG48/P62979/P62987/P42574/P24539/P30405/P28562/P0DP23/Q9NZT1/P27482/P04637/Q92504/O75460/P17612/P22612/P22694/P45983/P45984/P53779/Q13554/Q13555/Q13557/Q5S007/Q99683/…	159	0.0359095
hsa03015	mRNA surveillance pathway	45/4551	129/11215	0.922476	1	0.665821	Q9NUU7/Q9UMR2/P36873/P62136/P62140/P62714/P67775/Q92900/P38919/Q13838/Q53GS7/O43148/O60942/P15170/Q8IYD1/Q9Y450/P11940/P33240/Q13310/Q9H0L4/Q9H361/P62495/Q9BRX2/Q09161/Q9HAU5/Q10570/Q9H307/Q9NP77/Q13362/Q14738/Q15172/Q15173/Q16537/Q96Q15/Q9BZI7/Q9H1J1/P51003/Q9BWT3/Q9NRJ5/Q6UN15/Q12996/O00422/Q9NPJ8/Q9UBU9/Q9UKK6	45	0.0350448
hsa00100	Steroid biosynthesis	4551-09-01	31/11215	0.935089	1	0.665821	Q15738/P38571/P56937/Q15800/P37268/O15528/Q07973/Q16850/Q6VVX0	9	0.029147
hsa05016	Huntington disease	169/4551	454/11215	0.938119	1	0.665821	P04350/P07437/P68371/Q13509/Q13885/Q3ZCM7/Q9BUF5/Q9BVA1/Q9H4B7/P0DPH7/P68363/P68366/Q6PEY2/Q71U36/Q9BQE3/Q9NY65/A6NHL2/P53675/Q00610/P05141/P12235/P12236/Q9H0C2/Q07812/Q9BXH1/A8MW95/Q14457/O60282/P33176/Q12840/Q07866/Q6P597/Q9H0B6/Q9NSK0/Q96PG8/O14733/P42574/Q14790/P24539/P30405/P63010/P04637/O75385/O75460/P45983/P45984/P53779/Q02779/Q8IYT8/Q99683/P42025/P61163/Q9NZ32/P41594/P42261/P42262/P42263/…	169	0.0277421
hsa03250	Viral life cycle - HIV-1	29/4551	88/11215	0.943402	1	0.665821	Q8WUM4/P49792/P62937/P50750/P51681/P61073/O75475/P09958/P62826/O75351/Q9UN37/Q9UHB7/Q92831/P20591/P20592/Q96FZ7/Q9BY43/Q9H444/O14964/Q8IXH7/Q12824/Q09472/Q92793/O14980/Q9Y5L0/O00267/P42568/Q03111/Q99816	29	0.0253031
hsa00900	Terpenoid backbone biosynthesis	4551-09-01	32/11215	0.949934	1	0.665821	Q96E22/Q13907/P24752/Q9BWD1/P04035/O95749/P14324/Q5T2R2/O75844	9	0.0223066
hsa04330	Notch signaling pathway	24/4551	75/11215	0.950758	1	0.665821	Q9Y618/Q86X95/P56545/Q13363/Q6ISU1/Q92831/Q13547/Q92769/P49757/Q9Y6R0/O14640/O14641/Q92997/P49768/P49810/Q13573/Q09472/Q92793/Q06330/Q9UBG7/O00548/P78504/Q9NR61/Q9Y219	24	0.0219302
hsa03410	Base excision repair	16/4551	53/11215	0.956053	1	0.665821	P13051/P28340/Q07864/P18858/P49916/P12004/P39748/P09429/P78549/P49005/P56282/P09874/Q9UGN5/Q9UKK3/Q9Y6F1/P18887	16	0.019518
hsa00750	Vitamin B6 metabolism	4551-02-01	10/11215	0.957106	1	0.665821	Q9Y617/Q9NVS9	2	0.01904
hsa00310	Lysine degradation	24/4551	76/11215	0.95902	1	0.665821	Q8WTS6/Q9NQV7/A2RU49/Q9UDR5/Q8IUZ5/Q96HY7/P05091/P30837/P49189/P49419/P51648/P30084/P40939/Q08426/P24752/Q9BWD1/P36957/O43463/Q15047/Q92947/O75936/Q9NVH6/P09622/Q9P0Z9	24	0.0181724
hsa00330	Arginine and proline metabolism	24/4551	76/11215	0.95902	1	0.665821	P06732/P12277/P12532/P17540/P28838/P54886/P04181/P00505/P17174/Q8NHS2/P05091/P30038/P30837/P49189/P49419/P51648/P29474/P29475/P35228/P14920/Q96KN2/Q96KP4/P19623/P52788	24	0.0181724
hsa03018	RNA degradation	34/4551	104/11215	0.96098	1	0.665821	P06733/P09104/P13929/P38646/Q9Y4Z0/Q8IZD4/Q9NPI6/Q8IU60/P26196/Q58A45/A5YKK6/P42285/Q15477/P11940/Q13310/Q9H361/P10809/Q92600/Q01780/Q5RKV6/Q96B26/Q9NPD3/Q8IZH2/Q9H0D6/P08237/P17858/Q01813/O95453/Q8NA58/A6NNW6/Q8TF46/Q9Y2L1/O75175/Q9NZN8	34	0.0172858
hsa00532	Glycosaminoglycan biosynthesis - chondroitin sulfate / dermatan sulfate	4551-06-01	24/11215	0.964802	1	0.665821	Q8NCH0/Q8NET6/Q9NPF2/Q9NRB3/Q9Y2C2/Q7LGC8	6	0.0155617
hsa05340	Primary immunodeficiency	18/4551	60/11215	0.96644	1	0.665821	P13051/Q9Y6K9/P06239/P43403/P52333/Q06187/Q03518/Q03519/P15814/P16871/P07766/P29965/P33076/P08575/P15918/P48382/P00813/P55895	18	0.0148252
hsa05320	Autoimmune thyroid disease	42/4551	128/11215	0.971836	1	0.665821	P01903/P01906/P01909/P06340/P20036/P16473/P01911/P01920/P04440/P13762/P13765/P79483/Q30154/P01266/P01222/P01215/P22301/P60568/P05112/P01562/P01563/P01566/P01567/P01568/P01569/P01570/P01571/P05013/P05014/P32881/P05015/P01889/P04439/P10321/P13747/P17693/P30511/P28068/P29965/P48023/P10144/P07202	42	0.0124069
hsa00565	Ether lipid metabolism	19/4551	64/11215	0.973596	1	0.665821	Q6P1J6/Q13822/Q6UWR7/Q7L5L3/Q8N9F7/O15496/P04054/P14555/P39877/Q9BZM2/Q9NZK7/Q9UNK4/Q5R387/P0C869/P47712/Q3MJ16/Q68DD2/Q86XP0/Q9UP65	19	0.0116212
hsa00350	Tyrosine metabolism	16/4551	56/11215	0.977593	1	0.665821	Q96RQ9/P07202/P00325/P00326/P07327/P11766/P28332/P00505/P17174/P17735/Q8NHS2/P30838/P43353/P07101/P40394/P20711	16	0.00984208
hsa03060	Protein export	4551-09-01	35/11215	0.978055	1	0.665821	P11021/P61619/Q9H9S3/P09132/Q99442/P08240/P61011/Q15005/P61009	9	0.0096366
hsa00920	Sulfur metabolism	4551-04-01	19/11215	0.979692	1	0.665821	O95861/Q9NX62/O43252/O95340	4	0.00891044
hsa03013	Nucleocytoplasmic transport	47/4551	144/11215	0.980276	1	0.665821	P63165/P55854/P61956/P68104/Q05639/Q9NUU7/Q9UMR2/P49792/O00505/O00629/P52292/A9QM74/O15131/O60684/P52294/P63279/P37198/P52948/Q9BVL2/Q9BW27/Q7Z3B4/P62826/Q92900/P38919/Q13838/Q53GS7/Q09161/Q9HAU5/Q9H307/Q96D46/Q8NFH5/Q9BZI7/Q9H1J1/P55060/P57740/O14980/O43592/O94829/Q9HAV4/Q9Y5L0/Q8N1F7/P57088/O00422/Q9HC62/Q9NPJ8/Q9UBU9/Q9UKK6	47	0.00865163
hsa04940	Type I diabetes mellitus	36/4551	114/11215	0.981609	1	0.665821	P01579/P01375/P01903/P01906/P01909/P06340/P20036/P01374/P01911/P01920/P04440/P13762/P13765/P79483/Q30154/P01583/P01584/P29460/P60568/P01308/P01889/P04439/P10321/P13747/P17693/P30511/P28068/P16870/P48023/P10144/Q16849/Q92932/P10809/Q05084/Q05329/Q99259	36	0.00806169
hsa01240	Biosynthesis of cofactors	75/4551	221/11215	0.982904	1	0.665821	Q96NR8/Q96T66/Q9BZQ4/Q9HAN9/P00374/Q86XF0/P08236/Q9NZL9/O14756/O75911/P35270/Q8N3Y7/Q8NBN7/Q8TC12/P17812/P27708/Q9NRF8/O00746/O75414/P15531/P22392/Q13232/Q9Y5B8/Q9NZB8/P13196/P22557/P30566/Q9Y617/Q9Y697/P00568/P27144/P30085/P54819/Q96MA6/Q9UIJ7/Q9Y6K8/P05091/P30837/P51648/P11586/P13995/Q9H903/P31153/Q00266/P07814/Q5JPH6/Q9NWU1/Q6IA69/P48775/P14550/Q8NFF5/Q9NQX3/P30793/Q02127/Q9NVS9/P34896/P34897/…	75	0.00748898
hsa04141	Protein processing in endoplasmic reticulum	89/4551	260/11215	0.985756	1	0.665821	P19525/P0DMV8/P11021/P11142/P17066/P34931/P54652/P07900/P08238/Q07812/Q16611/O14733/Q6UXS9/Q15084/P02489/P02511/P63208/O75460/P45983/P45984/P53779/Q99683/Q9BQI3/Q9NZJ5/Q9P2K8/P10415/Q14703/P61619/Q9H9S3/P07237/P13667/P30101/Q8IXB1/Q8NBS9/P55072/O60884/P25685/P25686/P31689/Q9H3Z4/Q9NXW2/Q9UBS4/Q9UF47/P14625/P51668/P60604/P61077/P62253/P62837/Q9Y2X8/Q13616/P62877/Q92598/Q9Y4L1/O95757/Q9NR31/Q9Y6B6/…	89	0.00623054
hsa00130	Ubiquinone and other terpenoid-quinone biosynthesis	4551-02-01	13/11215	0.988664	1	0.665821	P17735/Q99807	2	0.00495142
hsa04122	Sulfur relay system	4551-02-01	13/11215	0.988664	1	0.665821	Q9Y697/O95396	2	0.00495142
hsa03460	Fanconi anemia pathway	20/4551	72/11215	0.991547	1	0.665821	Q7Z5Q5/Q9NPD8/O60673/P35244/Q9UBT6/Q9UBZ9/Q9UNA4/Q9Y253/Q9BX63/Q13535/P40692/P07992/Q92889/Q96NY9/O95985/Q13472/O43502/Q06609/Q9H9A7/P27694	20	0.00368681
hsa00511	Other glycan degradation	4551-05-01	25/11215	0.991932	1	0.665821	O00754/Q9NTJ4/Q9Y2E5/P04066/Q9BTY2	5	0.00351815
hsa05020	Prion disease	153/4551	435/11215	0.991987	1	0.665821	P04350/P07437/P68371/Q13509/Q13885/Q3ZCM7/Q9BUF5/Q9BVA1/Q9H4B7/P0DPH7/P68363/P68366/Q6PEY2/Q71U36/Q9BQE3/Q9NY65/A6NHL2/P0DMV8/P11021/P11142/P17066/P34931/P54652/P05141/P12235/P12236/Q9H0C2/Q07812/Q92934/P01375/O60282/P33176/Q12840/Q07866/Q6P597/Q9H0B6/Q9NSK0/P42574/Q6UXS9/P24539/P30405/P11047/O15264/P06241/P17612/P19784/P22612/P22694/P27361/P28482/P45983/P45984/P49841/P53778/P53779/P68400/Q05655/…	153	0.00349393
hsa04136	Autophagy - other	4551-12-01	48/11215	0.992167	1	0.665821	A8MW95/Q14457/Q8IYT8/P62714/P67775/Q8NEB9/O95352/O94817/Q9H1Y0/P42345/P78318/Q676U5	12	0.00341508
hsa04710	Circadian rhythm	14/4551	57/11215	0.996349	1	0.665821	O00327/P63208/P48730/P49674/P54646/Q13131/O43741/Q9Y478/Q13616/P62877/P20393/P35398/P51449/Q14995	14	0.00158859
hsa05310	Asthma	21/4551	80/11215	0.997474	1	0.665821	P01375/P01903/P01906/P01909/P06340/P20036/P01911/P01920/P04440/P13762/P13765/P79483/Q30154/Q01362/P22301/P35225/P05112/P28068/P12724/P29965/P11678	21	0.00109853
hsa04640	Hematopoietic cell lineage	54/4551	177/11215	0.997959	1	0.665821	P01375/P01903/P01906/P01909/P06340/P20036/P07333/P10721/P36888/P01911/P01920/P04440/P13762/P13765/P79483/Q30154/P11836/P16671/P19235/P01588/P40225/P16871/P04141/P09693/P07766/P01583/P01584/P15509/P26951/P05112/P05231/P05106/P28068/P06126/P15812/P15813/P29016/P29017/P28907/P06734/P09603/P49771/Q01344/P21583/P24394/P11215/P17301/P56199/P14778/P11049/P21926/Q99062/P08473/P15144	54	0.000887499
hsa05330	Allograft rejection	28/4551	102/11215	0.997995	1	0.665821	P01579/P01375/P01903/P01906/P01909/P06340/P20036/P01911/P01920/P04440/P13762/P13765/P79483/Q30154/P22301/P29460/P60568/P05112/P01889/P04439/P10321/P13747/P17693/P30511/P28068/P29965/P48023/P10144	28	0.000871441
hsa05415	Diabetic cardiomyopathy	111/4551	335/11215	0.998159	1	0.665821	P05141/P12235/P12236/Q9H0C2/P24539/P30405/P19429/P84022/Q15796/P19838/O15264/P05129/P05771/P06213/P17252/P31749/P31751/P36897/P37173/P45983/P45984/P49841/P53778/P53779/Q05513/Q05655/Q13554/Q13555/Q13557/Q15759/Q16539/Q9UQM7/Q9Y243/P30556/P00797/P07339/Q15109/P16671/P00395/P00403/P01308/P36873/P62136/P62140/P08253/P14780/P31930/O00329/P42336/P42338/P15153/P63000/P11166/P14672/P01137/P10600/P61812/…	111	0.000800398
hsa00515	Mannose type O-glycan biosynthesis	4551-05-01	29/11215	0.998201	1	0.665821	O43529/Q9UKY4/Q9Y6A1/P22083/Q9Y231	5	0.000781898
hsa00480	Glutathione metabolism	23/4551	89/11215	0.998779	1	0.665821	P28838/P23921/P31350/Q7LG56/O75874/P48735/P30041/P52209/P07203/P18283/P22352/P36969/Q8TED1/Q96SL4/O75715/P59796/P00390/P15144/P19440/P36269/Q9UJ14/P19623/P52788	23	0.000530456
hsa00983	Drug metabolism - other enzymes	34/4551	122/11215	0.998785	1	0.665821	P04183/O00748/P23141/P08236/P05164/P23921/P31350/Q7LG56/P33316/P49915/O00746/O75414/P15531/P22392/Q13232/Q9Y5B8/P30085/P00492/Q14117/Q12882/P05181/P08684/P11509/P20853/P12268/P20839/O95045/Q16831/P11172/Q9UBR1/Q9BZX2/Q9HA47/Q9NWZ5/P51580	34	0.000527892
hsa00980	Metabolism of xenobiotics by cytochrome P450	33/4551	120/11215	0.999019	1	0.665821	P07099/O75828/P16152/P28845/Q7Z5J1/P00325/P00326/P07327/P11766/P28332/P30838/P43353/O43488/O95154/Q04828/Q8NHP1/A0A087X1C5/P04798/P05177/P05181/P08684/P10635/P11509/P11712/P20813/P20815/P20853/P24903/Q16678/Q16696/Q96SQ9/Q06520/P40394	33	0.000426454
hsa00513	Various types of N-glycan biosynthesis	4551-11-01	52/11215	0.999115	1	0.665821	Q13454/Q2TAA5/Q9H553/Q7L1S5/Q9H2A9/P46977/Q8TCJ2/P04843/P49641/Q16706/P39656	11	0.000384392
hsa00053	Ascorbate and aldarate metabolism	4551-08-01	42/11215	0.999197	1	0.665821	Q9UEF7/P08236/P05091/P30837/P49189/P49419/P51648/P14550	8	0.000348942
hsa04672	Intestinal immune network for IgA production	29/4551	110/11215	0.999381	1	0.665821	P48061/Q9NRJ3/O15444/P01903/P01906/P01909/P06340/P20036/Q99558/P46092/P51686/P61073/Q13477/P01911/P01920/P04440/P13762/P13765/P79483/Q30154/P22301/P40933/P60568/P05112/P05231/P26010/P28068/P01137/P29965	29	0.000268873
hsa00040	Pentose and glucuronate interconversions	4551-09-01	47/11215	0.999523	1	0.665821	Q9UEF7/P08236/Q7Z4W1/Q96C11/O60218/P14550/P15121/Q96AT9/Q2QD12	9	0.00020741
hsa04932	Non-alcoholic fatty liver disease	70/4551	234/11215	0.999753	1	0.665821	O14920/Q07812/O43521/P55957/P01375/P10145/P05412/P42574/P55210/Q14790/Q96J02/P19838/O15264/O75460/P06213/P31749/P31751/P45983/P45984/P49840/P49841/P53778/P53779/P54646/Q13131/Q15759/Q16539/Q16584/Q99683/Q9NZJ5/Q9Y243/P00395/P00403/P01583/P01584/P05231/P01308/P48357/P31930/O00329/P42336/P42338/P60953/P63000/P01137/P48023/O43741/Q9Y478/O43181/P19793/P37231/Q07869/Q13133/P27986/P00414/P35568/Q9Y4H2/…	70	0.00010725
hsa00510	N-Glycan biosynthesis	14/4551	67/11215	0.999817	1	0.665821	Q9H3H5/Q13454/Q2TAA5/Q9H553/Q9BVK2/Q9Y672/P46977/Q8TCJ2/P04843/O60762/Q9Y673/P49641/Q16706/P39656	14	7.9637e-05
hsa05204	Chemical carcinogenesis - DNA adducts	25/4551	104/11215	0.999878	1	0.665821	P07099/P35354/P16152/P28845/Q7Z5J1/P52895/P04798/P05177/P05181/P08684/P10632/P11509/P11712/P20815/P20853/P24462/P33260/P33261/Q16678/Q16696/Q9HB55/P0DMM9/P50225/P50226/Q06520	25	5.3154e-05
hsa00601	Glycosphingolipid biosynthesis - lacto and neolacto series	4551-06-01	41/11215	0.999928	1	0.665821	P21217/P22083/P51993/Q11128/Q11130/Q9Y231	6	3.13071e-05
hsa00533	Glycosaminoglycan biosynthesis - keratan sulfate	4551-02-01	24/11215	0.999936	1	0.665821	O43916/Q9Y4C5	2	2.7968e-05
hsa04514	Cell adhesion molecules	82/4551	276/11215	0.999942	1	0.665821	P01903/P01906/P01909/P06340/P20036/Q13477/P01911/P01920/P04440/P13762/P13765/P79483/Q30154/P19320/Q8N0W4/Q8N2Q7/Q8NFZ3/Q8NFZ4/Q9NZ94/Q9UHC6/P05107/P05556/P26010/P26012/P01889/P04439/P10321/P13747/P17693/P30511/P28068/P29965/O95297/P30203/P14151/P16109/P16581/P28827/P08575/P10586/P23468/Q13332/P11215/P20701/P58400/P78357/Q9HDB5/Q9P2S2/P13611/O75056/P18827/P31431/P34741/O00501/O14493/O15551/O95471/…	82	2.53178e-05
hsa05332	Graft-versus-host disease	27/4551	115/11215	0.999966	1	0.665821	P01579/P01375/P01903/P01906/P01909/P06340/P20036/P01911/P01920/P04440/P13762/P13765/P79483/Q30154/P01583/P01584/P60568/P05231/P01889/P04439/P10321/P13747/P17693/P30511/P28068/P48023/P10144	27	1.48134e-05
hsa00982	Drug metabolism - cytochrome P450	25/4551	113/11215	0.99999	1	0.665821	P00325/P00326/P07327/P11766/P28332/P30838/P43353/P31512/P31513/P49326/Q01740/Q99518/A0A087X1C5/P05177/P05181/P08684/P10632/P10635/P11509/P11712/P20813/P20815/P20853/P33261/P40394	25	4.20048e-06
hsa05208	Chemical carcinogenesis - reactive oxygen species	106/4551	358/11215	0.999995	1	0.665821	O14920/O15111/Q9Y6K9/P05141/P12235/P12236/Q9H0C2/Q92934/P05412/O14733/P24539/P30405/P19838/Q05397/O15264/O15530/O94806/P00519/P00533/P04049/P08581/P10398/P12931/P15056/P27361/P28482/P31749/P31751/P36507/P42684/P45983/P45984/P45985/P53778/P53779/Q02750/Q05655/Q15139/Q15759/Q16539/Q99558/Q99683/Q9BZL6/Q9Y243/P00395/P00403/P14210/P15692/P31930/O00329/P42336/P42338/P01111/P01112/P01116/P63000/P50443/…	106	2.04552e-06
hsa00860	Porphyrin metabolism	4551-09-01	62/11215	0.999998	1	0.665821	P08236/P30043/P13196/P22557/P07814/Q5JPH6/P09601/P30519/Q12887	9	7.9847e-07
hsa00603	Glycosphingolipid biosynthesis - globo and isoglobo series	4551-01-01	28/11215	1	1	0.665821	Q9Y231	1	1.98594e-07
hsa04612	Antigen processing and presentation	42/4551	181/11215	1	1	0.665821	P0DMV8/P11021/P11142/P17066/P34931/P54652/P01579/P07900/P08238/P01375/P01903/P01906/P01909/P06340/P20036/Q03518/Q03519/P01911/P01920/P04440/P13762/P13765/P79483/Q30154/P01889/P04439/P10321/P13747/P17693/P30511/P28068/P07711/P07858/P25774/P30101/P33076/P34932/P48382/P13284/P25208/Q99538/P23511	42	9.63881e-08
hsa00563	Glycosylphosphatidylinositol (GPI)-anchor biosynthesis	4551-01-01	32/11215	1	1	0.665821	Q92643	1	2.45797e-08
hsa00600	Sphingolipid metabolism	4551-12-01	83/11215	1	1	0.665821	P17405/Q06136/O15269/O15270/Q9NUV7/Q6UWV6/P15289/O15121/Q6QHC5/Q8TCT0/Q9NRA0/Q9NYA1	12	2.10918e-08
hsa04714	Thermogenesis	97/4551	359/11215	1	1	0.665821	Q92782/Q92784/P24539/Q8TAQ2/Q92922/O15264/P11362/P16066/P17612/P22612/P22694/P23443/P46734/P51812/P53778/P54646/Q13131/Q13237/Q13976/Q15349/Q15418/Q15759/Q16539/Q99683/Q9UBS0/Q9UK32/P13945/P21554/O94805/O96019/P60709/P63261/P00395/P00403/P63092/Q86Z14/P31930/P01111/P01112/P01116/Q15382/Q96GM5/Q7Z5Y6/P34820/Q99685/Q05469/O43741/Q9Y478/P51531/P51532/P62993/O43181/P06576/P25705/P37231/O75964/Q07889/…	97	8.0454e-09
hsa03040	Spliceosome	38/4551	184/11215	1	1	0.665821	P07910/P09651/P51991/Q32P51/P61978/Q00839/P38159/P0DMV8/P11142/P17066/P34931/P54652/Q9UNP9/Q8IWX8/O43447/Q9Y4Z0/O60306/P17844/P38919/Q7L014/Q86XP3/Q9BUQ8/O75643/Q13838/Q15029/Q9Y3C6/Q53GS9/Q09161/Q15393/P55769/O94906/Q13573/Q15459/P83876/Q9P013/O43290/Q14562/Q8WWY3	38	9.18165e-10
hsa00190	Oxidative phosphorylation	43/4551	212/11215	1	1	0.665821	P24539/P27449/P00395/P00403/P31930/P20648/P54707/O43181/P06576/P15313/P21281/P25705/P38606/O75964/Q13488/Q93050/Q9HBG4/Q9Y487/P61421/Q8N8Y2/P00414/P47985/O75306/Q9H2U2/Q15181/O75489/P22695/O75348/O95670/Q96LB4/P36542/P36543/Q96A05/Q9Y5K8/P48047/P51164/Q99643/O75947/P31040/Q12887/P18859/P13073/Q96KJ9	43	2.84034e-11
