# Supplementary material for: Deciphering the complete human-monkeypox virus interactome: Identifying immune responses and potential drug targets
Source: Front Immunol. 2023 Mar 27;14:1116988. doi: 10.3389/fimmu.2023.1116988 (PMC10083500; doi:10.3389/fimmu.2023.1116988)
Supplement: Supplementary Figure 1 — Protein interaction network representing the unique host hubs for NC_003310 strain. Blue nodes are host proteins, and red nodes are pathogen proteins. Grey edges depict the interactions from domain-based approach. [file DataSheet_1.zip › Supplementary Data-Figures/Supplementary Material 2.xlsx]

## Sheet: Sheet 1
GO terms common between MT903344 and ON563414
ID	Description	GeneRatio	BgRatio	pvalue	p.adjust	qvalue	proteinID	Count	logPvalue	Ontology
GO:0052696	flavonoid glucuronidation	7538-09-01	17/29348	0.0148212	0.160056	0.141208	O60656/P19224/P22309/P22310/P35503/P35504/Q9HAW7/Q9HAW8/Q9HAW9	9	1.82912	BP
GO:0072334	UDP-galactose transmembrane transport	7538-01-01	11/29348	0.961844	1	0.882238	P78383	1	0.0168955	BP
GO:1990569	UDP-N-acetylglucosamine transmembrane transport	7538-01-01	10/29348	0.94865	1	0.882238	Q969S0	1	0.022894	BP
GO:0090481	pyrimidine nucleotide-sugar transmembrane transport	7538-03-01	21/29348	0.934659	1	0.882238	Q9NQQ7/P78383/Q969S0	3	0.0293466	BP
GO:0015780	nucleotide-sugar transmembrane transport	7538-03-01	23/29348	0.957621	1	0.882238	Q9NQQ7/P78383/Q969S0	3	0.0188064	BP
GO:0052697	xenobiotic glucuronidation	7538-11-01	19/29348	0.00288084	0.0615242	0.0542789	O60656/O75310/P19224/P22309/P22310/P35503/P35504/Q9BY64/Q9HAW7/Q9HAW8/Q9HAW9	11	2.54048	BP
GO:0051552	flavone metabolic process	7538-05-01	12/29348	0.172061	0.53167	0.46906	O60656/P22309/Q9HAW7/Q9HAW8/Q9HAW9	5	0.764317	BP
GO:0015165	pyrimidine nucleotide-sugar transmembrane transporter activity	7570-02-01	19/29971	0.970646	1	0.746711	P78383/Q969S0	2	0.0129391	MF
GO:0005459	UDP-galactose transmembrane transporter activity	7570-01-01	11/29971	0.95936	1	0.746711	P78383	1	0.0180186	MF
GO:0005462	UDP-N-acetylglucosamine transmembrane transporter activity	7570-01-01	10/29971	0.94562	1	0.746711	Q969S0	1	0.0242835	MF
GO:0015020	glucuronosyltransferase activity	18/7570	53/29971	0.0990023	0.280858	0.209719	O60656/O75310/O75795/P06133/P16662/P19224/P22309/P22310/P35503/P35504/P54855/Q9BY64/Q9HAW7/Q9HAW8/Q9HAW9/Q3SY77/Q6NUS8/Q6UWM9	18	1.00435	MF
GO:0005338	nucleotide-sugar transmembrane transporter activity	7570-02-01	23/29971	0.989179	1	0.746711	P78383/Q969S0	2	0.00472525	MF
GO:0050291	sphingosine N-acyltransferase activity	7570-07-01	11/29971	0.00802148	0.0442565	0.0330468	P27544/Q6ZMG9/Q71RH2/Q8IU89/Q8N5B7/Q96G23/Q9HA82	7	2.09575	MF
GO terms common between NC_003310 and ON563414
ID	Description	GeneRatio	BgRatio	pvalue	p.adjust	qvalue	proteinID	Count	logPvalue	Ontology
GO:0035859	Seh1-associated complex	7620-03-01	21/30549	0.924748	1	0.8577	P58004/P58005/Q9Y6P5	3	0.0339764	CC
GO:0016012	sarcoglycan complex	7620-06-01	14/30549	0.110626	0.421752	0.361737	Q13326/Q16585/Q92629/Q96LD1/O43556/Q16586	6	0.956141	CC
GO:0061700	GATOR2 complex	7620-03-01	13/30549	0.66574	0.963204	0.82614	P58004/P58005/Q9Y6P5	3	0.176695	CC
GO:0031418	L-ascorbic acid binding	7597-03-01	32/29971	0.994042	1	0.749901	Q96KS0/Q9GZT9/Q9H6Z9	3	0.0025953	MF
GO:0045134	uridine-diphosphatase activity	7597-03-01	12/29971	0.620063	0.889946	0.667372	O75354/O75356/Q9Y227	3	0.207564	MF
GO terms unique to NC_003310 only
ID	Description	GeneRatio	BgRatio	pvalue	p.adjust	qvalue	proteinID	Count	logPvalue	Ontology
GO:0010792	DNA double-strand break processing involved in repair via single-strand annealing	7567-01-01	11/29348	0.962398	1	0.874452	P43351	1	0.0166452	BP
GO:0045002	double-strand break repair via single-strand annealing	7567-01-01	19/29348	0.996544	1	0.874452	P43351	1	0.00150364	BP
GO:0034124	regulation of MyD88-dependent toll-like receptor signaling pathway	7567-02-01	11/29348	0.818635	0.980474	0.857378	P10914/Q92985	2	0.0869097	BP

## Sheet: Sheet 2
ID	Description	GeneRatio	BgRatio	pvalue	p.adjust	qvalue	proteinID	Count	logPvalue	Ontology
GO:0046777	protein autophosphorylation	210/7567	476/29348	2.02095e-18	1.62969e-14	1.42509e-14	P19525/O00571/Q9BYP7/Q9Y3S1/O94804/Q9H2G2/P05412/Q92878/P0DP23/P54753/P54760/P54762/P54764/Q05397/Q14289/O00506/O14965/O15146/O15530/O43283/O43293/O60674/O75385/O75460/O75716/O76039/O94768/O95747/O96017/P00519/P00533/P00540/P04626/P04629/P05129/P06213/P06239/P06241/P07332/P07333/P07947/P07948/P08069/P08631/P08922/P09619/P09769/P10721/P11309/P11362/P12931/P14616/P16234/P16591/P17612/P17948/P20794/…	210	17.6944	BP
GO:0007187	G protein-coupled receptor signaling pathway, coupled to cyclic nucleotide second messenger	208/7567	489/29348	3.68407e-16	1.48542e-12	1.29893e-12	P02776/O75781/Q9UEW3/P04083/P17252/P22694/P34947/P49840/O14843/O15354/O43603/O60755/O95136/O95977/P07550/P08172/P08173/P08588/P08908/P08912/P08913/P11229/P13945/P14416/P16473/P18089/P18825/P20309/P21453/P21462/P21554/P21728/P21731/P21917/P21918/P22888/P23945/P25021/P25090/P25100/P25101/P25929/P28221/P28222/P28223/P28335/P28566/P29274/P29275/P30518/P30542/P30872/P30874/P30939/P31391/P32245/P32246/…	208	15.4337	BP
GO:0007188	adenylate cyclase-modulating G protein-coupled receptor signaling pathway	189/7567	443/29348	5.75649e-15	1.54734e-11	1.35308e-11	P02776/O75781/Q9UEW3/P17252/P22694/P34947/P49840/O14843/O15354/O43603/O60755/O95136/O95977/P07550/P08172/P08173/P08588/P08908/P08912/P08913/P11229/P13945/P14416/P16473/P18089/P18825/P20309/P21453/P21462/P21554/P21728/P21731/P21917/P21918/P22888/P23945/P25090/P25100/P25101/P25929/P28221/P28222/P28566/P29274/P29275/P30518/P30542/P30874/P30939/P31391/P32245/P33032/P34972/P35348/P35368/P35372/P35408/…	189	14.2398	BP
GO:0006814	sodium ion transport	176/7567	438/29348	2.3429e-11	4.7233e-08	4.13029e-08	Q96J92/Q9H4A3/Q9H254/P11532/Q9BYP7/Q9Y3S1/P33176/P46939/Q96PU5/Q04917/O43707/O00141/P31749/P57059/Q02156/Q09013/Q13557/Q9UEW8/P07550/P14416/P21917/P35462/Q969I6/Q96QD8/Q99624/Q9H2H9/Q9NVC3/Q8IZM9/Q9HBR0/A6NNN8/Q08AI6/O95342/Q8NC67/Q8TDF5/Q2Y0W8/Q6U841/Q8NBS3/Q96Q91/Q9BY07/Q9Y6M7/Q9Y6R1/O43497/O95180/P35498/P35499/Q01118/Q13563/Q14524/Q15858/Q7RTX7/Q86XQ3/Q8IZF0/Q99250/Q9NY46/Q9P0L9/Q9P0X4/Q9UI33/…	176	10.6302	BP
GO:0007200	phospholipase C-activating G protein-coupled receptor signaling pathway	88/7567	181/29348	3.24092e-11	5.22695e-08	4.57072e-08	P35609/O00254/O43603/O43614/O95665/P08172/P08913/P11229/P14416/P21453/P21462/P21728/P21730/P21918/P22888/P24530/P25025/P25089/P25090/P25100/P25103/P25116/P28223/P28335/P28336/P30550/P30556/P32238/P32239/P34981/P35348/P35367/P35368/P35372/P35462/P41143/P41145/P41146/P41231/P41595/P41968/P43115/P43657/P46093/P47900/P49238/P51582/P55085/Q13304/Q14330/Q15077/Q15722/Q16581/Q5NUL3/Q8IYL9/Q92633/Q96G91/…	88	10.4893	BP
GO:0070268	cornification	74/7567	148/29348	2.26319e-10	3.04172e-07	2.65984e-07	P15924/P14923/P22531/P22532/P35325/P35326/Q9BYE4/O95678/P02538/P04259/P04264/P05787/P08729/P12035/P13647/P35908/P48668/P78386/Q01546/Q14CN4/Q3SY84/Q5XKE5/Q7RTS7/Q7Z794/Q86Y46/Q8N1N4/Q9NSB2/Q9NSB4/P09958/P29122/P08217/Q16651/Q9P0G3/Q9UKR0/Q9Y337/Q9Y5Y6/Q9UKR3/Q5VXI9/Q5VXJ0/Q5VYY2/O43790/O76013/O76014/O76015/P02533/P05783/P08727/P08779/P13645/P13646/P19012/P35527/P35900/P78385/Q04695/Q14525/Q14532/…	74	9.64528	BP
GO:0098657	import into cell	165/7567	421/29348	8.91516e-10	1.02703e-06	8.98085e-07	Q96J92/Q9H4A3/Q9BYP7/Q9Y3S1/P01579/P63010/P06241/P23443/P31749/P31751/Q8TD08/P14416/P21728/P21917/P30989/P35462/P30988/P30825/P52569/Q01650/Q8WY07/Q9UHI5/Q9UPY5/Q6YBV0/Q7Z2H8/Q9H2H9/O60706/P60709/P16671/P05106/P05556/Q12809/Q16281/P05413/O15245/O75751/P54219/Q05940/Q30201/P49281/P04156/P46059/Q16348/O60896/P20337/P01019/P23975/P30531/P31641/P31645/P48066/P48067/Q01959/Q9NP91/Q9NSD5/Q9UN76/Q9Y345/…	165	9.04987	BP
GO:0035725	sodium ion transmembrane transport	133/7567	324/29348	1.23148e-09	1.24133e-06	1.08548e-06	Q96J92/Q9H4A3/P11532/Q9BYP7/Q9Y3S1/P33176/P46939/Q96PU5/Q04917/O43707/Q02156/Q13557/Q9UEW8/P21917/P35462/O95342/Q8NC67/Q8TDF5/Q2Y0W8/Q6U841/Q8NBS3/Q96Q91/Q9BY07/Q9Y6M7/Q9Y6R1/O43497/O95180/P35498/P35499/Q01118/Q13563/Q14524/Q15858/Q8IZF0/Q99250/Q9NY46/Q9P0L9/Q9P0X4/Q9UI33/Q9ULQ1/Q9UQD0/Q9Y5Y9/O00476/Q14916/Q9P2U7/Q9Y2C5/O00624/Q8NBP7/P23975/P30531/P31641/P31645/P48029/P48065/P48066/P48067/Q01959/…	133	8.90957	BP
GO:0019933	cAMP-mediated signaling	148/7567	374/29348	3.00704e-09	2.69431e-06	2.35604e-06	P02776/P13861/P31323/P54756/P17252/P49840/Q13164/Q8IVT5/O43603/O95136/O95977/P07550/P08588/P08913/P13945/P14416/P16473/P18089/P18825/P21453/P21554/P21728/P21731/P21918/P22888/P23945/P25100/P29274/P29275/P31391/P32245/P33032/P34972/P35348/P35368/P35372/P35408/P35414/P35462/P41146/P41968/P43115/P43119/P46089/P46093/P47211/P47898/P49146/Q01718/Q01726/Q5NUL3/Q8IYL9/Q8N6U8/Q92633/Q96P66/Q99500/Q99527/…	148	8.52186	BP
GO:0019935	cyclic-nucleotide-mediated signaling	163/7567	425/29348	6.85325e-09	5.52646e-06	4.83263e-06	P02776/P13861/P31323/P54756/Q14289/P16066/P17252/P20594/P49840/P51841/Q13164/Q13976/Q8IVT5/O43603/O95136/O95977/P07550/P08588/P08913/P13945/P14416/P16473/P18089/P18825/P21453/P21554/P21728/P21731/P21918/P22888/P23945/P24530/P25100/P28335/P29274/P29275/P31391/P32245/P33032/P34972/P35348/P35368/P35372/P35408/P35414/P35462/P41146/P41595/P41968/P43115/P43119/P46089/P46093/P47211/P47898/P49146/P49286/…	163	8.1641	BP
GO:0018210	peptidyl-threonine modification	101/7567	236/29348	9.07862e-09	6.2629e-06	5.47661e-06	Q9H4A3/Q9BYP7/Q9UHD2/Q5VT25/Q9Y5S2/O14578/P0DP23/O14757/O15530/O43353/O43781/O75116/O75385/O95747/P05771/P06493/P17252/P17612/P19784/P25098/P28482/P31749/P33981/P36896/P36897/P37173/P45983/P49759/P49840/P49841/P53350/P68400/Q00535/Q02750/Q02779/Q04771/Q05655/Q12852/Q13464/Q13557/Q13627/Q15131/Q15139/Q16512/Q5S007/Q5TCY1/Q6DT37/Q6SA08/Q7KZI7/Q86Z02/Q8IWU2/Q8NE63/Q92630/Q9BZL6/Q9H1R3/Q9H2X6/Q9H422/…	101	8.04198	BP
GO:0098739	import across plasma membrane	116/7567	281/29348	9.31979e-09	6.2629e-06	5.47661e-06	Q96J92/Q9H4A3/Q9BYP7/Q9Y3S1/P01579/P06241/P31749/P31751/P30989/P30988/P30825/P52569/Q01650/Q8WY07/Q9UHI5/Q9UPY5/Q6YBV0/Q7Z2H8/O60706/P05556/Q12809/Q16281/Q30201/P04156/P46059/Q16348/O60896/P01019/P30531/P31641/P48067/Q9NP91/Q9NSD5/Q9UN76/Q9Y345/O15244/O95528/P11166/P11169/P22732/Q9H015/P05023/P13637/P20648/P23634/P50993/P54707/Q13733/A0AV02/P55011/P55017/Q13621/Q9BXP2/Q9H2X9/Q9UHW9/Q9UP95/Q9Y666/…	116	8.03059	BP
GO:0015718	monocarboxylic acid transport	120/7567	296/29348	1.81295e-08	1.12459e-05	9.83396e-06	O00763/Q13085/Q9NP80/P31025/P04083/P23443/P31749/P31751/P43405/P52564/P54646/P14416/P21917/P28222/P30411/P30989/P31391/P35462/P47901/P50052/Q9GZQ4/Q8WUX1/Q99624/Q9H598/Q9NVC3/O15438/O15439/O95342/P21439/Q92887/P41180/P16671/P23141/P01584/Q9UBN4/P05413/P15090/O15374/O15427/O60669/O95907/P46721/P53985/Q6ZSM3/Q7RTY1/Q8IVM8/Q8NCK7/Q9UIG8/Q9Y226/O15403/Q7RTX9/P30531/P31641/P48029/P48065/P48066/Q9NSD5/…	120	7.74161	BP
GO:0018107	peptidyl-threonine phosphorylation	93/7567	217/29348	3.16635e-08	1.82382e-05	1.59484e-05	Q9H4A3/Q9BYP7/Q9UHD2/Q5VT25/Q9Y5S2/O14578/P0DP23/O14757/O15530/O43353/O43781/O75116/O75385/O95747/P05771/P06493/P17252/P17612/P19784/P25098/P28482/P31749/P33981/P36896/P36897/P37173/P45983/P49759/P49840/P49841/P53350/P68400/Q00535/Q02750/Q02779/Q04771/Q05655/Q12852/Q13464/Q13557/Q13627/Q15131/Q15139/Q16512/Q5S007/Q5TCY1/Q6DT37/Q6SA08/Q7KZI7/Q86Z02/Q8IWU2/Q8NE63/Q92630/Q9BZL6/Q9H1R3/Q9H2X6/Q9H422/…	93	7.49944	BP
GO:0030168	platelet activation	117/7567	290/29348	3.72463e-08	1.92953e-05	1.68728e-05	P02776/P10720/P35579/P04792/O00206/P00451/P63104/Q86UX7/O15530/P04049/P05129/P05771/P06239/P06241/P07948/P12931/P16234/P17252/P24723/P27361/P28482/P30530/P42680/P42681/P43405/P51451/Q02156/Q04759/Q05655/Q06418/Q12866/Q13976/Q13418/O00254/P08913/P18089/P18825/P25116/P47900/Q96RI0/Q9H244/Q9UPY5/P60709/P63261/P32121/P49407/P40238/P02671/P02675/P02679/O60353/O95837/P29992/P30679/P50148/P63092/Q03113/…	117	7.42892	BP
GO:0007189	adenylate cyclase-activating G protein-coupled receptor signaling pathway	115/7567	284/29348	3.82843e-08	1.92953e-05	1.68728e-05	P02776/P17252/P49840/O43603/O95136/O95977/P07550/P08588/P08913/P13945/P14416/P16473/P18089/P18825/P21453/P21554/P21728/P21731/P21918/P22888/P23945/P25100/P29274/P29275/P31391/P32245/P33032/P34972/P35348/P35368/P35372/P35408/P35462/P41146/P41968/P43115/P43119/P46089/P46093/P47211/Q01718/Q01726/Q8IYL9/Q8N6U8/Q92633/Q96P66/Q99500/Q99527/Q9H228/Q9HBW0/Q9HBX9/Q9UBY5/P43116/P46095/P47775/Q8NDV2/Q8TDV5/…	115	7.41698	BP
GO:0050912	detection of chemical stimulus involved in sensory perception of taste	32/7567	52/29348	5.76457e-08	2.54043e-05	2.22149e-05	P12273/Q5NUL3/Q7RTX0/Q7RTX1/Q8TE23/P23280/A8MTJ3/P11488/P19087/Q9P0L9/P25311/P22079/Q9NYV7/Q9NYW0/Q9NYW4/Q9NYW5/P59533/P59534/P59535/P59537/P59538/P59540/P59543/Q9NYV8/Q9NYV9/Q9NYW2/Q9NYW3/Q9NYW6/Q9NYW7/P59541/P59544/Q9NYW1	32	7.23923	BP
GO:0030574	collagen catabolic process	41/7567	74/29348	5.82361e-08	2.54043e-05	2.22149e-05	P07339/Q12884/P05556/P07711/P07858/P25774/P43235/O60882/O75900/P03956/P08253/P08254/P09237/P09238/P14780/P22894/P24347/P39900/P45452/P50281/P51511/P51512/Q8N119/Q99542/Q9H239/Q9H306/Q9NPA2/Q9NRE1/Q9ULZ9/Q9Y5R2/P09958/Q13444/P07478/P24158/Q8IU80/Q92876/Q8IUZ5/P12955/O15072/O95450/Q8WXS8	41	7.23481	BP
GO:0033141	positive regulation of peptidyl-serine phosphorylation of STAT protein	18/7567	22/29348	5.98565e-08	2.54043e-05	2.22149e-05	P01579/P07949/P01562/P01563/P01566/P01567/P01568/P01569/P01570/P01571/P01574/P05000/P05013/P05014/P32881/Q9P0W0/P05015/Q86WN2	18	7.22289	BP
GO:0007193	adenylate cyclase-inhibiting G protein-coupled receptor signaling pathway	72/7567	159/29348	7.91888e-08	3.19289e-05	2.79203e-05	O75781/Q9UEW3/O14843/O15354/P08172/P08173/P08908/P08912/P08913/P11229/P14416/P20309/P21453/P21917/P25090/P25101/P25929/P28221/P28222/P28566/P30542/P30874/P30939/P35372/P35462/P41143/P41145/P41146/P47898/P47900/P48039/P49146/Q13639/Q8TDS5/Q92633/Q99500/Q99705/Q9H244/Q9H3N8/Q9Y5N1/Q9Y5Y4/Q14439/O00222/O15303/P17342/P41180/Q13003/Q14416/Q14831/Q14832/Q14833/Q9UBS5/A8MTJ3/P04899/P08754/P11488/P19086/…	72	7.10134	BP
GO:0072599	establishment of protein localization to endoplasmic reticulum	81/7567	186/29348	1.03852e-07	3.98792e-05	3.48725e-05	P62750/P11021/P46776/P35268/P62979/P62987/P62266/P46778/O43681/P61026/P61619/Q9H9S3/P27635/P18621/P05386/P05387/P62081/P09132/Q99442/P18124/P61313/P62891/P62701/P22090/P83881/P61247/P39019/P62753/P62829/P62241/P26373/P36578/P62906/P42677/P46782/P08240/P61011/Q9Y3U8/P39023/P25398/P62424/P62888/P46783/P62280/P62917/Q02878/P62249/Q92736/Q9BY43/Q9H444/P60866/P61927/P62269/P62847/P62857/P62854/P47914/…	81	6.98358	BP
GO:0017157	regulation of exocytosis	156/7567	418/29348	1.12706e-07	4.13119e-05	3.61253e-05	P01579/Q8WUM4/P04083/P0DP23/O14936/O15530/P05129/P05771/P07332/P07948/P09769/P16591/P43405/P49841/P51451/Q00535/Q5S007/P08172/P08913/P14416/P21554/P21728/P25105/P28222/P28223/P29274/P29275/P35348/P41597/P47900/P51582/P55085/Q9UHX3/P13569/Q16478/P56817/Q8N2Q7/P02671/P02675/P02679/P04899/O00182/O43820/Q2Y0W8/P35225/P05112/P05107/O43497/O95180/Q01668/Q14721/Q9P0X4/P30511/P17787/P30532/P43681/Q05901/…	156	6.94805	BP
GO:0099587	inorganic ion import across plasma membrane	78/7567	178/29348	1.29325e-07	4.26315e-05	3.72792e-05	Q96J92/Q9H4A3/Q9BYP7/Q9Y3S1/P01579/P06241/P30988/O60706/Q12809/Q16281/Q30201/P04156/O60896/P30531/P05023/P13637/P20648/P23634/P50993/P54707/Q13733/A0AV02/P55011/P55017/Q13621/Q9BXP2/Q9H2X9/Q9UHW9/Q9UP95/Q9Y666/Q13433/Q15043/Q504Y0/Q6P5W5/Q6ZMH5/Q9C0K1/Q9ULF5/Q12959/P19634/P48764/Q14940/Q4G0N8/Q6AI14/Q8IVB4/Q92581/Q96T83/Q9UBY0/O15431/O60721/P32418/P57103/Q9UI40/Q9UPR5/P13866/P31639/Q9H1K1/Q9Y6M5/…	78	6.88832	BP
GO:0098659	inorganic cation import across plasma membrane	78/7567	178/29348	1.29325e-07	4.26315e-05	3.72792e-05	Q96J92/Q9H4A3/Q9BYP7/Q9Y3S1/P01579/P06241/P30988/O60706/Q12809/Q16281/Q30201/P04156/O60896/P30531/P05023/P13637/P20648/P23634/P50993/P54707/Q13733/A0AV02/P55011/P55017/Q13621/Q9BXP2/Q9H2X9/Q9UHW9/Q9UP95/Q9Y666/Q13433/Q15043/Q504Y0/Q6P5W5/Q6ZMH5/Q9C0K1/Q9ULF5/Q12959/P19634/P48764/Q14940/Q4G0N8/Q6AI14/Q8IVB4/Q92581/Q96T83/Q9UBY0/O15431/O60721/P32418/P57103/Q9UI40/Q9UPR5/P13866/P31639/Q9H1K1/Q9Y6M5/…	78	6.88832	BP
GO:0045047	protein targeting to ER	79/7567	181/29348	1.32166e-07	4.26315e-05	3.72792e-05	P62750/P11021/P46776/P35268/P62979/P62987/P62266/P46778/O43681/P61619/Q9H9S3/P27635/P18621/P05386/P05387/P62081/P09132/Q99442/P18124/P61313/P62891/P62701/P22090/P83881/P61247/P39019/P62753/P62829/P62241/P26373/P36578/P62906/P42677/P46782/P08240/P61011/Q9Y3U8/P39023/P25398/P62424/P62888/P46783/P62280/P62917/Q02878/P62249/Q9BY43/Q9H444/P60866/P61927/P62269/P62847/P62857/P62854/P47914/Q15005/P61009/…	79	6.87888	BP
GO:0120254	olefinic compound metabolic process	95/7567	229/29348	1.48054e-07	4.59194e-05	4.01543e-05	Q9NP80/Q6UX07/P27361/Q05586/P01225/P01229/O95180/P41222/P02771/P12643/P22003/P22004/P07099/P34913/Q99685/P23219/P35354/P16152/P37058/P51659/Q8IZV5/Q8N3Y7/Q8NBN7/Q8TC12/Q9BPW9/P51788/O94788/P47895/Q9H2A2/P33121/P09110/P22307/P17516/P42330/P52895/Q04828/O60427/O95864/P09917/A0A087X1C5/P04798/P05093/P05108/P05177/P05181/P10632/P10635/P11509/P11511/P11712/P15538/P19099/P20813/P20853/P24557/P24903/P33…	95	6.82958	BP
GO:0034308	primary alcohol metabolic process	74/7567	167/29348	1.55736e-07	4.65132e-05	4.06735e-05	Q96NR8/Q6UX07/O95180/P12643/P22003/P22004/Q05469/O75452/O75911/Q8IZV5/Q8N3Y7/Q8N4T8/Q8NBN7/Q8TC12/Q92781/Q9BPW9/Q9BY49/Q9HBH5/Q9NYR8/P00325/P00326/P07327/P11766/P28332/P51788/O94788/P00352/P05091/P30837/P43353/P47895/P51648/P35790/Q6P1J6/Q7L5L3/Q8N9F7/Q9NZC3/Q9NR19/Q9NUB1/Q9UJM8/C9JRZ8/O43488/O60218/P14550/P15121/P17516/P42330/P52895/Q04828/P04798/P05108/P05177/P08684/P10632/P10635/P15538/P19099/…	74	6.80761	BP
GO:0070972	protein localization to endoplasmic reticulum	94/7567	228/29348	2.41574e-07	6.95732e-05	6.08384e-05	P62750/P11021/P46776/P35268/Q5JRA6/P62979/P62987/P62266/P46778/Q5S007/Q16478/O43681/O43731/P24390/P33947/P61026/P61619/Q9H9S3/Q13087/P27635/P18621/P05386/P05387/P62081/P09132/Q99442/P18124/P61313/P62891/P62701/P22090/P83881/P61247/P39019/P62753/P62829/P62241/P26373/P36578/P62906/Q92538/P42677/P46782/P08240/P61011/Q9Y3U8/P39023/P25398/P62424/P62888/P46783/Q9P0L0/P62280/P62917/Q02878/P17302/P62249/…	94	6.61695	BP
GO:0001580	detection of chemical stimulus involved in sensory perception of bitter taste	27/7567	43/29348	3.48431e-07	9.68879e-05	8.47238e-05	P12273/P23280/A8MTJ3/P11488/P19087/P25311/P22079/Q9NYV7/Q9NYW0/Q9NYW4/Q9NYW5/P59533/P59534/P59535/P59537/P59538/P59540/P59543/Q9NYV8/Q9NYV9/Q9NYW2/Q9NYW3/Q9NYW6/Q9NYW7/P59541/P59544/Q9NYW1	27	6.45788	BP
GO:0000184	nuclear-transcribed mRNA catabolic process, nonsense-mediated decay	85/7567	204/29348	5.21339e-07	0.000140136	0.000122542	P62750/P46776/P35268/P62979/P62987/P62266/P46778/Q8IZD4/Q9NPI6/Q8IU60/P67775/Q92900/Q9BYK8/P38919/Q15477/P15170/Q8IYD1/P11940/P27635/P62495/P18621/P05386/P05387/P62081/P18124/P61313/P62891/P62701/P22090/P83881/P61247/P39019/P62753/P62829/P62241/P26373/Q01780/O43310/Q04637/Q09161/Q9HAU5/P36578/P62906/P42677/P46782/Q9Y3U8/P39023/O95453/Q8NA58/P25398/P62424/P62888/P46783/P62280/P62917/Q02878/P62249/…	85	6.28288	BP
GO:0003018	vascular process in circulatory system	135/7567	360/29348	5.70899e-07	0.000147647	0.00012911	Q9NSA3/O94813/O75116/P00533/P07947/P12931/P16066/P31749/Q02763/Q13464/Q13873/Q13976/Q32MK0/P07550/P08588/P08908/P08913/P13945/P18089/P18825/P20309/P21452/P21728/P21731/P21918/P24530/P25021/P25025/P25100/P25101/P25105/P25116/P28221/P28222/P28223/P29274/P29275/P30411/P30518/P30542/P30556/P30559/P34969/P35348/P35367/P35368/P37288/P41231/P41595/P46093/P47900/P47901/P49286/P50052/P55085/Q99527/Q9UKP6/…	135	6.24344	BP
GO:0016485	protein processing	144/7567	389/29348	5.859e-07	0.000147647	0.00012911	P06733/Q96A08/Q16611/Q92934/P42574/Q14790/P29466/P57730/Q5EG05/Q9UHD4/P35579/P50579/Q00987/O43353/P12931/P17612/P22694/Q5S007/P00797/P14091/Q9Y5Z0/P23141/P00736/Q86UP6/P01222/P01225/P01229/P0DN86/Q8IUX7/Q8N436/Q96SM3/P02671/P02675/P02679/Q66K79/Q9Y5Q5/O43323/Q14623/Q15465/P01215/P13726/P00748/P00750/Q04756/P01138/Q8NBP7/P07711/P09668/P25774/Q9UBR2/P50281/P51512/O75976/P14384/P15169/P16870/Q96IY4/…	144	6.23218	BP
GO:0090630	activation of GTPase activity	88/7567	214/29348	6.5556e-07	0.000160195	0.000140083	O43927/O00585/Q14289/P21709/P29317/P31751/Q16288/Q8TEA7/P32248/Q8IYL9/P20783/P84095/Q92949/P35125/P11274/P42331/Q12979/Q52LW3/Q6ZW31/Q7Z5H3/Q8N264/Q92619/Q9P107/A6NI28/Q5VT97/O15013/O94989/Q12774/Q13009/Q13972/Q58EX7/Q5VV41/Q8IVF5/Q8N5V2/Q96DR7/Q9H8V3/Q8IW93/P55010/O95267/Q13905/O95996/O43166/Q2PPJ7/Q6GYQ0/P41221/O43147/O60343/O60447/Q0IIM8/Q2NKQ1/Q3MII6/Q4KMP7/Q5R372/Q86TI0/Q8IV04/Q8IZP1/Q8TC07/…	88	6.18339	BP
GO:0006614	SRP-dependent cotranslational protein targeting to membrane	69/7567	158/29348	7.76306e-07	0.000184122	0.000161005	P62750/P46776/P35268/P62979/P62987/P62266/P46778/P61619/Q9H9S3/P27635/P18621/P05386/P05387/P62081/P09132/P18124/P61313/P62891/P62701/P22090/P83881/P61247/P39019/P62753/P62829/P62241/P26373/P36578/P62906/P42677/P46782/P08240/P61011/Q9Y3U8/P39023/P25398/P62424/P62888/P46783/P62280/P62917/Q02878/P62249/P60866/P61927/P62269/P62847/P62857/P62854/P47914/P83731/P62841/P15880/P62910/P62277/Q9UNL2/P08708/…	69	6.10997	BP
GO:0006613	cotranslational protein targeting to membrane	71/7567	165/29348	1.05938e-06	0.000244082	0.000213438	P62750/P46776/P35268/P62979/P62987/P62266/P46778/P61619/Q9H9S3/P27635/P18621/P05386/P05387/P62081/P09132/Q99442/P18124/P61313/P62891/P62701/P22090/P83881/P61247/P39019/P62753/P62829/P62241/P26373/P36578/P62906/P42677/P46782/P08240/P61011/Q9Y3U8/P39023/P25398/P62424/P62888/P46783/P62280/P62917/Q02878/P62249/P60866/P61927/P62269/P62847/P43307/P62857/P62854/P47914/P83731/P62841/P15880/P62910/P62277/…	71	5.97495	BP
GO:0019373	epoxygenase P450 pathway	19/7567	27/29348	1.52691e-06	0.000342027	0.000299086	P34913/P04798/P05177/P05181/P10632/P11509/P11712/P20813/P20853/P24903/P33260/P33261/P51589/P78329/Q02928/Q16678/Q16696/Q96SQ9/Q9HCS2	19	5.81619	BP
GO:0017144	drug metabolic process	39/7567	76/29348	1.68852e-06	0.000368005	0.000321803	O95342/Q92887/P06276/P16152/P07327/O75469/P27708/P31512/P49326/Q01740/Q99518/P29475/A0A087X1C5/P04798/P05177/P05181/P08684/P10632/P10635/P11509/P11712/P13584/P20813/P20815/P20853/P24903/P33260/P33261/P51589/P78329/Q16696/Q6VVX0/Q7Z449/Q8TAV3/Q96SQ9/Q9HCS2/P49902/Q6DHV7/P51580	39	5.7725	BP
GO:0050913	sensory perception of bitter taste	30/7567	53/29348	1.87268e-06	0.000397402	0.000347508	P12273/P23280/A8MTJ3/P11488/P19087/P25311/P22079/Q00722/Q9NYV7/Q9NYW0/Q9NYW4/Q9NYW5/P59533/P59534/P59535/P59537/P59538/P59540/P59543/Q9NYV8/Q9NYV9/Q9NYW2/Q9NYW3/Q9NYW6/Q9NYW7/P59541/P59544/P59551/Q9NYW1/Q14573	30	5.72754	BP
GO:0019369	arachidonic acid metabolic process	48/7567	101/29348	2.04697e-06	0.00042217	0.000369167	Q9NP80/P27361/P41222/P07099/P34913/Q99685/P23219/P35354/P16152/P42330/P09917/A0A087X1C5/P04798/P05177/P05181/P10632/P10635/P11509/P11712/P20813/P20853/P24557/P24903/P33260/P33261/P51589/P78329/Q02928/Q08477/Q16647/Q16678/Q16696/Q5TCH4/Q7Z449/Q96SQ9/Q9HBI6/Q9HCS2/O15496/O15296/O75342/P16050/P18054/Q9BYJ1/P0C869/P47712/Q9UP65/P07203/P36969	48	5.68889	BP
GO:0042445	hormone metabolic process	149/7567	413/29348	2.09409e-06	0.00042217	0.000369167	Q96NR8/Q6UX07/P16234/P14060/P26439/O14843/P49683/Q02643/P00797/Q9Y5Z0/Q8WTV0/P01266/P23141/P01222/P01225/P01229/P0DN86/Q9Y5Q5/Q15465/P01215/O95180/P29373/Q30201/P01138/P07711/P07858/P43235/Q9UBR2/P16870/P15088/P14735/P09958/P16519/P29120/P29122/Q16549/Q6UW60/Q92824/P02771/P12643/P22003/P22004/P05981/P08311/P23946/Q92876/Q05469/P07202/Q9NRD8/Q9NRD9/P05023/Q06124/O14756/O75452/O75911/P14061/P37058/…	149	5.679	BP
GO:0034440	lipid oxidation	81/7567	198/29348	2.27404e-06	0.000447265	0.000391111	O00763/P31749/P31751/Q13131/Q16539/P21554/O95342/P05090/P05413/Q6JQN1/Q709F0/Q8WWM9/P51659/Q16698/Q9BUT1/Q9BY49/Q9NUI1/P11766/Q9UJ83/P37231/Q03181/Q07869/Q92570/P51648/P13804/P38117/P35568/Q9Y4H2/P48436/O14975/Q08AH1/O75521/P30084/P40939/P42126/Q08426/Q13011/Q13825/Q9NTX5/Q86YB7/P09110/P22307/P24752/P42765/P55084/Q9BWD1/Q9NYQ3/Q9UJM8/Q8IVS2/P23786/P43155/P50416/Q8TCG5/Q92523/Q9UKG9/A1L0T0/P09917/…	81	5.6432	BP
GO:0042737	drug catabolic process	24/7567	39/29348	2.63979e-06	0.00050684	0.000443207	O75469/P31512/P29475/A0A087X1C5/P05177/P05181/P08684/P10632/P10635/P11509/P11712/P13584/P20813/P20815/P20853/P24903/P33260/P33261/P51589/Q16696/Q6VVX0/Q7Z449/Q8TAV3/Q96SQ9	24	5.57843	BP
GO:0006821	chloride transport	79/7567	194/29348	3.70645e-06	0.000695088	0.000607821	Q96J92/Q13237/P25105/P51582/Q15077/Q9GZQ4/Q9HB89/P08183/P13569/P41180/P41594/O76090/Q8N1M1/Q8NFU1/Q8NFU0/P00918/P43166/P02730/Q2Y0W8/Q6U841/Q9P2U7/A8MPY1/O00591/O14764/O75311/P14867/P18505/P18507/P23415/P23416/P24046/P28472/P28476/P31644/P34903/P47869/P47870/P48167/P48169/P78334/Q16445/Q8N1C3/Q99928/Q9UN88/P04156/P30531/O43511/P40879/P50443/A0AV02/P55011/P55017/Q13621/Q9BXP2/Q9H2X9/Q9UHW9/Q9UP95/…	79	5.43104	BP
GO:0015698	inorganic anion transport	115/7567	307/29348	3.98999e-06	0.000731256	0.000639448	Q96J92/P08922/P11362/Q13237/P25105/P51582/Q15077/Q9GZQ4/Q9HB89/P08183/P13569/P41180/P41594/O43681/O76090/Q8N1M1/Q8NFU1/Q8NFU0/P00918/P43166/P01266/Q6FHJ7/P02730/P04920/P48751/Q2Y0W8/Q6U841/Q8NBS3/Q96Q91/Q9BY07/Q9Y6M7/Q9Y6R1/O00476/O43826/P57057/Q14916/Q4U2R8/Q8TCC7/Q8TED4/Q9P2U7/A8MPY1/O00591/O14764/O75311/P14867/P18505/P18507/P23415/P23416/P24046/P28472/P28476/P31644/P34903/P47869/P47870/P48167/…	115	5.39903	BP
GO:0008277	regulation of G protein-coupled receptor signaling pathway	107/7567	282/29348	4.35102e-06	0.000779703	0.000681812	A8MW95/P10145/P50579/P0DP23/Q96SB3/P31946/O75116/P08581/P17252/P25098/P32298/P34947/P43250/P49840/P51841/Q13464/Q15835/Q8WTQ7/Q9UQM7/Q02846/P07550/P08100/P14416/P28222/P31391/P35372/P35414/P35462/P41146/P41595/Q99527/Q9Y5Y4/Q9NS67/P30988/P48546/P01024/P32121/P49407/P10523/P36575/Q96B67/P04899/P11488/P29973/P00734/P16499/P35913/O60894/O60895/O60896/Q92876/Q9P0G3/Q9Y337/Q9BV23/Q99685/P55075/P51693/…	107	5.36141	BP
GO:0050909	sensory perception of taste	45/7567	95/29348	4.70519e-06	0.000811126	0.000709291	P12273/P31025/Q5NUL3/Q7RTX0/Q7RTX1/Q8TE23/P23280/P16671/A8MTJ3/P11488/P19087/Q9P0L9/P25311/P22079/Q00722/O00744/Q9NYV7/Q9NYW0/Q9NYW4/Q9NYW5/P59533/P59534/P59535/P59537/P59538/P59540/P59543/Q9NYV8/Q9NYV9/Q9NYW2/Q9NYW3/Q9NYW6/Q9NYW7/P59541/P59544/P59551/Q9NYW1/Q14573/P37088/P51168/P51170/P51172/P78348/Q16515/Q9UHC3	45	5.32742	BP
GO:0060191	regulation of lipase activity	78/7567	192/29348	4.72754e-06	0.000811126	0.000709291	P04083/Q8WTS1/O15530/P00519/P00533/P09619/P10721/P11362/P16234/P17948/P21802/P22607/P42681/P42684/Q05513/Q08881/Q16288/Q16620/O95977/P21730/P25101/P25105/P28223/P30556/P35348/P37288/P41595/P47901/Q15077/Q92633/Q9GZQ4/Q9H244/Q9HB89/Q9HBW0/Q9Y2T6/P41586/Q9BY76/Q9Y5C1/P30679/P50148/Q14344/P20783/P23560/P34130/P09958/P29122/Q92824/P01112/P08134/P61586/P03950/P01019/P09038/P16581/P19174/P18085/P40616/…	78	5.32536	BP
GO:1990573	potassium ion import across plasma membrane	42/7567	87/29348	5.28637e-06	0.00088811	0.000776609	Q96J92/Q9H4A3/Q9BYP7/Q9Y3S1/O60706/Q12809/P05023/P13637/P20648/P50993/P54707/Q13733/A0AV02/P55011/P55017/Q13621/Q9BXP2/Q9H2X9/Q9UHW9/Q9UP95/Q9Y666/Q12959/B7U540/O60928/P48048/P48050/P48051/P48544/P48549/P63252/P78508/Q14500/Q14654/Q15842/Q99712/Q9NPI9/Q92806/Q9UNX9/P05026/P14415/P51164/P54709	42	5.27684	BP
GO:0010518	positive regulation of phospholipase activity	55/7567	124/29348	5.55201e-06	0.000913702	0.000798988	O15530/P00533/P09619/P10721/P11362/P16234/P17948/P21802/P22607/P42681/P42684/Q05513/Q08881/Q16288/Q16620/O95977/P21730/P25101/P25105/P28223/P30556/P35348/P37288/P41595/P47901/Q15077/Q92633/Q9GZQ4/Q9H244/Q9HB89/Q9HBW0/Q9Y2T6/P41586/P30679/P50148/Q14344/P20783/P23560/P34130/P01112/P03950/P01019/P09038/P16581/P19174/P18085/P40616/P03372/Q00722/O43182/Q8TDF6/P35232/Q99623/P04054/P39877	55	5.25555	BP
GO:0070555	response to interleukin-1	131/7567	361/29348	5.98014e-06	0.000944548	0.000825962	P38159/P78556/P10147/P13236/P16619/Q8NHW4/O14920/O15111/Q9Y6K9/Q92844/Q9Y4K3/O43187/O15444/O00585/Q9Y258/P78423/P22362/Q92583/P10145/P0CG47/P0CG48/P62979/P62987/Q8NFZ5/P04083/Q8TD23/P47992/Q9UBD3/Q99836/P19838/P63208/O15264/O43318/O43353/O75582/O75676/P12931/P17252/P27361/P41279/P41743/P51617/Q15759/Q32MK0/Q99759/Q9NWZ3/Q9Y616/Q92887/P01588/P02675/P02679/Q8N474/O00182/O43820/Q12794/Q12891/P01583/…	131	5.22329	BP
GO:0006730	one-carbon metabolic process	36/7567	71/29348	5.98129e-06	0.000944548	0.000825962	O43570/P00915/P00918/P07451/P22748/P23280/P35218/P35219/P43166/Q16790/Q8N1Q1/Q9ULX7/Q9Y2D0/O75493/Q9NS85/P00374/Q86XF0/Q9NZL9/O75891/Q3SY69/P04818/P11586/P13995/Q9H903/Q9H9B4/Q9BWM7/P31153/Q00266/O43865/P23526/Q96HN2/P34896/P34897/P42898/Q6UB35/P49914	36	5.2232	BP
GO:0035150	regulation of tube size	102/7567	268/29348	6.15315e-06	0.000944548	0.000825962	O75116/P00533/P16066/P31749/Q13464/Q13873/Q13976/P07550/P08588/P08908/P08913/P13945/P18089/P18825/P20309/P21728/P21731/P21918/P24530/P25021/P25100/P25101/P25105/P25116/P28221/P28222/P28223/P29274/P29275/P30411/P30518/P30542/P30556/P30559/P34969/P35348/P35367/P35368/P37288/P41231/P41595/P47900/P47901/P49286/P50052/P55085/Q99527/Q9UKP6/P62736/P41180/P02671/P02675/P02679/P01308/P22460/O00443/P61586/…	102	5.2109	BP
GO:0050920	regulation of chemotaxis	148/7567	417/29348	6.31394e-06	0.000944548	0.000825962	Q9BVA1/Q9H4A3/P48061/O43927/O95715/P10147/P13236/O00585/Q9Y258/P22362/P10145/P04792/P84022/P31151/P28562/Q9H9L7/P58753/O94813/P47992/Q9UBD3/Q05397/Q14289/O95747/P07333/P07948/P08581/P09619/P11362/P16234/P27361/P28482/P34925/P35968/Q13873/Q15139/Q16288/Q16539/Q8IU85/Q9BZL6/Q9UEW8/Q9UIK4/P21453/P21730/P25025/P25090/P32246/P32248/P32249/P41597/P51679/P51684/P55085/P61073/Q14330/Q16581/Q92633/Q99788/…	148	5.1997	BP
GO:0010517	regulation of phospholipase activity	62/7567	145/29348	6.3251e-06	0.000944548	0.000825962	P04083/O15530/P00519/P00533/P09619/P10721/P11362/P16234/P17948/P21802/P22607/P42681/P42684/Q05513/Q08881/Q16288/Q16620/O95977/P21730/P25101/P25105/P28223/P30556/P35348/P37288/P41595/P47901/Q15077/Q92633/Q9GZQ4/Q9H244/Q9HB89/Q9HBW0/Q9Y2T6/P41586/Q9Y5C1/P30679/P50148/Q14344/P20783/P23560/P34130/P01112/P03950/P01019/P09038/P16581/P19174/P18085/P40616/P03372/Q00722/O43182/Q8TDF6/P35232/Q99623/P13928/…	62	5.19893	BP
GO:0019882	antigen processing and presentation	171/7567	494/29348	6.98824e-06	0.0010246	0.000895966	O15020/Q00610/O14920/O15111/Q9Y6K9/Q9Y4K3/Q12840/Q07866/Q9H0B6/O00585/Q92845/P63010/Q10567/P01903/P01906/P01909/P06340/P20036/O00139/Q99661/P32248/Q03518/Q03519/Q9NP78/P42025/P61163/Q9NZ32/P07339/P14091/P01911/P01920/P04440/P05538/P13762/P13765/P79483/Q30154/P16671/Q14314/P18084/O00487/P51665/P01889/P04439/P10321/P13747/P17693/P25311/P30511/Q30201/Q95460/P28068/P06126/P15812/P15813/P29016/P29017/…	171	5.15563	BP
GO:0097746	regulation of blood vessel diameter	101/7567	266/29348	7.66272e-06	0.00108407	0.00094797	O75116/P00533/P16066/P31749/Q13464/Q13873/Q13976/P07550/P08588/P08908/P08913/P13945/P18089/P18825/P20309/P21728/P21731/P21918/P24530/P25021/P25100/P25101/P25105/P25116/P28221/P28222/P28223/P29274/P29275/P30411/P30518/P30542/P30556/P30559/P34969/P35348/P35367/P35368/P37288/P41231/P41595/P47900/P47901/P49286/P50052/P55085/Q99527/Q9UKP6/P62736/P41180/P02671/P02675/P02679/P01308/P22460/O00443/P61586/…	101	5.11562	BP
GO:0035296	regulation of tube diameter	101/7567	266/29348	7.66272e-06	0.00108407	0.00094797	O75116/P00533/P16066/P31749/Q13464/Q13873/Q13976/P07550/P08588/P08908/P08913/P13945/P18089/P18825/P20309/P21728/P21731/P21918/P24530/P25021/P25100/P25101/P25105/P25116/P28221/P28222/P28223/P29274/P29275/P30411/P30518/P30542/P30556/P30559/P34969/P35348/P35367/P35368/P37288/P41231/P41595/P47900/P47901/P49286/P50052/P55085/Q99527/Q9UKP6/P62736/P41180/P02671/P02675/P02679/P01308/P22460/O00443/P61586/…	101	5.11562	BP
GO:0070374	positive regulation of ERK1 and ERK2 cascade	135/7567	376/29348	8.11904e-06	0.00111086	0.000971396	P78556/P10147/P13236/P16619/Q8NHW4/P01375/O15444/O00585/Q9Y258/P78423/P22362/Q92583/P05412/O14733/P31151/Q9UEW3/O00206/P58753/P47992/Q9UBD3/Q14289/O43353/P00519/P00533/P04629/P07333/P09619/P12931/P15056/P16234/P17252/P21802/P22455/P22607/P27361/P35916/P35968/Q02750/Q02763/Q05513/Q12852/Q15303/Q6XUX3/Q9BZL6/O43613/P14416/P21730/P23945/P25090/P25106/P25116/P28223/P28335/P31391/P32246/P32248/P32249/…	135	5.0905	BP
GO:0042738	exogenous drug catabolic process	22/7567	36/29348	8.1276e-06	0.00111086	0.000971396	O75469/P29475/A0A087X1C5/P05177/P05181/P08684/P10632/P10635/P11509/P11712/P13584/P20813/P20853/P24903/P33260/P33261/P51589/Q16696/Q6VVX0/Q7Z449/Q8TAV3/Q96SQ9	22	5.09004	BP
GO:0060193	positive regulation of lipase activity	63/7567	149/29348	8.2896e-06	0.00111412	0.000974246	Q8WTS1/O15530/P00533/P09619/P10721/P11362/P16234/P17948/P21802/P22607/P42681/P42684/Q05513/Q08881/Q16288/Q16620/O95977/P21730/P25101/P25105/P28223/P30556/P35348/P37288/P41595/P47901/Q15077/Q92633/Q9GZQ4/Q9H244/Q9HB89/Q9HBW0/Q9Y2T6/P41586/P30679/P50148/Q14344/P20783/P23560/P34130/P01112/P08134/P61586/P03950/P01019/P09038/P16581/P19174/P18085/P40616/P03372/P55055/Q13133/Q00722/O43182/Q8TDF6/P35232/…	63	5.08147	BP
GO:0097530	granulocyte migration	94/7567	245/29348	9.51367e-06	0.00123524	0.00108016	P78556/O43927/P10147/P13236/P16619/Q8NHW4/P02775/P02776/P10720/O15444/O00585/Q9Y258/P78423/P09341/P42830/P19875/P19876/P22362/Q92583/P10145/P23284/P31151/Q9H9L7/P04083/P58753/O94813/P47992/Q9UBD3/Q05397/P07333/P27361/P28482/P43405/Q16539/Q8IU85/Q9NWZ3/Q9UIK4/P21730/P25024/P25025/P32248/P35367/P35408/Q16581/Q99788/Q9UHX3/P27487/P17931/P01584/Q16552/Q9NPF7/Q6ZMJ4/P05112/P05107/Q8NE86/Q07343/Q08499/…	94	5.02165	BP
GO:0006813	potassium ion transport	158/7567	453/29348	9.55692e-06	0.00123524	0.00108016	P63165/Q96J92/Q9H4A3/Q9BYP7/Q9Y3S1/P33176/O00499/O00308/Q96PU5/P62258/P35609/Q14289/O95747/P24941/Q9UEW8/O43603/P08913/P14416/P21728/P28223/P30542/P35462/P49286/Q9H244/O60706/Q09428/Q9NUT2/Q8NC67/Q8TDF5/P42658/Q8N608/P05556/O43525/O43526/O95259/P16389/P17658/P22001/P22459/P22460/P48547/P51787/P56696/Q01668/Q03721/Q09470/Q12809/Q13563/Q14003/Q14721/Q16322/Q6PIU1/Q8IZF0/Q8NCM2/Q8TAE7/Q8TDN1/Q8TDN2/…	158	5.01968	BP
GO:0060078	regulation of postsynaptic membrane potential	110/7567	296/29348	9.65029e-06	0.00123524	0.00108016	Q93086/Q9ULJ8/Q14289/P31749/P49840/P49841/Q00535/Q05513/Q09013/Q5S007/O95136/P07550/P08588/P11229/P14416/P21917/P29274/P30542/P30989/P35372/P49146/O43424/P39086/P41594/P42261/P42263/Q05586/Q13002/Q13003/Q13255/Q16099/Q16478/Q9UBS5/Q9ULK0/P32121/Q8N0W4/Q8N2Q7/Q8NFZ4/Q9NZ94/Q8TDF5/Q09470/Q9NZV8/Q08209/Q9P2U7/O14764/O75311/P02708/P07510/P11230/P14867/P17787/P18505/P18507/P23415/P23416/P24046/P28472/…	110	5.01546	BP
GO:0099504	synaptic vesicle cycle	141/7567	397/29348	9.89098e-06	0.00124626	0.0010898	P35222/P49418/O15083/P0DP23/O14936/O14976/P05129/P05771/P49841/Q00535/Q13464/Q5S007/Q8IWQ3/Q8TDC3/P56545/P08172/P14416/P21554/P21728/P28222/P28223/P29274/P29275/P35348/P47900/P51582/Q9H598/P60709/P63261/Q16478/P56817/Q8N0W4/Q8N2Q7/Q8NFZ3/Q8NFZ4/Q9NZ94/Q2Y0W8/Q01668/P16298/P48454/P54219/Q05940/Q8NDX2/Q9P2U7/Q9P2U8/P17787/P30532/P43681/Q05901/Q15825/Q4J6C6/O00194/P20336/P20337/P20339/P61224/P62834/…	141	5.00476	BP
GO:0071621	granulocyte chemotaxis	81/7567	205/29348	1.08919e-05	0.00134055	0.00117225	P78556/O43927/P10147/P13236/P16619/Q8NHW4/P02775/P02776/P10720/O15444/O00585/Q9Y258/P78423/P09341/P42830/P19875/P19876/P22362/Q92583/P10145/P23284/P31151/Q9H9L7/P04083/P58753/O94813/P47992/Q9UBD3/Q05397/P07333/P27361/P28482/P43405/Q16539/Q8IU85/Q9UIK4/P21730/P25024/P25025/P32248/P35367/Q16581/Q99788/Q9UHX3/P27487/P17931/P01584/Q9NPF7/Q6ZMJ4/P05112/P05107/Q8NE86/Q07343/Q08499/O00329/P48736/P15153/…	81	4.9629	BP
GO:0071805	potassium ion transmembrane transport	142/7567	401/29348	1.09718e-05	0.00134055	0.00117225	P63165/Q96J92/Q9H4A3/Q9BYP7/Q9Y3S1/O00499/O00308/Q96PU5/P62258/P35609/O95747/Q9UEW8/O43603/P49286/Q9H244/O60706/Q09428/Q9NUT2/Q8NC67/Q8TDF5/P42658/Q8N608/P05556/O43525/O43526/O95259/P16389/P17658/P22001/P22459/P22460/P48547/P51787/P56696/Q01668/Q03721/Q09470/Q12809/Q13563/Q14003/Q14721/Q16322/Q6PIU1/Q8IZF0/Q8NCM2/Q8TAE7/Q8TDN1/Q8TDN2/Q92953/Q96KK3/Q96L42/Q96PR1/Q9BQ31/Q9H252/Q9H3M0/Q9NR82/Q9NS40/…	142	4.95972	BP
GO:1903305	regulation of regulated secretory pathway	115/7567	313/29348	1.1249e-05	0.00135391	0.00118393	P0DP23/O14936/O15530/P05129/P05771/P07332/P07948/P09769/P16591/P43405/P49841/P51451/Q00535/Q5S007/P08172/P08913/P14416/P21554/P21728/P25105/P28222/P28223/P29274/P29275/P35348/P41597/P47900/P51582/P55085/Q9UHX3/Q16478/P56817/Q8N2Q7/P04899/O00182/O43820/Q2Y0W8/P35225/P05112/P05107/O43497/O95180/Q01668/Q14721/Q9P0X4/P30511/P17787/P30532/P43681/Q05901/Q15825/Q4J6C6/O95716/P15153/P20336/P20339/P51159/…	115	4.94889	BP
GO:0019395	fatty acid oxidation	77/7567	193/29348	1.18039e-05	0.00138375	0.00121003	O00763/P31749/P31751/Q13131/Q16539/P21554/O95342/P05413/Q6JQN1/Q709F0/Q8WWM9/P51659/Q16698/Q9BUT1/Q9BY49/Q9NUI1/P11766/Q9UJ83/P37231/Q03181/Q07869/Q92570/P51648/P13804/P38117/P35568/Q9Y4H2/P48436/O14975/Q08AH1/O75521/P30084/P40939/P42126/Q08426/Q13011/Q13825/Q9NTX5/Q86YB7/P09110/P22307/P24752/P42765/P55084/Q9BWD1/Q9NYQ3/Q9UJM8/Q8IVS2/P23786/P43155/P50416/Q8TCG5/Q92523/Q9UKG9/A1L0T0/Q86WA8/P42345/…	77	4.92798	BP
GO:0006612	protein targeting to membrane	122/7567	336/29348	1.18402e-05	0.00138375	0.00121003	P62750/P11021/P46776/P35268/P62979/P62987/P62266/P46778/Q8N3F8/P04626/P06241/P31751/P41743/Q00535/Q13153/Q9UL54/P30542/O43681/P05107/Q14721/P04156/P01112/Q92930/P61619/Q9H9S3/Q15078/Q5W0Z9/Q6UX98/Q8IVQ6/Q8IYP9/Q8IZN3/Q8WTX9/Q8WVZ1/Q96GR4/Q96MV8/Q9H6R6/Q9H8X9/Q9NPG8/Q9NUE0/Q9NXF8/Q9NYG2/Q9UIJ5/Q9Y397/Q9H0F7/O00159/P27635/P11215/P18621/Q6R6M4/P05386/P05387/P62081/P09132/Q99442/P18124/P61313/P62891/…	122	4.92664	BP
GO:0010863	positive regulation of phospholipase C activity	44/7567	95/29348	1.22877e-05	0.00141554	0.00123783	P00533/P09619/P10721/P11362/P16234/P17948/P42681/P42684/Q08881/Q16288/Q16620/O95977/P21730/P25101/P25105/P28223/P35348/P37288/P41595/P47901/Q15077/Q92633/Q9H244/Q9HB89/Q9HBW0/Q9Y2T6/P41586/P30679/P50148/P20783/P23560/P34130/P01112/P03950/P01019/P09038/P16581/P19174/P03372/Q00722/O43182/Q8TDF6/P35232/Q99623	44	4.91053	BP
GO:0032868	response to insulin	169/7567	492/29348	1.29531e-05	0.00147118	0.00128648	O14654/Q9Y5X3/P42224/P22415/Q92922/P27449/P16333/P61981/Q13322/Q14449/O15530/P05771/P06213/P07948/P08069/P11802/P12931/P14616/P16591/P23443/P31749/P31751/P41743/P49840/P49841/Q04759/Q05513/Q05655/Q13131/Q13153/Q8NER5/Q96RU7/Q9H0K1/P16118/O14843/P32245/Q92847/Q99679/Q02643/P04899/Q9UEF7/P01584/P22301/P01308/P05413/Q8NBP7/Q13370/P14735/O00443/P42336/P17081/P51153/P59190/P61006/P61026/Q13636/Q6IQ22/…	169	4.88763	BP
GO:0072329	monocarboxylic acid catabolic process	94/7567	247/29348	1.39406e-05	0.00154949	0.00135495	O00763/P05166/P31749/P31751/P21554/O95342/Q8NCC3/P08910/Q05469/Q6JQN1/Q709F0/P15428/P51659/Q16698/Q7Z4W1/Q9BUT1/Q9BY49/Q9NUI1/P80404/Q9BYV1/Q9UJ83/Q03181/Q07869/P21549/P51648/P51649/P13804/P38117/P35568/Q9Y4H2/P05165/O14975/Q6P1M0/O75521/P30084/P40939/P42126/Q08426/Q13011/Q13825/Q9NTX5/Q86YB7/P09110/P22307/P24752/P42765/P55084/Q9BWD1/O95372/Q9NYQ3/Q9UJM8/Q8IVS2/P14550/P51857/P23786/P43155/P50416/…	94	4.85572	BP
GO:0032869	cellular response to insulin stimulus	143/7567	406/29348	1.40269e-05	0.00154949	0.00135495	O14654/Q9Y5X3/P42224/P22415/Q92922/P27449/P16333/P61981/Q13322/Q14449/O15530/P05771/P06213/P08069/P11802/P12931/P14616/P16591/P23443/P31749/P31751/P41743/P49840/P49841/Q04759/Q05513/Q05655/Q13131/Q13153/Q96RU7/Q9H0K1/O14843/Q92847/Q99679/Q02643/P04899/Q9UEF7/P01584/P01308/Q8NBP7/Q13370/P14735/O00443/P42336/P17081/P51153/P59190/P61006/P61026/Q13636/Q6IQ22/Q92930/P01019/Q8IW75/P14672/Q9NY64/O14793/…	143	4.85304	BP
GO:1901568	fatty acid derivative metabolic process	113/7567	308/29348	1.43587e-05	0.00156471	0.00136827	Q13085/Q9NP80/P04083/P27361/P43405/P49137/P37288/P33527/O00748/P01584/P41222/P15085/P49327/P07099/P34913/Q99685/P23219/P35354/Q8WVX9/Q96K12/P15313/P15428/P16152/P51659/Q53GQ0/Q8N4T8/Q92506/Q9BUT1/Q02338/Q8N4Q0/O60488/O95573/P33121/Q08AH3/Q4G176/Q5FVE4/Q96GR2/Q9H6R3/Q9UKU0/Q9ULC5/Q9Y2P5/Q86V21/P24752/O95372/P17516/P42330/P52895/Q04828/O60427/P09917/A0A087X1C5/P04798/P05177/P05181/P10632/P10635/P11…	113	4.84288	BP
GO:0071347	cellular response to interleukin-1	115/7567	315/29348	1.56592e-05	0.00168368	0.0014723	P38159/P78556/P10147/P13236/P16619/Q8NHW4/O14920/O15111/Q9Y6K9/Q92844/Q9Y4K3/O43187/O15444/O00585/Q9Y258/P78423/P22362/Q92583/P10145/P0CG47/P0CG48/P62979/P62987/Q8NFZ5/Q8TD23/P47992/Q9UBD3/Q99836/P19838/P63208/O15264/O43318/O43353/O75582/O75676/P27361/P41279/P51617/Q15759/Q32MK0/Q99759/Q9NWZ3/Q9Y616/Q92887/P02675/P02679/Q8N474/O43820/Q12794/Q12891/P01583/P01584/P18510/Q16552/P05231/O00487/P51665/…	115	4.80523	BP
GO:0035589	G protein-coupled purinergic nucleotide receptor signaling pathway	14/7567	19/29348	1.68106e-05	0.00178369	0.00155975	P25105/P41231/P47900/P51582/Q15077/Q96G91/Q9BPV8/Q9H244/O00398/O14626/Q15391/Q86VZ1/Q9BY21/Q9UPC5	14	4.77442	BP
GO:1900274	regulation of phospholipase C activity	45/7567	99/29348	1.78668e-05	0.00187114	0.00163622	P00519/P00533/P09619/P10721/P11362/P16234/P17948/P42681/P42684/Q08881/Q16288/Q16620/O95977/P21730/P25101/P25105/P28223/P35348/P37288/P41595/P47901/Q15077/Q92633/Q9H244/Q9HB89/Q9HBW0/Q9Y2T6/P41586/P30679/P50148/P20783/P23560/P34130/P01112/P03950/P01019/P09038/P16581/P19174/P03372/Q00722/O43182/Q8TDF6/P35232/Q99623	45	4.74795	BP
GO:0048015	phosphatidylinositol-mediated signaling	126/7567	352/29348	1.87522e-05	0.00193869	0.00169529	Q14116/Q14457/P01375/Q05086/P98088/P15311/Q12923/Q05397/O60674/P00533/P04626/P04629/P06213/P06241/P07333/P07948/P08069/P09619/P09769/P10721/P11362/P12931/P16234/P17948/P21860/P23443/P27361/P28482/P29376/P31749/P35968/P36888/Q01973/Q01974/Q02763/Q06418/Q15303/Q16288/Q16620/P23945/P25105/P25116/P28223/P41595/P55085/Q99527/P17342/P35219/P19235/P01588/Q15389/P01308/O95259/P00734/P14210/P01138/P20783/…	126	4.72695	BP
GO:0033139	regulation of peptidyl-serine phosphorylation of STAT protein	18/7567	28/29348	2.03138e-05	0.00204162	0.0017853	P01579/P07949/P01562/P01563/P01566/P01567/P01568/P01569/P01570/P01571/P01574/P05000/P05013/P05014/P32881/Q9P0W0/P05015/Q86WN2	18	4.69221	BP
GO:0001676	long-chain fatty acid metabolic process	81/7567	208/29348	2.03228e-05	0.00204162	0.0017853	Q9NP80/P27361/P41222/P07099/P34913/Q99685/Q05469/P23219/P35354/Q9Y4I1/P15428/P16152/P51659/Q9UJ83/O14975/O60488/O95573/P33121/Q5FVE4/Q5K4L6/Q6P1M0/Q6PCB7/Q96GR2/Q9UKU0/Q9ULC5/Q9Y2P4/Q9Y2P5/P09110/P22307/P42330/P50416/O60427/O95864/P09917/A0A087X1C5/P04798/P05177/P05181/P08684/P10632/P10635/P11509/P11712/P20813/P20853/P24557/P24903/P33260/P33261/P51589/P78329/Q02928/Q08477/Q16647/Q16678/Q16696/Q5T…	81	4.69202	BP
GO:0031638	zymogen activation	49/7567	111/29348	2.05074e-05	0.00204162	0.0017853	P06733/Q96A08/Q16611/Q92934/Q14790/Q9UHD4/O43353/P00736/Q86UP6/P02671/P02675/P02679/P00748/P00750/Q04756/P07711/P09668/Q9UBR2/P50281/Q96IY4/P09958/P05121/P07093/P08697/P00738/P00739/P00740/P00749/P03951/P03952/P05981/P06870/P07288/P20151/P35030/P56730/Q9NZP8/O43866/Q9NPP4/Q12797/Q12879/P00558/Q9BXI6/Q96F07/P08582/Q96E52/P07996/P19440/Q99538	49	4.68809	BP
GO:0043506	regulation of JUN kinase activity	65/7567	159/29348	2.21622e-05	0.00217946	0.00190583	Q9Y4K3/P01375/O14733/Q9UQF2/Q8TD23/P54764/Q14289/O43283/O43318/O43353/O75460/O95382/P43405/P45985/P80192/Q01974/Q02779/Q12851/Q12852/Q13153/Q13546/Q16512/Q16584/Q5TCX8/Q76MJ5/Q7L7X3/Q7Z2Y5/Q8NB16/Q92918/Q99683/Q9H2K8/Q9H422/Q9NYL2/Q9UKE5/Q9Y2U5/Q9Y4K4/Q9Y6R4/Q15109/Q13467/Q9H461/Q9ULV1/Q9ULW2/Q8N474/Q96HF1/P29508/O14788/P29965/P31689/Q8WTR2/Q9Y6W6/Q03468/P18031/Q9Y2R2/Q12774/Q13009/Q7Z6J4/Q9Y2C9/…	65	4.65439	BP
GO:0072330	monocarboxylic acid biosynthetic process	151/7567	436/29348	2.2547e-05	0.00219059	0.00191557	O00763/Q13085/Q9NP80/O75477/O94905/P04083/P22455/P54646/Q13131/Q96RU7/Q9H2F3/P37288/O95342/P23141/P01584/P41222/P49327/Q9NV23/P08910/P34913/Q99685/O43741/Q9Y478/P23219/P35354/Q5VYJ5/P07864/Q9Y4I1/P15428/P16152/P51659/Q53GQ0/Q8IZV5/Q8N4T8/Q92506/Q9BPW9/Q9BY49/Q9NUI1/P80404/P20393/P55055/Q13133/Q96RI1/Q96QU6/P21549/O94788/P47895/Q9H2A2/P56537/P20132/Q9GZT4/O14594/P13611/Q96GW7/O95196/O14975/O95573/…	151	4.64691	BP
GO:1902476	chloride transmembrane transport	67/7567	166/29348	2.7248e-05	0.00261581	0.0022874	Q9GZQ4/P13569/P41180/O76090/Q8N1M1/Q8NFU1/Q8NFU0/P02730/Q2Y0W8/Q9P2U7/A8MPY1/O00591/O14764/O75311/P14867/P18505/P18507/P23415/P23416/P24046/P28472/P28476/P31644/P34903/P47869/P47870/P48167/P48169/P78334/Q16445/Q8N1C3/Q99928/Q9UN88/P30531/O43511/P40879/P50443/A0AV02/P55011/P55017/Q13621/Q9BXP2/Q9H2X9/Q9UHW9/Q9UP95/Q9Y666/P35523/P51788/P51790/P51793/P51795/P51797/P51798/P51800/P51801/O14493/P56750/…	67	4.56467	BP
GO:0046365	monosaccharide catabolic process	52/7567	121/29348	2.87523e-05	0.00272775	0.00238528	P06733/P09104/P13929/Q92934/Q9UKK9/P04637/Q08043/O60825/P07738/P15259/P18669/Q9NQ88/P04075/P05062/P09972/O75746/Q96C23/Q14376/Q7Z4W1/P85037/Q01167/P19367/P35557/P52789/P52790/P00352/P51854/P07902/O14556/P04406/P36871/Q6PCE3/Q96G03/P00558/P14550/P14618/P30613/P08237/P17858/Q01813/P06744/P50053/Q9H477/P60174/P22083/P51993/Q11128/Q11130/Q6P4F1/Q9Y231/Q96AT9/Q2QD12	52	4.54133	BP
GO:0003333	amino acid transmembrane transport	61/7567	148/29348	2.91247e-05	0.00273095	0.00238808	P30989/P30825/P52569/P82251/Q01650/Q8TBB6/Q8WY07/Q92536/Q9NS82/Q9UHI5/Q9UM01/Q9UPY5/Q8TCU3/O43246/Q495M3/Q6YBV0/Q7Z2H8/Q8WUX1/Q969I6/Q96QD8/Q99624/Q9H2H9/Q9H598/Q9NVC3/Q495N2/Q8IZM9/Q9HBR0/A6NNN8/Q08AI6/Q07837/P05556/Q8NDX2/Q9P2U7/Q9P2U8/O75746/Q9H1K4/Q9H936/Q9UJS0/Q8N697/P01019/P31641/P48065/P48067/Q695T7/Q96N87/Q99884/Q9H2J7/Q9NP91/Q9NSD5/Q9UN76/Q9Y345/O15244/Q9H015/P50993/O60831/O75915/P41220/…	61	4.53574	BP
GO:0070302	regulation of stress-activated protein kinase signaling cascade	148/7567	428/29348	2.95227e-05	0.00273645	0.00239289	P19525/O75376/Q9Y4K3/P01375/O00585/O14733/Q9UQF2/Q13227/Q06830/P28562/Q16890/Q8TD23/O00206/P58753/Q96J02/P54762/P54764/P15311/Q14289/O00506/O43283/O43318/O43353/O75460/O95382/O95819/P00533/P07948/P08069/P27361/P28482/P31749/P35916/P36507/P43405/P45985/P80192/Q01974/Q02750/Q02779/Q12851/Q12852/Q13153/Q13188/Q13546/Q16512/Q16584/Q5TCX8/Q76MJ5/Q7L7X3/Q7Z2Y5/Q8N4C8/Q8NB16/Q92918/Q96C45/Q96KB5/Q99683/…	148	4.52984	BP
GO:0001991	regulation of systemic arterial blood pressure by circulatory renin-angiotensin	16/7567	24/29348	3.0442e-05	0.0027896	0.00243937	P25116/P50052/P55085/Q9BXA5/P00797/P23141/Q9UBR2/P15088/Q92824/P08311/P23946/P36382/P08473/Q07075/P12821/Q9BYF1	16	4.51653	BP
GO:1903727	positive regulation of phospholipid metabolic process	43/7567	95/29348	3.08176e-05	0.00279229	0.00244172	O00585/Q05397/Q14289/P07948/P09619/P09769/P10721/P12931/P16234/P17948/P22607/P29322/P36888/Q02763/Q05655/Q15139/P25090/P28223/P28335/P32248/P41595/Q9H244/Q8IZF2/P05413/P01127/P57729/P60953/P01137/P09038/Q9HC29/Q96RI1/P17655/P52735/Q9UKW4/Q99490/Q16635/P35568/Q9UJZ1/Q6UWV6/O95573/P60033/Q13574/P21754	43	4.5112	BP
GO:0071875	adrenergic receptor signaling pathway	27/7567	51/29348	3.16458e-05	0.00283547	0.00247948	P49840/P07550/P08588/P08913/P13945/P14416/P18089/P18825/P21728/P21918/P25100/P35348/P35368/P35462/Q96P66/Q96B67/P04899/Q08499/P26678/P23634/Q12802/Q9Y4G8/O60503/P29475/P41220/P10645/Q68DH5	27	4.49968	BP
GO:0048017	inositol lipid-mediated signaling	127/7567	359/29348	3.2617e-05	0.00289037	0.00252749	Q14116/Q14457/P01375/Q05086/P98088/P15311/Q12923/Q05397/O60674/P00533/P04626/P04629/P06213/P06241/P07333/P07948/P08069/P09619/P09769/P10721/P11362/P12931/P16234/P17948/P21860/P23443/P27361/P28482/P29376/P31749/P35968/P36888/Q01973/Q01974/Q02763/Q06418/Q15303/Q16288/Q16620/P23945/P25105/P25116/P28223/P41595/P55085/Q99527/P17342/P35219/P19235/P01588/Q15389/P01308/O95259/P00734/P14210/P01138/P20783/…	127	4.48656	BP
GO:0042501	serine phosphorylation of STAT protein	21/7567	36/29348	3.54551e-05	0.00310772	0.00271755	P01579/P07949/Q00535/Q9UBE8/P01562/P01563/P01566/P01567/P01568/P01569/P01570/P01571/P01574/P05000/P05013/P05014/P32881/Q9P0W0/P05015/Q86WN2/Q15078	21	4.45032	BP
GO:0002323	natural killer cell activation involved in immune response	23/7567	41/29348	3.60009e-05	0.00312162	0.00272971	P29460/P01562/P01563/P01566/P01567/P01568/P01569/P01570/P01571/P01574/P05000/P05013/P05014/P32881/Q9P0W0/P05015/Q86WN2/P30511/P51159/Q9BZW8/O43747/P51809/P11279	23	4.44369	BP
GO:0032872	regulation of stress-activated MAPK cascade	146/7567	423/29348	3.69246e-05	0.00315816	0.00276166	P19525/O75376/Q9Y4K3/P01375/O00585/O14733/Q9UQF2/Q13227/Q06830/P28562/Q16890/Q8TD23/O00206/P58753/Q96J02/P54762/P54764/P15311/Q14289/O00506/O43283/O43318/O43353/O75460/O95382/O95819/P00533/P08069/P27361/P28482/P31749/P35916/P36507/P43405/P45985/P80192/Q01974/Q02750/Q02779/Q12851/Q12852/Q13153/Q13188/Q13546/Q16512/Q16584/Q5TCX8/Q76MJ5/Q7L7X3/Q7Z2Y5/Q8N4C8/Q8NB16/Q92918/Q96C45/Q96KB5/Q99683/Q99759/…	146	4.43268	BP
GO:0046328	regulation of JNK cascade	117/7567	327/29348	3.72055e-05	0.00315816	0.00276166	O75376/Q9Y4K3/P01375/O00585/O14733/Q9UQF2/Q13227/Q16890/Q8TD23/O00206/P58753/Q96J02/P54762/P54764/Q14289/O43283/O43318/O43353/O75460/O95382/O95819/P00533/P08069/P31749/P35916/P43405/P45985/P80192/Q01974/Q02779/Q12851/Q12852/Q13153/Q13188/Q13546/Q16512/Q16584/Q5TCX8/Q76MJ5/Q7L7X3/Q7Z2Y5/Q8N4C8/Q8NB16/Q92918/Q96C45/Q99683/Q9H2K8/Q9H2X6/Q9H422/Q9NYL2/Q9UKE5/Q9UL54/Q9Y2U5/Q9Y4K4/Q9Y6R4/P32248/P55085/…	117	4.42939	BP
GO:0043507	positive regulation of JUN kinase activity	55/7567	131/29348	3.80971e-05	0.00320015	0.00279838	Q9Y4K3/P01375/O14733/P54764/Q14289/O43283/O43318/O43353/O75460/O95382/P43405/P45985/P80192/Q01974/Q02779/Q12851/Q12852/Q13153/Q13546/Q16512/Q16584/Q5TCX8/Q76MJ5/Q7L7X3/Q7Z2Y5/Q8NB16/Q92918/Q99683/Q9H2K8/Q9NYL2/Q9UKE5/Q9Y2U5/Q9Y4K4/Q9Y6R4/Q15109/Q13467/Q9H461/Q9ULV1/Q9ULW2/O14788/P29965/Q8WTR2/Q03468/P18031/Q12774/Q13009/Q7Z6J4/Q9Y2C9/Q9UER7/O14641/Q92997/P41221/P56706/Q9P035/P02787	55	4.41911	BP
GO:0042254	ribosome biogenesis	156/7567	457/29348	3.9229e-05	0.00326127	0.00285182	P62750/O00571/Q9NQ55/Q9BQG0/Q9NRR4/P06748/Q5TYW1/P62826/O15381/P38919/Q92841/Q96GQ7/Q9H0S4/Q9NR30/Q9NUL7/Q9NY93/Q9Y2R4/Q9Y6V7/Q9P2D1/Q13206/Q8TDD1/Q9H8H2/Q9NVP1/Q8N8A6/Q96G21/Q9H7B2/Q8TDN6/Q9H9Y2/P42285/Q8IY37/Q13619/Q13620/Q7Z2Z2/P27635/Q96L21/Q92831/P22087/Q9NWU5/Q9P275/P62081/P18124/P39019/P62753/Q9UQ80/P46087/Q96CB9/Q96P11/Q9H649/P62241/O95478/P56537/Q9H4K7/Q9H6R4/Q9BVI4/Q03701/O00566/Q01780/…	156	4.40639	BP
GO:0008217	regulation of blood pressure	125/7567	354/29348	4.11644e-05	0.00337271	0.00294928	Q9Y5X3/P19429/P84022/P09493/O00141/P16066/P20594/P37023/P49840/Q13873/Q9UEW8/O14843/P07550/P08588/P13945/P14416/P18089/P21554/P21731/P21918/P24530/P25100/P25101/P25105/P25116/P25929/P29371/P30518/P30542/P30556/P30559/P30989/P32247/P35348/P35368/P35462/P37288/P41146/P41968/P46663/P47901/P50052/P55085/Q9BXA5/Q9UKP6/P43220/P47871/P62736/P17342/P00797/P23141/Q9Y5Q5/Q9BY07/Q00975/Q08499/P01127/Q9UBR2/…	125	4.38548	BP
GO:0007202	activation of phospholipase C activity	32/7567	65/29348	4.14061e-05	0.00337271	0.00294928	P00533/P42681/Q08881/Q16620/O95977/P21730/P25101/P28223/P35348/P37288/P41595/P47901/Q15077/Q92633/Q9H244/Q9HB89/Q9HBW0/Q9Y2T6/P41586/P30679/P50148/P23560/P34130/P03950/P01019/P16581/P19174/Q00722/O43182/Q8TDF6/P35232/Q99623	32	4.38294	BP
GO:0055067	monovalent inorganic cation homeostasis	113/7567	315/29348	4.40469e-05	0.00355194	0.003106	Q9Y5X3/Q05086/P27449/Q96PU5/P16066/P27361/P28482/Q5S007/P14416/P24530/P29274/P30518/P30542/P30556/P32239/P35462/P37288/P41968/P50052/P13569/P10415/P00918/P43166/Q9Y5Q5/P04899/P02730/P04920/P48751/Q2Y0W8/Q6U841/Q96Q91/Q9BY07/Q9Y6M7/Q9Y6R1/P22460/Q01118/Q12809/P49279/P51149/P57729/Q14964/Q9NX57/P01019/O43511/P40879/P48023/P57727/P05023/P13637/P20648/P50993/P54707/Q13733/P06576/P15313/P21281/P38606/…	113	4.35609	BP
GO:0009062	fatty acid catabolic process	81/7567	212/29348	4.4774e-05	0.00356017	0.00311319	O00763/P05166/P31749/P31751/P21554/O95342/Q8NCC3/P08910/Q05469/Q6JQN1/Q709F0/P15428/P51659/Q16698/Q9BUT1/Q9BY49/Q9NUI1/Q9UJ83/Q03181/Q07869/P51648/P13804/P38117/P35568/Q9Y4H2/P05165/O14975/Q6P1M0/O75521/P30084/P40939/P42126/Q08426/Q13011/Q13825/Q9NTX5/Q86YB7/P09110/P22307/P24752/P42765/P55084/Q9BWD1/O95372/Q9NYQ3/Q9UJM8/Q8IVS2/P23786/P43155/P50416/Q8TCG5/Q92523/Q9UKG9/A1L0T0/Q14693/Q92539/Q9BQK8/…	81	4.34897	BP
GO:0099003	vesicle-mediated transport in synapse	153/7567	448/29348	4.50319e-05	0.00356017	0.00311319	P35222/P63010/P49418/O15083/P0DP23/O14936/O14976/P05129/P05771/P49841/P53779/Q00535/Q13464/Q5S007/Q8IWQ3/Q8TDC3/P56545/P08172/P14416/P21554/P21728/P21917/P28222/P28223/P29274/P29275/P35348/P35462/P47900/P51582/Q9H598/P60709/P63261/Q16478/P56817/Q8N0W4/Q8N2Q7/Q8NFZ3/Q8NFZ4/Q9NZ94/Q2Y0W8/P05106/Q01668/P16298/P48454/P54219/Q05940/Q8NDX2/Q9P2U7/Q9P2U8/P17787/P30532/P43681/Q05901/Q15825/Q4J6C6/O00194/…	153	4.34648	BP
GO:0015701	bicarbonate transport	33/7567	68/29348	4.56832e-05	0.00357659	0.00312756	P13569/O43570/P00915/P00918/P07451/P22748/P23280/P35218/P43166/Q16790/Q8N1Q1/Q9ULX7/Q9Y2D0/Q7L1T6/P02730/P04920/P48751/Q2Y0W8/Q6U841/Q8NBS3/Q96Q91/Q9BY07/Q9Y6M7/Q9Y6R1/O43511/P40879/P50443/P68871/P69905/Q6BCY4/Q9UHQ9/Q9C0K1/Q02094	33	4.34024	BP
GO:0006413	translational initiation	118/7567	332/29348	4.81736e-05	0.0037353	0.00326634	P19525/P62750/O00571/P46776/P35268/P01375/P62979/P62987/P04792/P62266/Q07666/P06748/P78344/P20042/P46778/O43639/P16333/P23443/Q8TAS1/Q9BQI3/Q9NZJ5/Q9P2K8/Q9UBS0/O00303/O15372/Q92905/P62136/P60842/Q14240/Q92499/Q9H0H3/Q53GS7/O60841/P46199/P11940/P27635/P19793/P18621/P05386/P05387/P62081/P55010/P18124/P61313/P62891/P62701/P22090/P83881/P61247/P39019/P62753/P62829/P62241/P26373/P56537/O15514/O60573/…	118	4.31719	BP
GO:0000187	activation of MAPK activity	117/7567	329/29348	5.02945e-05	0.00386261	0.00337767	Q9Y6K9/Q9Y4K3/O43187/P01375/O14733/P0CG47/P0CG48/P62979/P62987/P32119/O00206/O43283/O43318/O43353/O75460/O75914/O95382/P00540/P06213/P06493/P07949/P10721/P27361/P28482/P36507/P43405/P45985/P46734/P49137/P51617/P52564/P53779/P80192/Q02750/Q02779/Q12851/Q12852/Q13131/Q13163/Q13546/Q15759/Q16288/Q16512/Q16539/Q16584/Q16644/Q5S007/Q5TCX8/Q76MJ5/Q7L7X3/Q8IW41/Q8NB16/Q92918/Q96KB5/Q99683/Q9NYL2/Q9UEW8/…	117	4.29848	BP
GO:0007043	cell-cell junction assembly	92/7567	248/29348	5.3055e-05	0.00403619	0.00352945	P14923/P35222/O14920/P01375/Q8WUM4/O43815/P35221/O43707/O75116/P17252/P17612/P24723/P29317/P41743/Q13177/Q13464/Q16513/Q86Z02/P60709/P63261/Q96JQ0/Q13467/P01584/O60895/P08134/P51153/P61586/P01019/Q16827/P36404/O00159/Q96RI1/Q9H8V3/Q8WUI4/P25054/O15228/O15105/P78357/Q12959/Q5T2T1/Q8N3R9/O00501/O14493/O15551/O95471/O95484/O95500/O95832/P55344/P56746/P56747/P56748/P56750/P56856/P78369/Q8N6F1/P56880/…	92	4.27527	BP
GO:0061041	regulation of wound healing	96/7567	261/29348	5.41174e-05	0.00407853	0.00356648	P58107/P01375/P35579/P22415/P04264/P32119/P84022/P04083/P07355/O00206/P29323/Q05397/O14936/P07948/P16234/P17252/P42680/P42681/P43405/P51451/Q02156/Q04759/Q05655/Q13976/Q15746/P08913/P21731/P25116/P55085/P61073/Q6YHK3/P63261/Q15109/P16671/Q12884/P02671/P02675/P02679/P05556/P13726/P00734/P00747/P00748/P00750/P01127/Q96IY4/P01112/P20336/Q8TE60/P01008/P05120/P05121/P05155/P07093/P08697/P00749/P03951/…	96	4.26666	BP
GO:0007254	JNK cascade	137/7567	396/29348	5.55613e-05	0.00414858	0.00362773	O75376/Q9Y6K9/Q9Y4K3/O43187/P01375/O00585/O14733/Q9UQF2/P0CG47/P0CG48/P62979/P62987/Q13227/Q16890/Q8TD23/O00206/P58753/Q96J02/P54762/P54764/Q14289/O43283/O43318/O43353/O75460/O95382/O95819/P00533/P08069/P31749/P35916/P43405/P45983/P45984/P45985/P51617/P53779/P80192/Q01974/Q02779/Q12851/Q12852/Q13153/Q13188/Q13546/Q16512/Q16584/Q5TCX8/Q76MJ5/Q7L7X3/Q7Z2Y5/Q8IVH8/Q8N4C8/Q8NB16/Q92918/Q96C45/Q96RU8/…	137	4.25523	BP
GO:0006836	neurotransmitter transport	161/7567	477/29348	5.77946e-05	0.00420741	0.00367918	P11142/O15083/P0DP23/Q9ULJ8/O14936/P05129/P05771/P49841/Q00535/Q5S007/Q8TDC3/Q9UQM7/P56545/P08172/P14416/P21452/P21554/P21728/P21917/P28222/P28223/P29274/P29275/P35348/P35462/P47900/P51582/Q99527/Q9Y5N1/Q9H2H9/Q9H598/Q14833/Q16478/P56817/Q8N2Q7/Q2Y0W8/P05106/P05556/Q00975/Q01668/Q03721/O15245/O75751/P54219/Q05940/Q16572/Q496J9/Q8NDX2/Q9P2U7/Q9P2U8/P17787/P30532/P30926/P32297/P43681/P47869/Q05901/…	161	4.23811	BP
GO:0015850	organic hydroxy compound transport	161/7567	477/29348	5.77946e-05	0.00420741	0.00367918	P48061/Q13227/Q96E22/P07355/P19838/P25098/P43405/Q8TD08/O14843/P08908/P08912/P08913/P14416/P18089/P18825/P21554/P21728/P21917/P28222/P28223/P29274/P30556/P30559/P35462/P47211/P47900/P49146/P50052/Q92847/Q9H244/Q9Y5N1/P34998/O15438/O95342/P13569/P21439/Q92887/O95477/P45844/Q86UK0/Q8IZY2/Q8WWZ7/Q9BZC7/Q9H172/Q9H221/Q9H222/P60709/P00797/P16671/Q8WTV0/P23141/P61916/Q15465/P05106/P16389/Q14721/P04180/…	161	4.23811	BP
GO:1901617	organic hydroxy compound biosynthetic process	153/7567	450/29348	5.79145e-05	0.00420741	0.00367918	O00763/Q13085/P01579/P01375/O75477/O94905/Q96E22/P19838/Q14289/P22455/P54646/Q13131/Q15738/Q9H2F3/Q13907/O15354/P22888/P25105/P30989/P35367/P47900/P47901/P50052/Q01726/Q15077/Q99527/P41586/Q03431/Q9UPY5/O95342/P13569/P45844/Q9BZC7/P23141/P00374/P01584/O95180/Q14703/P62826/Q9BZW8/Q01959/P12643/P22003/P22004/P61812/P49327/P05230/P09038/Q5VYJ5/P16885/P00441/P07864/Q9Y4I1/P35270/P37058/P51659/P56937/…	153	4.23721	BP
GO:1903307	positive regulation of regulated secretory pathway	45/7567	103/29348	5.9503e-05	0.00428421	0.00374634	P09769/P43405/Q00535/P21554/P25105/P29275/P55085/Q8N2Q7/O43820/Q2Y0W8/P35225/P05112/P05107/O43497/O95180/Q01668/Q14721/Q9P0X4/P30511/O95716/P20336/P51159/P59190/Q13319/P24394/P84077/O14795/O43581/P21579/Q14184/Q6XYQ8/Q86SS6/P11215/O00429/O43747/P61764/Q08289/Q12846/Q16623/P51809/Q9BV40/Q9NRA0/P11279/Q8TAC9/P21754	45	4.22546	BP
GO:0030595	leukocyte chemotaxis	141/7567	410/29348	6.03401e-05	0.00429565	0.00375633	Q9H4A3/P48061/P78556/O43927/O95715/P10147/P13236/P16619/Q8NHW4/P02775/P02776/P10720/O15444/O00585/Q9Y258/P78423/P09341/P42830/P19875/P19876/P22362/Q92583/P10145/P23284/P31151/P28562/Q9H9L7/P04083/P58753/O94813/P47992/Q9UBD3/Q05397/Q14289/O95747/P07333/P07948/P10721/P17948/P27361/P28482/P43405/Q16539/Q8IU85/Q9UEW8/Q9UIK4/Q9H2F3/O15552/P21453/P21730/P24530/P25024/P25025/P25090/P32246/P32248/P32249/…	141	4.21939	BP
GO:0015908	fatty acid transport	70/7567	179/29348	6.10378e-05	0.00429565	0.00375633	O00763/Q13085/Q9NP80/P31025/P04083/P23443/P31749/P31751/P43405/P52564/P54646/P14416/P21917/P30411/P30989/P31391/P35462/P47901/P50052/Q9GZQ4/O15439/Q92887/P16671/P01584/P05413/P15090/Q8IVM8/Q9UIG8/P11166/O14788/O43741/P37231/Q03181/Q07869/P00505/Q9Y4H2/P07814/O14975/O60488/O95573/P33121/Q5K4L6/Q6P1M0/Q6PCB7/Q9ULC5/Q9Y2P4/Q9Y2P5/P23786/P50416/Q92523/Q9UKG9/P35228/P78329/Q02928/O15496/P04054/P14555/…	70	4.2144	BP
GO:0070098	chemokine-mediated signaling pathway	58/7567	142/29348	6.12598e-05	0.00429565	0.00375633	Q9H4A3/P48061/P78556/O43927/P10147/P13236/P16619/Q8NHW4/P02775/P02776/P10720/O15444/O00585/Q9Y258/P78423/P09341/P42830/P19875/P19876/P22362/Q92583/P10145/O75094/O94813/P47992/Q9UBD3/Q14289/O95747/Q9UEW8/O00421/O00574/O00590/P25024/P25025/P25106/P32246/P32248/P32302/P41597/P46092/P46094/P49238/P49682/P51677/P51679/P51681/P51684/P51685/P51686/P61073/Q13304/Q99788/Q9HC97/Q9NPB9/P40238/P40225/Q12948/…	58	4.21282	BP
GO:0042744	hydrogen peroxide catabolic process	26/7567	50/29348	6.60356e-05	0.00459061	0.00401427	P30048/P32119/Q06830/Q13162/P00738/A1KZ92/P05164/P07202/P11678/P22079/Q92626/Q9NRD8/Q9NRD9/P02008/P02042/P02100/P68871/P69891/P69892/P69905/P09105/Q6B0K9/P30041/Q13423/P07203/P22352	26	4.18022	BP
GO:0007214	gamma-aminobutyric acid signaling pathway	24/7567	45/29348	7.38057e-05	0.00508691	0.00444826	O75899/Q9UBS5/P04899/A8MPY1/P14867/P18505/P18507/P24046/P28472/P28476/P31644/P34903/P47869/P47870/P48169/P78334/Q16445/Q8N1C3/Q99928/P23560/Q8NFN8/P55011/Q15111/Q9UPR0	24	4.13191	BP
GO:0019320	hexose catabolic process	46/7567	107/29348	7.99226e-05	0.00546183	0.0047761	P06733/P09104/P13929/Q92934/P04637/Q08043/O60825/P07738/P15259/P18669/Q9NQ88/P04075/P05062/P09972/O75746/Q96C23/Q14376/P85037/Q01167/P19367/P35557/P52789/P52790/P00352/P51854/P07902/O14556/P04406/P36871/Q6PCE3/Q96G03/P00558/P14618/P30613/P08237/P17858/Q01813/P06744/P50053/P60174/P22083/P51993/Q11128/Q11130/Q6P4F1/Q9Y231	46	4.09733	BP
GO:0097529	myeloid leukocyte migration	134/7567	389/29348	8.30738e-05	0.00562947	0.0049227	P48061/P78556/O43927/P10147/P13236/P16619/Q8NHW4/P02775/P02776/P10720/O15444/O00585/Q9Y258/P78423/P09341/P42830/P19875/P19876/P22362/Q92583/P10145/P23284/P31151/P28562/Q9H9L7/P04083/P58753/O94813/P47992/Q9UBD3/Q05397/Q14289/P07333/P07948/P10721/P17948/P27361/P28482/P43405/Q01974/Q16539/Q8IU85/Q9NWZ3/Q9UIK4/P21730/P24530/P25024/P25025/P25090/P32246/P32248/P35367/P35408/P41597/P49238/Q16581/Q99788/…	134	4.08054	BP
GO:0140448	signaling receptor ligand precursor processing	28/7567	56/29348	8.69128e-05	0.00579227	0.00506506	P00797/Q9Y5Z0/P23141/P01222/P01225/P01229/P0DN86/Q9Y5Q5/P01215/P01138/P07711/Q9UBR2/P16870/P15088/P09958/P16519/P29120/P29122/Q16549/Q6UW60/Q92824/P08311/P23946/P08473/P42892/Q07075/P12821/Q9BYF1	28	4.06092	BP
GO:0016486	peptide hormone processing	28/7567	56/29348	8.69128e-05	0.00579227	0.00506506	P00797/Q9Y5Z0/P23141/P01222/P01225/P01229/P0DN86/Q9Y5Q5/P01215/P01138/P07711/Q9UBR2/P16870/P15088/P09958/P16519/P29120/P29122/Q16549/Q6UW60/Q92824/P08311/P23946/P08473/P42892/Q07075/P12821/Q9BYF1	28	4.06092	BP
GO:0019884	antigen processing and presentation of exogenous antigen	137/7567	400/29348	9.39571e-05	0.00621041	0.0054307	O15020/Q00610/O14920/O15111/Q9Y6K9/Q9Y4K3/Q12840/Q07866/Q9H0B6/Q92845/P63010/Q10567/P01903/P01906/P01909/P06340/P20036/O00139/Q99661/Q03518/Q03519/P42025/P61163/Q9NZ32/P07339/P14091/P01911/P01920/P04440/P05538/P13762/P13765/P79483/Q30154/P16671/P18084/O00487/P51665/P01889/P04439/P10321/P13747/P17693/P30511/Q95460/P28068/P06126/P15812/P15813/P29016/P29017/O60911/P07711/P25774/Q9UBX1/P51149/P30101/…	137	4.02707	BP
GO:0033559	unsaturated fatty acid metabolic process	79/7567	210/29348	0.000101055	0.00662525	0.00579346	Q9NP80/P04083/P27361/P37288/O00748/P01584/P41222/P07099/P34913/Q99685/P23219/P35354/P15313/P15428/P16152/P51659/Q9NUI1/Q8N4Q0/P33121/P09110/P22307/O95372/P17516/P42330/P52895/Q04828/O15121/O60427/O95864/Q9Y5Q0/P09917/A0A087X1C5/P04798/P05177/P05181/P10632/P10635/P11509/P11712/P20813/P20853/P24557/P24903/P33260/P33261/P51589/P78329/P98187/Q02928/Q08477/Q16647/Q16678/Q16696/Q5TCH4/Q7Z449/Q96SQ9/Q9H…	79	3.99544	BP
GO:0018231	peptidyl-S-diacylglycerol-L-cysteine biosynthetic process from peptidyl-cysteine	19/7567	33/29348	0.00010667	0.0068815	0.00601754	Q5W0Z9/Q6UX98/Q8IVQ6/Q8IYP9/Q8IZN3/Q8WTX9/Q8WVZ1/Q96GR4/Q96MV8/Q9H6R6/Q9H8X9/Q9NPG8/Q9NUE0/Q9NXF8/Q9NYG2/Q9UIJ5/Q9ULC8/Q9Y397/Q96DZ5	19	3.97196	BP
GO:0018230	peptidyl-L-cysteine S-palmitoylation	19/7567	33/29348	0.00010667	0.0068815	0.00601754	Q5W0Z9/Q6UX98/Q8IVQ6/Q8IYP9/Q8IZN3/Q8WTX9/Q8WVZ1/Q96GR4/Q96MV8/Q9H6R6/Q9H8X9/Q9NPG8/Q9NUE0/Q9NXF8/Q9NYG2/Q9UIJ5/Q9ULC8/Q9Y397/Q96DZ5	19	3.97196	BP
GO:0006690	icosanoid metabolic process	77/7567	204/29348	0.000108203	0.00692502	0.00605559	Q9NP80/P04083/P27361/P43405/P49137/P37288/P33527/O00748/P01584/P41222/P15085/P07099/P34913/Q99685/P23219/P35354/P15313/P15428/P16152/Q8N4Q0/O95372/P17516/P42330/P52895/Q04828/O60427/P09917/A0A087X1C5/P04798/P05177/P05181/P10632/P10635/P11509/P11712/P20813/P20853/P24557/P24903/P33260/P33261/P51589/P78329/P98187/Q02928/Q08477/Q16647/Q16678/Q16696/Q5TCH4/Q6NT55/Q7Z449/Q96SQ9/Q9HBI6/Q9HCS2/O15496/P04…	77	3.96576	BP
GO:0098693	regulation of synaptic vesicle cycle	86/7567	233/29348	0.000111501	0.00704153	0.00615748	P0DP23/O14936/P05129/P05771/P49841/Q00535/Q13464/Q5S007/Q8IWQ3/Q8TDC3/P08172/P14416/P21554/P21728/P28222/P28223/P29274/P29275/P35348/P47900/P51582/Q16478/P56817/Q8N2Q7/Q8NFZ4/Q9NZ94/Q2Y0W8/Q01668/P16298/P48454/Q9P2U7/P17787/P30532/P43681/Q05901/Q15825/Q4J6C6/P20336/P20337/P20339/P61224/P62834/P14672/O14656/Q92915/Q15078/Q9H3Z4/P35080/Q96Q07/P16615/Q8TCU5/O14795/O43581/P21579/Q86SS6/O00429/Q05193/…	86	3.95272	BP
GO:0097756	negative regulation of blood vessel diameter	62/7567	157/29348	0.000112291	0.00704153	0.00615748	P00533/P31749/Q13873/P08908/P08913/P18089/P18825/P20309/P21731/P21918/P24530/P25021/P25100/P25101/P25105/P25116/P28221/P28222/P28223/P30411/P30518/P30542/P30556/P30559/P34969/P35348/P35367/P35368/P37288/P41595/P47901/P62736/P41180/P02671/P02675/P02679/P01308/P22460/O00443/P61586/P28907/P01019/P31645/P35354/P20020/P50993/Q9NPJ1/A6NI28/P02741/P04035/P32418/P17302/P36382/P23276/P42892/P10645/P05362/…	62	3.94965	BP
GO:0045834	positive regulation of lipid metabolic process	98/7567	272/29348	0.000112644	0.00704153	0.00615748	P01579/Q05639/P01375/O00585/P04083/Q8WTS1/Q05397/Q14289/P07948/P09619/P09769/P10721/P12931/P16234/P17948/P22607/P29322/P31749/P31751/P36888/Q02156/Q02763/Q05655/Q13131/Q15139/P25090/P28223/P28335/P30542/P30556/P32248/P37288/P41595/Q92847/Q9H244/Q8IZF2/P45844/Q8WTV0/P23141/P01225/Q9Y5C1/P01215/P01584/P01308/P00734/P05413/P01127/P57729/P60953/P01019/P01137/P22004/Q9BV23/P22760/P05230/P09038/Q9HC29/…	98	3.94829	BP
GO:0071880	adenylate cyclase-activating adrenergic receptor signaling pathway	24/7567	46/29348	0.000116728	0.00724071	0.00633165	P07550/P08588/P08913/P13945/P14416/P18089/P18825/P21728/P21918/P25100/P35348/P35368/P35462/Q96P66/Q96B67/P04899/Q08499/P26678/P23634/Q12802/Q9Y4G8/O60503/P29475/P10645	24	3.93283	BP
GO:0050921	positive regulation of chemotaxis	100/7567	279/29348	0.000120985	0.00744753	0.00651251	Q9BVA1/Q9H4A3/P48061/O43927/O95715/P10147/P13236/O00585/Q9Y258/P22362/P10145/P04792/P84022/P31151/Q9H9L7/P58753/O94813/P47992/Q9UBD3/Q05397/Q14289/O95747/P07333/P08581/P09619/P11362/P27361/P28482/P35968/Q13873/Q15139/Q16288/Q16539/Q8IU85/Q9BZL6/Q9UEW8/Q9UIK4/P21453/P21730/P25025/P25090/P32246/P32248/P41597/P51679/P51684/P55085/P61073/Q16581/Q92633/Q99788/Q9BXA5/Q9H244/P41180/Q15109/O14786/O00182/…	100	3.91727	BP
GO:0046330	positive regulation of JNK cascade	88/7567	240/29348	0.000122226	0.00746693	0.00652947	Q9Y4K3/P01375/O00585/O14733/Q9UQF2/Q16890/O00206/P58753/P54764/Q14289/O43283/O43318/O43353/O75460/O95382/P35916/P43405/P45985/P80192/Q01974/Q02779/Q12851/Q12852/Q13153/Q13188/Q13546/Q16512/Q16584/Q5TCX8/Q76MJ5/Q7L7X3/Q7Z2Y5/Q8N4C8/Q8NB16/Q92918/Q99683/Q9H2K8/Q9H2X6/Q9NYL2/Q9UKE5/Q9UL54/Q9Y2U5/Q9Y4K4/Q9Y6R4/P32248/P55085/Q15109/O75084/Q13467/Q9H461/Q9ULV1/Q9ULW2/P01584/P22894/P01112/P60953/Q14563/…	88	3.91283	BP
GO:0010676	positive regulation of cellular carbohydrate metabolic process	42/7567	97/29348	0.00013182	0.00788486	0.00689493	Q92934/Q13794/P49792/Q08043/P06213/P12931/P15735/P31749/P31751/Q02156/Q92630/O60825/P16118/Q9NQ88/P22888/P25105/P30989/P35367/P47900/P47901/Q15077/Q99527/P41586/Q03431/P01308/O75746/Q9BZW8/Q9UNI6/B7ZBB8/P17706/Q12778/O95718/Q07869/P35557/Q92831/P24298/Q16531/P35568/Q9Y4H2/Q96EB6/Q5MIZ7/P28069	42	3.88002	BP
GO:0006007	glucose catabolic process	33/7567	71/29348	0.000132653	0.00788486	0.00689493	P06733/P09104/P13929/Q92934/P04637/Q08043/O60825/P07738/P15259/P18669/Q9NQ88/P04075/P05062/P09972/O75746/P85037/Q01167/P19367/P35557/P52789/P52790/P51854/O14556/P04406/Q6PCE3/P00558/P14618/P30613/P08237/P17858/Q01813/P06744/P60174	33	3.87728	BP
GO:0034754	cellular hormone metabolic process	94/7567	260/29348	0.000132979	0.00788486	0.00689493	Q96NR8/Q6UX07/P16234/P14060/P26439/Q8WTV0/P01225/P01229/Q15465/O95180/P29373/P02771/P12643/P22003/P22004/Q05469/O14756/O75452/O75911/P14061/P37058/P37059/P51659/P56937/Q13268/Q53GQ0/Q6UWP2/Q8IZV5/Q8N3Y7/Q8NBN7/Q8NBQ5/Q8TC12/Q92506/Q92781/Q9BPW9/Q9BPX1/Q9HBH5/Q9NYR8/P00325/P00326/P07327/P28332/P03372/P51788/O94788/P00352/P47895/Q9H2A2/Q6P1J6/C9JRZ8/O60218/P15121/P17516/P42330/P51857/P52895/Q04828/…	94	3.87622	BP
GO:1905039	carboxylic acid transmembrane transport	94/7567	260/29348	0.000132979	0.00788486	0.00689493	O00763/Q13085/P31749/P31751/P54646/P30989/P30825/P52569/P82251/Q01650/Q8TBB6/Q8WY07/Q92536/Q9NS82/Q9UHI5/Q9UM01/Q9UPY5/Q8TCU3/O43246/Q495M3/Q6YBV0/Q7Z2H8/Q8WUX1/Q969I6/Q96QD8/Q99624/Q9H2H9/Q9H598/Q9NVC3/Q495N2/Q8IZM9/Q9HBR0/A6NNN8/Q08AI6/Q07837/P05556/O15427/O60669/O95907/P53985/Q6ZSM3/Q8NCK7/Q8NDX2/Q9P2U7/Q9P2U8/O75746/Q9H1K4/Q9H936/Q9UJS0/Q8N697/P01019/P31641/P48029/P48065/P48067/Q695T7/Q96N87/…	94	3.87622	BP
GO:1901343	negative regulation of vasculature development	85/7567	231/29348	0.000137376	0.00808611	0.00707091	P35222/P01375/P42224/P02776/Q01955/Q9NYY3/O75116/P16066/P29317/P35590/Q02763/Q13163/Q13464/P21731/P41597/P46093/P49238/O14514/O60241/O60242/O15123/O43827/Q9Y264/P29460/Q96PD4/P17693/Q13370/P01127/P61586/Q9P2N4/O15041/Q9H2E6/Q9H3S1/P01019/P05121/P36955/P12644/P18075/P61812/Q9UK05/P48023/P07288/P31371/P28827/P23634/P98177/Q12948/Q9P0K8/P37231/P98160/P55011/Q9Y3M8/Q9UQL6/Q9NY15/P19544/O43597/Q7Z699/…	85	3.86209	BP
GO:0051604	protein maturation	165/7567	499/29348	0.000152572	0.00887562	0.0077613	P06733/Q96A08/Q16611/Q92934/P42574/Q14790/P29466/P57730/Q5EG05/Q9UHD4/P35579/P50579/Q13162/Q00987/P62942/P68106/O43353/P12931/P17612/P22694/Q5S007/P00797/P14091/Q9Y5Z0/P23141/P00736/Q86UP6/P01222/P01225/P01229/P0DN86/Q8IUX7/Q8N436/Q96SM3/P02671/P02675/P02679/Q66K79/Q9Y5Q5/O43323/Q14623/Q15465/P01215/P13726/P00748/P00750/Q04756/P01138/Q8NBP7/P07711/P09668/P25774/Q9UBR2/P50281/P51512/O75976/P14384/…	165	3.81653	BP
GO:0019083	viral transcription	105/7567	297/29348	0.00015299	0.00887562	0.0077613	Q08211/P62750/P46776/P10147/P13236/P35268/P05412/P62979/P62987/P49792/P22415/Q15853/Q96F44/P62266/P46778/P50750/P37198/P52948/Q9BVL2/Q9BW27/Q7Z3B4/P05981/P17980/P24928/P30876/Q00403/O14646/P51532/P52435/P62875/P19388/P27635/P19387/P18621/P05386/P05387/P62081/P13984/P18124/P52434/P61313/P62891/P62701/P22090/P83881/P61247/P39019/P62753/P62829/P62241/P26373/Q13547/O15514/P36578/P62906/P42677/P46782/…	105	3.81534	BP
GO:1903825	organic acid transmembrane transport	94/7567	261/29348	0.000155744	0.00897086	0.00784458	O00763/Q13085/P31749/P31751/P54646/P30989/P30825/P52569/P82251/Q01650/Q8TBB6/Q8WY07/Q92536/Q9NS82/Q9UHI5/Q9UM01/Q9UPY5/Q8TCU3/O43246/Q495M3/Q6YBV0/Q7Z2H8/Q8WUX1/Q969I6/Q96QD8/Q99624/Q9H2H9/Q9H598/Q9NVC3/Q495N2/Q8IZM9/Q9HBR0/A6NNN8/Q08AI6/Q07837/P05556/O15427/O60669/O95907/P53985/Q6ZSM3/Q8NCK7/Q8NDX2/Q9P2U7/Q9P2U8/O75746/Q9H1K4/Q9H936/Q9UJS0/Q8N697/P01019/P31641/P48029/P48065/P48067/Q695T7/Q96N87/…	94	3.80759	BP
GO:2000181	negative regulation of blood vessel morphogenesis	76/7567	203/29348	0.000161332	0.00922679	0.00806839	P35222/P01375/P42224/P02776/Q01955/Q9NYY3/O75116/P16066/P29317/P35590/Q02763/Q13163/Q13464/P21731/P41597/P46093/P49238/O14514/O60241/O60242/O15123/Q9Y264/P29460/Q96PD4/P17693/Q13370/P61586/Q9P2N4/O15041/Q9H2E6/Q9H3S1/P01019/P05121/P36955/P61812/Q9UK05/P48023/P07288/P28827/P23634/P98177/Q12948/Q9P0K8/P37231/P98160/P55011/Q9Y3M8/Q9UQL6/Q9NY15/O43597/Q7Z699/Q14209/O00501/Q8IWU6/P00558/P09917/P52797/…	76	3.79228	BP
GO:0006364	rRNA processing	113/7567	324/29348	0.000164388	0.00930844	0.00813978	O15381/P38919/Q92841/Q96GQ7/Q9H0S4/Q9NR30/Q9NY93/Q9Y2R4/Q9Y6V7/Q9P2D1/Q13206/Q8TDD1/Q9NVP1/Q8N8A6/Q96G21/Q9H7B2/Q9H9Y2/P42285/Q8IY37/Q92831/P22087/Q9P275/P62081/P18124/P39019/P62753/Q9UQ80/P46087/Q96CB9/Q96P11/Q9H649/P62241/O95478/P56537/Q9H6R4/Q9BVI4/O00566/Q01780/Q9Y3A5/O76021/P62906/Q969H6/Q5RKV6/Q96B26/Q9NPD3/Q9H0D6/P42677/Q9NU22/P55769/P62424/Q9NX24/Q14692/Q2NL82/Q9BZE4/Q8IV48/A8K979/O43414/…	113	3.78413	BP
GO:0090218	positive regulation of lipid kinase activity	31/7567	66/29348	0.000165068	0.00930844	0.00813978	Q05639/O00585/Q05397/Q14289/P07948/P09619/P09769/P10721/P12931/P16234/P17948/P22607/P29322/P36888/Q02763/Q15139/P25090/P32248/Q9H244/P00734/P01127/P60953/P01137/P09038/Q9HC29/P52735/Q9UKW4/Q99490/P35568/P60033/Q13574	31	3.78234	BP
GO:0042255	ribosome assembly	42/7567	98/29348	0.00017365	0.00972437	0.0085035	P62750/O00571/Q9NQ55/P06748/Q9NUL7/Q9H7B2/Q8TDN6/Q8IY37/Q7Z2Z2/P27635/Q96L21/Q9NWU5/P39019/P46087/Q96CB9/P56537/Q9Y3A5/P42677/Q71UM5/P46782/Q9Y2R9/Q9NU22/P39023/Q92901/P46783/Q02878/P78527/Q9Y3B7/Q07021/P62857/Q9BY44/P13010/P83731/Q9UHA3/P62841/Q14137/P63173/Q15050/P62263/P82912/Q9NZM5/Q96E29	42	3.76033	BP
GO:0000041	transition metal ion transport	82/7567	223/29348	0.000182799	0.0101645	0.00888837	Q00610/P01579/P27449/Q92504/Q02790/Q8IWU2/O75027/Q92887/Q9NP58/Q13507/Q9HCX4/Q9UBN4/Q9UL62/Q9Y210/Q9UPI3/Q9Y5Y0/Q30201/P49279/P49281/Q15907/Q6ZMJ2/O75185/P35670/P98194/Q04656/P15313/P21281/P38606/P02792/P02794/Q8N4E7/Q9BXU8/P50570/Q07960/Q13433/Q15043/Q504Y0/Q6P5W5/Q6ZMH5/Q96H72/Q9C0K1/Q9NP94/Q9NUM3/Q9NY26/Q8N1S5/Q9BRY0/Q9ULF5/Q9H9B4/Q13488/Q93050/Q9HBG4/Q9Y487/P48200/P61421/Q8N8Y2/O75348/O95670/…	82	3.73803	BP
GO:0043407	negative regulation of MAP kinase activity	59/7567	150/29348	0.00018403	0.0101645	0.00888837	Q9UQF2/Q13227/P28562/Q05923/Q13115/Q8TD23/P07948/Q05655/Q15208/Q9H422/Q9Y616/Q8N474/Q96HF1/Q12891/P01584/P17405/P67775/P37198/P01019/P29508/P12644/P18075/P31689/O95147/P51452/Q13202/Q16690/Q16828/Q16829/Q8NEJ0/Q8WTR2/Q99956/Q9BY84/Q9H596/Q9Y6W6/Q9ULV8/P18031/P29350/Q12913/Q9Y2R2/O43566/O43597/O43609/O43610/Q7Z698/Q7Z699/Q9C004/Q2MJR0/P04035/P41220/P49796/P49798/Q53EL6/Q15848/P56539/Q03135/P09936/…	59	3.73511	BP
GO:0016525	negative regulation of angiogenesis	75/7567	201/29348	0.000200039	0.0108499	0.0094877	P35222/P01375/P42224/P02776/Q01955/Q9NYY3/O75116/P16066/P29317/P35590/Q02763/Q13163/Q13464/P21731/P41597/P46093/P49238/O14514/O60241/O60242/O15123/Q9Y264/P29460/Q96PD4/P17693/Q13370/P61586/Q9P2N4/O15041/Q9H2E6/Q9H3S1/P01019/P05121/P36955/P61812/Q9UK05/P48023/P07288/P28827/P23634/P98177/Q12948/Q9P0K8/P37231/P98160/P55011/Q9Y3M8/Q9UQL6/Q9NY15/O43597/Q7Z699/Q14209/O00501/Q8IWU6/P00558/P09917/P52797/…	75	3.69888	BP
GO:1901571	fatty acid derivative transport	35/7567	78/29348	0.000200475	0.0108499	0.0094877	Q9NP80/P04083/P43405/P52564/P14416/P21917/P30411/P30989/P31391/P35462/P47901/P50052/Q9GZQ4/O15439/P33527/Q92887/P01584/Q9UIG8/O14788/P35228/P78329/Q02928/O15496/P04054/P14555/P39877/Q9BZM2/Q9NZK7/Q9UNK4/Q02509/Q92959/P47712/Q68DD2/P18859/P12821	35	3.69794	BP
GO:0071715	icosanoid transport	35/7567	78/29348	0.000200475	0.0108499	0.0094877	Q9NP80/P04083/P43405/P52564/P14416/P21917/P30411/P30989/P31391/P35462/P47901/P50052/Q9GZQ4/O15439/P33527/Q92887/P01584/Q9UIG8/O14788/P35228/P78329/Q02928/O15496/P04054/P14555/P39877/Q9BZM2/Q9NZK7/Q9UNK4/Q02509/Q92959/P47712/Q68DD2/P18859/P12821	35	3.69794	BP
GO:0030593	neutrophil chemotaxis	63/7567	163/29348	0.000203578	0.0109444	0.00957031	P78556/O43927/P10147/P13236/P16619/Q8NHW4/P02775/P02776/P10720/O15444/O00585/Q9Y258/P78423/P09341/P42830/P19875/P19876/P22362/Q92583/P10145/P23284/P58753/O94813/P47992/Q9UBD3/P43405/Q8IU85/Q9UIK4/P21730/P25024/P25025/P32248/Q16581/P27487/P17931/P01584/Q9NPF7/P05107/Q8NE86/Q07343/Q08499/O00329/P48736/P15153/P63000/Q10588/P61812/P56199/O00429/P15498/Q8TCU6/Q9UKW4/Q00013/Q92538/P61011/Q8NHP6/P04054/…	63	3.69127	BP
GO:0019080	viral gene expression	111/7567	319/29348	0.000206609	0.0109699	0.00959262	Q08211/P62750/P46776/P10147/P13236/P35268/P05412/P62979/P62987/P49792/P22415/Q15853/Q96F44/P62266/P46778/P50750/Q9P2K8/O00303/P37198/P52948/Q9BVL2/Q9BW27/Q7Z3B4/P09958/P05981/P17980/P24928/P30876/Q00403/O14646/P51532/P52435/P62875/P19388/P27635/P19387/P18621/P05386/P05387/P62081/P13984/P18124/P52434/P61313/P62891/P62701/P22090/P83881/P61247/P39019/P62753/P62829/P62241/P26373/Q13547/O15514/P36578/…	111	3.68485	BP
GO:1902932	positive regulation of alcohol biosynthetic process	22/7567	42/29348	0.000206773	0.0109699	0.00959262	P01579/P01375/Q13131/P22888/P25105/P30989/P35367/P47900/P47901/Q15077/Q99527/P41586/Q03431/P45844/P01584/Q9BZW8/P22004/P05230/P16435/P22680/P56705/P28069	22	3.68451	BP
GO:1903034	regulation of response to wounding	113/7567	326/29348	0.000216344	0.0112309	0.0098209	P58107/P01375/P35579/P22415/P04264/P32119/P84022/O94898/P04083/P07355/O00206/P29323/P54764/Q05397/P68106/O14936/P07948/P16234/P17252/P42680/P42681/P43405/P51451/Q02156/Q02750/Q04759/Q05655/Q13976/Q15746/Q16288/Q9Y6E0/P08913/P21731/P25116/P55085/P61073/Q6YHK3/P63261/Q15109/P16671/Q12884/P02671/P02675/P02679/Q92752/P22301/P05556/P13726/P00734/P00747/P00748/P00750/P01127/Q96IY4/P01112/P20336/Q8TE60/…	113	3.66486	BP
GO:0006699	bile acid biosynthetic process	30/7567	64/29348	0.000218651	0.0112309	0.0098209	P22455/Q9H2F3/O95342/P23141/Q5VYJ5/P51659/P20393/Q96RI1/O14975/Q9Y2P5/P22307/P17516/P51857/O75881/P22680/Q02318/Q9NYL5/Q9UNU6/Q9Y6A2/Q96EB6/P49675/Q99424/Q92786/P22059/Q96SU4/Q9BXW6/Q9BZF2/Q9BZF3/Q9H1P3/Q9H4L5	30	3.66025	BP
GO:0010862	positive regulation of pathway-restricted SMAD protein phosphorylation	39/7567	90/29348	0.000220679	0.0112309	0.0098209	P27037/P33981/P36894/P36896/P36897/P37023/Q04771/Q13873/Q30201/O95390/O95393/P01137/P10600/P12643/P12644/P18075/P22003/P22004/P61812/Q7Z5Y6/P34820/O14793/O60383/O95972/P08476/P09529/P12645/P27539/P43026/P55107/Q6KF10/Q7Z4P5/Q96S42/Q9NR23/Q9UK05/P55103/P58166/P67870/Q13485	39	3.65624	BP
GO:0048013	ephrin receptor signaling pathway	72/7567	192/29348	0.000222765	0.0112309	0.0098209	P63010/O43639/P16333/P29323/P54753/P54756/P54760/P54762/P54764/Q05397/O15197/O60229/O75116/O75914/P04629/P06241/P07947/P07948/P12931/P21709/P29317/P29320/P29322/Q13153/Q13464/Q15375/Q16288/Q5JZY3/Q9UF33/P60709/P61158/P61160/P63261/Q05586/P08253/P14780/P01112/P60953/P61586/P63000/Q15078/Q06124/Q13224/Q05193/O94973/O95782/P15882/P52735/Q13009/Q14155/Q15811/Q8N1W1/Q8N5V2/Q9UKW4/Q96CW1/P53680/Q9Y2X7/…	72	3.65215	BP
GO:0098661	inorganic anion transmembrane transport	81/7567	221/29348	0.000224964	0.0112309	0.0098209	P25105/Q9GZQ4/P13569/P41180/P41594/O76090/Q8N1M1/Q8NFU1/Q8NFU0/P02730/Q2Y0W8/Q8NBS3/O43826/P57057/Q14916/Q8TED4/Q9P2U7/A8MPY1/O00591/O14764/O75311/P14867/P18505/P18507/P23415/P23416/P24046/P28472/P28476/P31644/P34903/P47869/P47870/P48167/P48169/P78334/Q16445/Q8N1C3/Q99928/Q9UN88/P04156/P30531/O43511/P40879/P50443/A0AV02/P55011/P55017/Q13621/Q9BXP2/Q9H2X9/Q9UHW9/Q9UP95/Q9Y666/P35523/P51788/P51790/…	81	3.64789	BP
GO:0045921	positive regulation of exocytosis	66/7567	173/29348	0.000226238	0.0112309	0.0098209	P01579/Q8WUM4/P09769/P43405/Q00535/P21554/P25105/P29275/P55085/P13569/Q8N2Q7/P02671/P02675/P02679/O43820/Q2Y0W8/P35225/P05112/P05107/O43497/O95180/Q01668/Q14721/Q9P0X4/P30511/O00194/O95716/P20336/P20339/P51149/P51151/P51159/P59190/Q8WUD1/O75351/Q9UN37/Q13319/P24394/Q9NQ11/P84077/O14795/O43581/P21579/Q14184/Q6XYQ8/Q86SS6/P11215/O00429/O43747/Q96H20/P61764/Q08289/P18827/P31431/Q12846/Q16623/P51809/…	66	3.64543	BP
GO:0140115	export across plasma membrane	42/7567	99/29348	0.000227065	0.0112309	0.0098209	P62258/O15439/O15440/P08183/P33527/Q92887/O95477/Q9Y6R1/P16389/P22460/P51787/Q12809/Q9UK17/O00476/Q96BI1/Q16348/O15244/O76082/P05023/P13637/P20020/P20648/P50993/P54707/Q13733/Q16720/Q15311/Q12959/Q6PCB7/P19634/P32418/P57103/Q9UPR5/P17302/O75916/Q9UNQ0/Q6UVM3/P05026/P14415/P51164/P54709/Q4KMQ2	42	3.64385	BP
GO:0000186	activation of MAPKK activity	43/7567	102/29348	0.000227776	0.0112309	0.0098209	P19525/O43283/O43318/O43353/O60674/O95382/P00533/P00540/P04049/P04629/P15056/P27361/P28482/P36897/P41279/P80192/Q02779/Q12852/Q13233/Q13546/Q16584/Q5S007/Q5TCX8/Q6ZN16/Q7Z2Y5/Q8NB16/Q99558/Q99683/Q99759/Q9NYL2/Q9UKE5/Q9UL54/Q9Y2U5/Q9Y6R4/P25116/P30542/Q13255/P01138/Q13443/P12644/Q03468/Q13905/P49768	43	3.64249	BP
GO:0019674	NAD metabolic process	43/7567	102/29348	0.000227776	0.0112309	0.0098209	P06733/P09104/P13929/P04637/Q08043/Q96T66/Q9BZQ4/Q9HAN9/P07738/P15259/P18669/Q9NQ88/P04075/P05062/P09972/O75746/P28907/Q10588/P00338/P40925/P85037/Q01167/P19367/P35557/P52789/P52790/O14556/P04406/Q6PCE3/Q6IA69/P00558/P14618/P30613/P08237/P17858/Q01813/P06744/P60174/Q15274/P21695/Q8N335/P43304/O15229	43	3.64249	BP
GO:0006735	NADH regeneration	26/7567	53/29348	0.000228407	0.0112309	0.0098209	P06733/P09104/P13929/P07738/P15259/P18669/P04075/P05062/P09972/P85037/Q01167/P19367/P35557/P52789/P52790/O14556/P04406/Q6PCE3/P00558/P14618/P30613/P08237/P17858/Q01813/P06744/P60174	26	3.64129	BP
GO:0061621	canonical glycolysis	26/7567	53/29348	0.000228407	0.0112309	0.0098209	P06733/P09104/P13929/P07738/P15259/P18669/P04075/P05062/P09972/P85037/Q01167/P19367/P35557/P52789/P52790/O14556/P04406/Q6PCE3/P00558/P14618/P30613/P08237/P17858/Q01813/P06744/P60174	26	3.64129	BP
GO:0061718	glucose catabolic process to pyruvate	26/7567	53/29348	0.000228407	0.0112309	0.0098209	P06733/P09104/P13929/P07738/P15259/P18669/P04075/P05062/P09972/P85037/Q01167/P19367/P35557/P52789/P52790/O14556/P04406/Q6PCE3/P00558/P14618/P30613/P08237/P17858/Q01813/P06744/P60174	26	3.64129	BP
GO:0006090	pyruvate metabolic process	99/7567	280/29348	0.000230534	0.0112668	0.00985229	P06733/P09104/P13929/O75376/P01579/P40763/P49792/Q08043/P06213/P54646/Q13131/O60825/P07738/P15259/P16118/P18669/Q16875/Q16877/Q9NQ88/Q8N0Y7/P28223/P04075/P05062/P09972/P02730/Q9Y6R1/P01308/O15427/O95907/P53985/P37198/P52948/Q9BVL2/Q9BW27/Q7Z3B4/Q9UGQ3/Q9P0J1/Q9P2J9/P05067/O95365/P00338/P07195/P07864/Q9BYZ2/P85037/Q01167/O95718/Q07869/Q92570/P19367/P35557/P52789/P52790/Q2TB90/P08559/P29803/Q02218/…	99	3.63727	BP
GO:0006006	glucose metabolic process	128/7567	377/29348	0.000236436	0.0114857	0.0100437	P06733/P09104/P13929/O00763/Q92934/Q13794/P01375/P49792/P22415/P04637/Q08043/P06213/P12931/P15735/P31749/P31751/P49760/P49840/P49841/P57059/Q13131/Q16539/Q92630/Q96RG2/O60825/P07738/P15259/P16118/P18669/Q9NQ88/P25929/P32247/P47871/P04075/P05062/P09972/P01308/P26927/P05090/P62136/P62140/O43826/O75746/Q9UJS0/P48357/P42336/Q8IW75/Q9UNI6/Q96C23/Q8IY47/Q16821/Q6ZSY5/Q9UQK1/O95685/Q86XI6/B7ZBB8/P17706/…	128	3.62629	BP
GO:0050818	regulation of coagulation	63/7567	164/29348	0.000248231	0.0119865	0.0104816	P22415/P04264/P32119/P07355/O00206/P29323/P07948/P16234/P17252/P42680/P42681/P43405/P51451/Q04759/Q05655/Q13976/P21731/P25116/P55085/P16671/Q12884/P02671/P02675/P02679/P13726/P00734/P00747/P00748/P00750/P01127/Q96IY4/Q8TE60/P01008/P05120/P05121/P05155/P07093/P08697/P00749/P03951/P03952/P04070/P08217/P08709/P16109/P80404/Q9Y261/P07225/Q9Y6X5/P19075/P21926/P08758/P29474/P18054/P49768/Q8IZT8/P47712/…	63	3.60514	BP
GO:0061615	glycolytic process through fructose-6-phosphate	27/7567	56/29348	0.000250475	0.0120228	0.0105134	P06733/P09104/P13929/P07738/P15259/P18669/P04075/P05062/P09972/P02730/P85037/Q01167/P19367/P35557/P52789/P52790/O14556/P04406/Q6PCE3/P00558/P14618/P30613/P08237/P17858/Q01813/P06744/P60174	27	3.60123	BP
GO:1900046	regulation of hemostasis	61/7567	158/29348	0.000263317	0.0125644	0.010987	P22415/P04264/P32119/P07355/O00206/P29323/P07948/P16234/P17252/P42680/P42681/P43405/P51451/Q04759/Q05655/Q13976/P21731/P25116/P55085/P16671/Q12884/P02671/P02675/P02679/P13726/P00734/P00747/P00748/P00750/P01127/Q96IY4/Q8TE60/P01008/P05120/P05121/P05155/P07093/P08697/P00749/P03951/P03952/P04070/P08217/P08709/P16109/P80404/Q9Y261/P07225/Q9Y6X5/P19075/P21926/P29474/P18054/P47712/Q9BXJ1/P04085/Q03135/…	61	3.57952	BP
GO:0006890	retrograde vesicle-mediated transport, Golgi to endoplasmic reticulum	60/7567	155/29348	0.000270941	0.0128522	0.0112386	Q12840/Q07866/Q9H0B6/Q92845/O00139/Q99661/P61923/Q9P299/Q9Y3B3/Q9Y3Q3/O43731/P24390/P33947/P20340/P62820/Q5JT25/Q9H082/Q9H0N0/Q9H0U4/Q9NRW1/Q53S08/P46459/P18085/P61204/P84085/P53618/Q9UBF2/Q9Y678/Q9H0H5/P48444/Q8WVM8/Q8N6H7/Q8N6T3/Q9NP61/Q92538/Q9NRD5/P35606/P53621/P48739/O14579/O14782/O15066/O43896/O95239/P52732/Q02224/Q02241/Q14807/Q2VIQ3/Q8N4N8/Q8NI77/Q9NS87/Q9Y496/Q9ULI4/P49755/Q15363/Q9BVK6/…	60	3.56712	BP
GO:0051932	synaptic transmission, GABAergic	38/7567	88/29348	0.000287753	0.0135698	0.0118662	P33176/Q02156/P14416/P21554/P28222/P29274/P30542/P30559/P34972/P35348/Q15761/P00918/P43166/Q8N2Q7/Q8NFZ4/Q9C0A0/P14867/P18507/P31644/P34903/P47869/P47870/P48169/P78334/Q16445/Q8N1C3/Q99928/P23560/P01116/P60763/P30531/Q9NYG2/Q15111/Q9UPR0/P62068/P61764/P54257/O14994	38	3.54098	BP
GO:0042310	vasoconstriction	57/7567	146/29348	0.000293904	0.0137406	0.0120155	P00533/P31749/Q13873/P08908/P08913/P18089/P18825/P20309/P21731/P21918/P24530/P25021/P25100/P25101/P25105/P25116/P28221/P28222/P28223/P30411/P30518/P30556/P30559/P34969/P35348/P35367/P35368/P37288/P41595/P47901/P62736/P41180/P02671/P02675/P02679/P22460/O00443/P61586/P28907/P01019/P31645/P35354/P20020/P50993/Q9NPJ1/A6NI28/P32418/P17302/P36382/P23276/P42892/P05362/Q03135/P49747/Q16515/P12821/Q9BYF1	57	3.53179	BP
GO:0061077	chaperone-mediated protein folding	42/7567	100/29348	0.000294782	0.0137406	0.0120155	P0DMV8/P11021/P11142/P17066/P34931/P38646/P54652/P23284/P04792/P62942/P68106/Q02790/Q13451/O14976/P68400/P13667/O14656/O14657/Q8N2E6/Q5JU69/P25685/P25686/Q8TBM8/Q99615/Q9H3Z4/Q9NXW2/Q9UDY4/O75953/Q8NHS0/Q9H819/Q12931/P48723/Q0VDF9/Q92598/Q08752/P78371/P59910/P61604/P40855/O00273/P10909/O14737	42	3.5305	BP
GO:0015837	amine transport	69/7567	184/29348	0.000297046	0.0137665	0.0120382	P48061/P25098/O14843/P08913/P14416/P18089/P18825/P21452/P21554/P21728/P21917/P28222/P28223/P29274/P30542/P30559/P30989/P35462/P37288/P47900/P49146/P50052/Q15761/Q92847/Q9H244/Q9Y5N1/Q99624/Q14831/P05556/P16389/Q14721/P54219/Q05940/P17787/P32297/P43681/Q15825/P20336/P20337/P01019/P30531/O15244/Q7L0J3/Q86VW1/O14656/Q9NP95/P50993/O00445/O43581/P21579/Q5T7P8/Q6XYQ8/Q86SS6/Q8N9I0/Q9BQG1/P80404/P55011/…	69	3.52718	BP
GO:1990266	neutrophil migration	73/7567	197/29348	0.000306466	0.014122	0.012349	P78556/O43927/P10147/P13236/P16619/Q8NHW4/P02775/P02776/P10720/O15444/O00585/Q9Y258/P78423/P09341/P42830/P19875/P19876/P22362/Q92583/P10145/P23284/P58753/O94813/P47992/Q9UBD3/P43405/Q8IU85/Q9NWZ3/Q9UIK4/P21730/P25024/P25025/P32248/Q16581/P27487/P17931/P01584/Q9NPF7/P05107/Q8NE86/Q07343/Q08499/O00329/P48736/P15153/P63000/P84095/Q15669/P78325/Q10588/P61812/P24158/P56199/O00429/P15498/Q8TCU6/Q9UKW4/…	73	3.51362	BP
GO:0046578	regulation of Ras protein signal transduction	127/7567	376/29348	0.000317035	0.0144786	0.0126608	Q9H6S3/Q13618/P29323/P35241/O43739/Q15438/Q99418/Q9UIA0/O60229/O60674/O95819/P00519/P04049/P04629/P07948/P08581/P09619/P42684/Q13470/O00254/P25116/P35348/P43657/P46093/P55085/Q13304/Q14330/Q8IYL9/Q92633/Q96RI0/Q99677/Q99678/Q9HC97/Q9Y2T6/O00398/Q86VZ1/Q9BXC1/Q9Y653/O95477/P49407/O14786/P19235/P01588/P05556/P62714/P01138/P37198/P01112/P01116/P63000/Q99578/P61812/O15520/P41182/P09603/P21583/P22681/…	127	3.49889	BP
GO:0006607	NLS-bearing protein import into nucleus	17/7567	30/29348	0.000319591	0.0144786	0.0126608	P49792/Q99666/A6NKT7/O14715/P0DJD0/P0DJD1/Q7Z3J3/O00505/O00629/P52292/A9QM74/O15131/O60684/P52294/Q7Z3B4/Q13191/Q8NFH5	17	3.4954	BP
GO:0071071	regulation of phospholipid biosynthetic process	17/7567	30/29348	0.000319591	0.0144786	0.0126608	P25090/P28223/P28335/P41595/Q8IZF2/Q9BZC7/P05413/P01127/P57729/Q96RI1/O75874/P17655/Q99490/O95573/Q6PCB7/P04085/P21754	17	3.4954	BP
GO:0019318	hexose metabolic process	151/7567	458/29348	0.000327405	0.0147497	0.0128979	P06733/P09104/P13929/O00763/Q92934/Q13794/P01375/P49792/P22415/P04637/Q08043/P06213/P12931/P15735/P31749/P31751/P49760/P49840/P49841/P57059/Q13131/Q16539/Q92630/Q96RG2/O60825/P07738/P15259/P16118/P18669/Q16875/Q16877/Q9NQ88/P25929/P32247/P47871/P04075/P05062/P09972/P01308/P26927/P05090/P62136/P62140/O43826/O75746/Q9UJS0/P48357/P42336/Q8IW75/Q9UNI6/Q96C23/Q14376/Q8IY47/Q16821/Q6ZSY5/Q9UQK1/O95685/…	151	3.48491	BP
GO:0022617	extracellular matrix disassembly	60/7567	156/29348	0.000330759	0.0147747	0.0129197	P11047/P13796/P22455/Q08345/Q16832/P01023/O43897/P13497/Q9Y6L7/P27487/Q12884/P05231/P00747/O60911/P07711/P25774/P43235/O60882/P03956/P08253/P08254/P09237/P09238/P14780/P22894/P24347/P39900/P45452/P50281/P51511/P51512/Q99542/P09958/P78325/Q13444/Q9UNA0/P01137/P03952/P05981/P07477/P07478/P08246/P08311/P20151/P20231/P23946/P49862/Q8IU80/Q9Y337/Q9Y5K2/P17538/Q6GPI1/P07384/P17655/P14921/Q9HAQ2/O75173/…	60	3.48049	BP
GO:0016072	rRNA metabolic process	118/7567	346/29348	0.000331624	0.0147747	0.0129197	Q9NRR4/Q76MJ5/O15381/P38919/Q92841/Q96GQ7/Q9H0S4/Q9NR30/Q9NY93/Q9Y2R4/Q9Y6V7/Q9P2D1/Q13206/Q8TDD1/Q9NVP1/Q8N8A6/Q96G21/Q9H7B2/Q9H9Y2/P42285/Q8IY37/Q92831/P22087/Q9BRX2/Q9P275/P62081/P18124/P39019/P62753/Q9UQ80/P46087/Q96CB9/Q96P11/Q9H649/P62241/O95478/P56537/Q9H6R4/Q9BVI4/O00566/Q01780/Q9Y3A5/O76021/P62906/Q969H6/Q5RKV6/Q96B26/Q9NPD3/Q8IZH2/Q9H0D6/P42677/Q9NU22/P55769/P62424/Q9NX24/Q14692/Q2NL82/…	118	3.47935	BP
GO:0061756	leukocyte adhesion to vascular endothelial cell	32/7567	71/29348	0.000334927	0.0148398	0.0129767	P48061/Q9NRJ3/Q9Y4K3/P01375/O15444/O00585/P51617/Q13464/P25105/P41597/P49238/Q13477/P19320/P05231/P05107/P05556/P26010/P61586/P08246/P14151/P16109/P16581/P14921/Q9C0K1/Q04206/P35612/P09917/P05362/P22083/Q11130/Q9Y231/P21741	32	3.47505	BP
GO:1902668	negative regulation of axon guidance	27/7567	57/29348	0.00035979	0.0158543	0.0138639	O94813/P34925/O14786/O15041/O75326/O95754/Q13214/Q13275/Q13591/Q14563/Q8NFY4/Q92854/Q99985/Q9C0C4/Q9H2E6/Q9H3S1/Q9H3T2/Q9H3T3/Q9NPR2/Q9NTN9/Q9P283/O95025/Q9NS98/Q16827/P41221/P56703/P56704	27	3.44395	BP
GO:0071577	zinc ion transmembrane transport	20/7567	38/29348	0.000367186	0.0160923	0.0140719	Q92504/Q13433/Q15043/Q504Y0/Q6P5W5/Q6ZMH5/Q96H72/Q9C0K1/Q9NP94/Q9NY26/Q8N1S5/Q9BRY0/Q9ULF5/O14863/Q6NXT4/Q6XR72/Q8IWU4/Q8TAD4/Q99726/Q9Y6M5	20	3.43511	BP
GO:0045913	positive regulation of carbohydrate metabolic process	56/7567	144/29348	0.000370821	0.0161638	0.0141344	P01579/Q92934/Q13794/P49792/P19838/Q08043/P06213/P12931/P15735/P31749/P31751/P54646/Q02156/Q13131/Q92630/O60825/P16118/Q16875/Q16877/Q9NQ88/P22888/P25105/P28223/P30989/P35367/P47900/P47901/Q15077/Q99527/P41586/Q03431/Q9Y6R1/P01308/O75746/P01127/Q9BZW8/Q9UNI6/P05067/B7ZBB8/P17706/Q12778/O95718/Q07869/P35557/Q92831/P24298/Q16531/O14556/P35568/Q9Y4H2/Q96EB6/P49768/Q5MIZ7/P28069/P21695/O75356	56	3.43084	BP
GO:0030193	regulation of blood coagulation	60/7567	157/29348	0.000402221	0.0174382	0.0152489	P22415/P04264/P32119/P07355/O00206/P29323/P07948/P16234/P17252/P42680/P42681/P43405/P51451/Q04759/Q05655/Q13976/P21731/P25116/P55085/P16671/Q12884/P02671/P02675/P02679/P13726/P00734/P00747/P00748/P00750/P01127/Q96IY4/Q8TE60/P01008/P05120/P05121/P05155/P07093/P08697/P00749/P03951/P03952/P04070/P08217/P08709/P16109/P80404/Q9Y261/P07225/Q9Y6X5/P19075/P21926/P29474/P18054/P47712/Q9BXJ1/P04085/Q03135/…	60	3.39554	BP
GO:0010632	regulation of epithelial cell migration	144/7567	436/29348	0.000406836	0.017544	0.0153414	P58107/P14923/O43927/P01579/P01375/P05412/P04792/Q96E22/Q9UI08/P04083/O94813/Q9NYY3/P23508/Q9H334/Q05397/Q14289/O15530/O75116/O95819/P00519/P08581/P11362/P12931/P17252/P29317/P31749/P35916/P35968/P37023/P37173/P46734/Q02156/Q02763/Q13163/Q13873/Q15139/Q99759/Q9BZL6/Q9Y243/P21731/P50052/P51684/O14514/P23470/Q8WTV0/O14786/O60462/O15123/Q15389/Q9Y264/Q12794/P05112/P05106/P01127/P15692/P09668/P14780/…	144	3.39058	BP
GO:0061045	negative regulation of wound healing	52/7567	132/29348	0.00041051	0.0176083	0.0153976	P58107/P01375/P22415/P04264/P84022/P07355/O14936/P16234/Q05655/Q13976/Q6YHK3/Q15109/Q12884/P02671/P02675/P02679/P00734/P00747/P00748/P00750/P01127/Q96IY4/Q8TE60/P05120/P05121/P05155/P07093/P08697/P00749/P03951/P03952/P04070/P09038/Q9Y6W6/P80404/P07225/P55011/P02743/O15551/Q8N6F1/P19075/P21926/P09917/P04035/P29474/P17302/P56705/P18054/Q9BXJ1/P04085/P07996/P02649	52	3.38668	BP
GO:0048524	positive regulation of viral process	69/7567	186/29348	0.000424448	0.0179836	0.0157258	P55265/Q08211/O95793/O00571/P11142/P05412/P23284/P62937/Q9UNP9/Q96F44/P52292/O60684/O43447/Q8TBZ5/P23528/P07333/P50750/Q16513/P01911/O00182/P09382/P51149/P07237/O15393/P05981/O75351/Q9UN37/P24928/P30876/Q00403/O14646/P51532/P52435/P62875/P19388/P11940/Q08752/P11388/Q02880/O00482/P19387/P13984/P78563/P52434/O15514/Q16531/P27105/P11498/O95292/Q9P0L0/Q96BZ9/O43633/Q96CF2/Q9H444/Q9UQN3/Q9Y3E7/Q8IXH7/…	69	3.37218	BP
GO:0014068	positive regulation of phosphatidylinositol 3-kinase signaling	64/7567	170/29348	0.000425294	0.0179836	0.0157258	Q14116/Q14457/P01375/Q05086/Q05397/O60674/P04629/P06213/P06241/P07948/P08069/P09619/P09769/P10721/P11362/P12931/P16234/P17948/P21860/P35968/P36888/Q01973/Q01974/Q02763/Q15303/Q16288/Q16620/P23945/P25116/P55085/Q99527/P19235/P01588/Q15389/P01308/P00734/P14210/P20783/P01127/O00329/P42336/P42338/P48736/O43157/Q92854/P01019/Q8IW75/P61812/Q969H8/P16109/P22681/P29350/Q03181/P27986/O15211/Q9Y4H2/P48436/…	64	3.37131	BP
GO:0035970	peptidyl-threonine dephosphorylation	21/7567	41/29348	0.00042818	0.0179836	0.0157258	P28562/Q05923/Q13115/P53041/P62136/P62714/P67775/Q13202/Q16690/Q16828/Q16829/Q8NEJ0/Q99956/Q9BY84/Q9Y6W6/O15297/O15355/O75688/P35813/P49593/Q9P0J1	21	3.36837	BP
GO:0045109	intermediate filament organization	21/7567	41/29348	0.00042818	0.0179836	0.0157258	P15924/P58107/P12036/P35908/Q3SY84/Q15465/O75190/Q6TFL4/P02533/P07196/P07197/P08670/P14136/P17661/P35527/P35900/Q04695/Q13515/Q7Z3Z0/P52594/Q13496	21	3.36837	BP
GO:0042908	xenobiotic transport	25/7567	52/29348	0.000443318	0.0184017	0.0160914	Q01650/Q7Z2H8/O15438/O15439/O15440/O95342/P08183/P33527/Q92887/O00476/O15245/O75751/P54219/Q96BI1/Q16348/P31641/Q9NSD5/O15244/O76082/P11166/Q9H015/O75469/Q15311/O95832/Q9UNQ0	25	3.35329	BP
GO:0015807	L-amino acid transport	48/7567	120/29348	0.000447058	0.0184017	0.0160914	P30989/P30825/P52569/P82251/Q01650/Q8WY07/Q92536/Q9NS82/Q9UHI5/Q9UM01/Q9UPY5/Q8TCU3/Q495M3/Q6YBV0/Q7Z2H8/Q8WUX1/Q96QD8/Q99624/Q9H2H9/Q9H598/Q9NVC3/Q495N2/Q07837/P05556/Q8NDX2/Q9P2U7/Q9P2U8/O75746/Q9H1K4/Q9H936/Q9UJS0/P49279/Q8N697/P01019/P48067/Q9H1V8/Q9NP91/Q9Y345/O15244/P50993/Q9H9B4/O60831/O75915/P41220/P49798/P49768/P78508/Q9BYF1	48	3.34964	BP
GO:0002002	regulation of angiotensin levels in blood	7567-10-01	14/29348	0.000447264	0.0184017	0.0160914	P00797/P23141/Q9UBR2/P15088/P08311/P23946/P08473/Q07075/P12821/Q9BYF1	10	3.34944	BP
GO:0002003	angiotensin maturation	7567-10-01	14/29348	0.000447264	0.0184017	0.0160914	P00797/P23141/Q9UBR2/P15088/P08311/P23946/P08473/Q07075/P12821/Q9BYF1	10	3.34944	BP
GO:0016572	histone phosphorylation	33/7567	75/29348	0.000466726	0.019105	0.0167064	O14757/O14965/O60674/O75582/O75676/P05771/P06493/P17252/P24941/P27361/P50750/P54646/Q00535/Q05655/Q12852/Q13131/Q16512/Q8NE63/Q8NG66/Q96GD4/Q9UQB9/P21728/P01584/P26927/P14635/P20248/P63146/O75367/Q8TF76/Q13315/O43823/Q9ULX6/O75844	33	3.33094	BP
GO:0030258	lipid modification	157/7567	482/29348	0.00046928	0.0191125	0.016713	O00763/P31749/P31751/Q13131/Q16539/P08912/P21554/P30556/O95342/P45844/Q9BZC7/P04180/P05090/P05413/O00329/O00443/O00750/O75747/P42336/P42338/P42356/P48736/Q8NEB9/P01019/P34913/Q6JQN1/Q709F0/Q8WWM9/P51659/Q16698/Q9BUT1/Q9BY49/Q9NUI1/P11766/Q9UJ83/P37231/Q03181/Q07869/Q92570/Q9Y2I7/P27986/P32019/P51648/P13804/P38117/P35568/Q9Y4H2/P48436/O15056/O43426/Q92562/Q9NTJ5/Q9Y2H2/O14732/O95861/P29218/P49441/…	157	3.32857	BP
GO:0061620	glycolytic process through glucose-6-phosphate	26/7567	55/29348	0.000477949	0.0193677	0.0169361	P06733/P09104/P13929/P07738/P15259/P18669/P04075/P05062/P09972/P85037/Q01167/P19367/P35557/P52789/P52790/O14556/P04406/Q6PCE3/P00558/P14618/P30613/P08237/P17858/Q01813/P06744/P60174	26	3.32062	BP
GO:0018198	peptidyl-cysteine modification	35/7567	81/29348	0.000483342	0.0193949	0.0169599	P11532/P30048/O95716/P20337/P20340/P10599/Q96JJ7/P23634/Q5W0Z9/Q6UX98/Q8IVQ6/Q8IYP9/Q8IZN3/Q8WTX9/Q8WVZ1/Q96GR4/Q96MV8/Q9H6R6/Q9H8X9/Q9NPG8/Q9NUE0/Q9NXF8/Q9NYG2/Q9UIJ5/Q9ULC8/Q9Y397/P11766/O95396/P04406/O75052/P29475/P35228/Q96DZ5/Q99497/P12821	35	3.31575	BP
GO:0008206	bile acid metabolic process	36/7567	84/29348	0.000488605	0.0193949	0.0169599	P10721/P22455/Q9H2F3/O95342/P23141/Q5VYJ5/P51659/O00482/P20393/Q96RI1/O15118/O14975/Q9Y2P5/P09110/P22307/P17516/P51857/Q04828/O75881/P22680/Q02318/Q9NYL5/Q9UNU6/Q9Y6A2/Q96EB6/P49675/Q99424/Q06520/Q92786/P22059/Q96SU4/Q9BXW6/Q9BZF2/Q9BZF3/Q9H1P3/Q9H4L5	36	3.31104	BP
GO:0071868	cellular response to monoamine stimulus	78/7567	216/29348	0.000488876	0.0193949	0.0169599	O75781/P00519/P17612/P27361/P28482/P49840/P49841/Q5S007/Q9UM73/P08172/P08173/P08908/P08912/P11229/P14416/P20309/P21728/P21917/P21918/P25021/P28221/P28222/P28223/P28335/P28566/P30939/P34969/P35367/P35372/P35462/P41595/P47898/P50406/Q13639/Q8NHC4/Q9H3N8/Q9Y5N1/Q8NGC9/Q9Y4A9/P32121/O95837/P08754/P09471/P29992/P30679/P38405/P63092/Q5JWF2/P51787/A5X5Y0/O95264/P46098/Q8WXA8/Q07343/Q08499/P05067/P51693/…	78	3.3108	BP
GO:0071870	cellular response to catecholamine stimulus	78/7567	216/29348	0.000488876	0.0193949	0.0169599	O75781/P00519/P17612/P27361/P28482/P49840/P49841/Q5S007/Q9UM73/P08172/P08173/P08908/P08912/P11229/P14416/P20309/P21728/P21917/P21918/P25021/P28221/P28222/P28223/P28335/P28566/P30939/P34969/P35367/P35372/P35462/P41595/P47898/P50406/Q13639/Q8NHC4/Q9H3N8/Q9Y5N1/Q8NGC9/Q9Y4A9/P32121/O95837/P08754/P09471/P29992/P30679/P38405/P63092/Q5JWF2/P51787/A5X5Y0/O95264/P46098/Q8WXA8/Q07343/Q08499/P05067/P51693/…	78	3.3108	BP
GO:0044242	cellular lipid catabolic process	140/7567	424/29348	0.000490644	0.0193949	0.0169599	O00763/P05166/Q9NP80/Q8WTS1/P31749/P31751/Q05655/P21554/O95342/Q8WTV0/P17900/Q9Y5C1/Q9H227/Q8NCC3/O15540/P05413/P15090/Q0Z7S8/P17405/P48736/P08910/Q9BV23/Q99685/P22760/Q05469/Q6JQN1/Q709F0/P16885/P19174/P15428/P51659/Q16698/Q9BUT1/Q9BY49/Q9NUI1/Q9UJ83/Q03181/Q07869/P31327/O75874/P51648/P13804/P38117/P30041/P28039/P35568/Q9Y4H2/Q13822/Q6UWR7/Q6UWV6/Q7L5L3/Q8N9F7/Q9NZC3/Q9NPB8/Q9Y2H2/P05165/O14975/…	140	3.30923	BP
GO:0016052	carbohydrate catabolic process	120/7567	356/29348	0.000496669	0.0195373	0.0170844	P06733/P09104/P13929/O75376/P01579/Q92934/P40763/P49792/Q9UKK9/P0DP23/P04637/Q08043/P06213/P15735/P49840/P54646/Q13131/Q16816/O60825/P07738/P15259/P16118/P18669/Q16875/Q16877/Q9NQ88/Q8N0Y7/P28223/Q14108/P17900/P04075/P05062/P09972/Q9H227/P08236/P02730/Q9Y6R1/P01308/P62136/P62140/O75746/P37198/P52948/Q9BVL2/Q9BW27/Q7Z3B4/Q9UGQ3/Q96C23/Q14376/P05067/O95365/O95685/Q86XI6/P00338/Q7Z4W1/P85037/Q01167/…	120	3.30393	BP
GO:0044070	regulation of anion transport	68/7567	184/29348	0.000524885	0.020547	0.0179673	P08922/P11362/P31749/P31751/P43405/P52564/Q05655/Q13237/Q13546/Q9UEW8/P25105/P28222/P29274/P30542/P30989/P31391/P37288/P47901/P50052/Q15761/Q9Y5N1/Q99624/O95342/P08183/P13569/P21439/Q8IZY2/P41594/Q14831/P00918/P43166/P23141/Q6FHJ7/P01584/P05556/P05413/P78334/P04156/Q15907/P01019/P30531/Q7L0J3/O14788/P50993/P80404/P55011/P61764/Q9Y4H2/P07814/Q9ULC5/O75915/O43865/P42345/P78329/Q02928/O15496/P41220/…	68	3.27994	BP
GO:0036465	synaptic vesicle recycling	57/7567	149/29348	0.000536832	0.0208552	0.0182369	P49418/P0DP23/O14976/Q00535/Q13464/Q5S007/P60709/P63261/Q8N0W4/Q8N2Q7/Q8NFZ3/Q8NFZ4/Q9NZ94/P16298/P48454/Q9P2U7/O00194/P20336/P20339/P14672/O14656/Q92915/Q96Q07/P62330/O00445/O43581/P21579/Q8N9I0/O00429/P20591/P20592/P50570/Q05193/Q9UQ16/O00203/O14617/O60890/Q15811/Q9NZM3/Q8WXE9/Q9Y6Q2/P61266/Q16623/P08247/O15056/O43426/Q99961/Q99962/O75379/P63027/O00755/P56704/O60641/Q13492/Q7L576/P52824/O60331	57	3.27016	BP
GO:0045956	positive regulation of calcium ion-dependent exocytosis	17/7567	31/29348	0.000538241	0.0208552	0.0182369	Q00535/O43820/O43497/O95180/Q14721/Q9P0X4/Q13319/P84077/O43581/P21579/Q14184/Q6XYQ8/Q86SS6/P61764/Q16623/Q8TAC9/P21754	17	3.26902	BP
GO:0006829	zinc ion transport	23/7567	47/29348	0.000540518	0.0208552	0.0182369	Q92504/Q13433/Q15043/Q504Y0/Q6P5W5/Q6ZMH5/Q96H72/Q9C0K1/Q9NP94/Q9NUM3/Q9NY26/Q8N1S5/Q9BRY0/Q9ULF5/O14863/Q6NXT4/Q6PML9/Q6XR72/Q8IWU4/Q8NEW0/Q8TAD4/Q99726/Q9Y6M5	23	3.26719	BP
GO:0048002	antigen processing and presentation of peptide antigen	140/7567	425/29348	0.000547751	0.0210336	0.0183929	O15020/Q00610/O14920/O15111/Q9Y6K9/Q9Y4K3/Q12840/Q07866/Q9H0B6/Q92845/P63010/Q10567/P01903/P01906/P01909/P06340/P20036/O00139/Q99661/Q03518/Q03519/Q9NP78/P42025/P61163/Q9NZ32/P07339/P14091/P01911/P01920/P04440/P05538/P13762/P13765/P79483/Q30154/P16671/P18084/O00487/P51665/P01889/P04439/P10321/P13747/P17693/P25311/P30511/Q30201/Q95460/P28068/P49279/O60911/P07711/P25774/Q9UBX1/P14735/P51149/P30101/…	140	3.26142	BP
GO:0006081	cellular aldehyde metabolic process	48/7567	121/29348	0.000557638	0.0213118	0.0186362	Q6UX07/Q9UBQ7/P05062/O95180/P12643/P22003/P22004/P10768/Q8IZV5/Q8N3Y7/Q8NBN7/Q8TC12/P11766/Q9BYV1/O75874/P48735/P51788/P00505/P21549/O94788/P00352/P30038/P30838/P43353/P47895/P49189/P49419/P51648/Q9H2A2/P29401/Q04206/O43488/O95154/P14550/P42330/Q04828/P37837/Q9NVS9/P15538/P19099/Q16678/Q4G0S4/P56705/Q04760/P50053/P60174/Q99497/Q5T013	48	3.25365	BP
GO:0009260	ribonucleotide biosynthetic process	120/7567	357/29348	0.000560382	0.0213157	0.0186395	P06733/O00763/Q13085/P40763/P24539/P16066/P20594/P25092/P51841/Q02846/P00403/P04075/P05112/O75746/Q9UJS0/P50443/P01137/P49327/P55072/Q9P0J1/Q9P2J9/P06576/P25705/P07864/Q53GQ0/Q8N4T8/Q92506/P17812/P27708/P49915/Q9NRF8/O00746/O75414/P15531/P22392/P56597/Q13232/Q9Y5B8/Q86XW9/P08559/P29803/P30566/P00568/P27144/P30085/P54819/Q9UIJ7/Q9Y6K8/O75964/P22102/P11177/Q16635/Q16774/Q9UJZ1/P31939/P00492/O60488/…	120	3.25152	BP
GO:0071300	cellular response to retinoic acid	47/7567	118/29348	0.000569479	0.0215159	0.0188146	P13682/Q14289/P07947/P07948/P07949/P21802/P29320/P29376/P42684/Q13308/Q13882/Q16288/O95477/P24821/O75084/Q9ULV1/Q9ULW2/P36955/P31645/Q7Z333/P13631/P37231/O94788/Q92769/Q99623/Q02962/P48436/O15178/O43435/Q13315/Q9NR63/O75712/O00744/O14904/O14905/O96014/P09544/P41221/P56703/P56704/P56706/Q93098/Q9H1J7/Q9Y6F9/Q15562/Q13573/P35558	47	3.24452	BP
GO:0060395	SMAD protein signal transduction	55/7567	143/29348	0.000570983	0.0215159	0.0188146	Q01082/P05412/O15198/P84022/Q15796/Q15797/Q99717/O60674/P36894/P36897/Q01974/Q9H2X6/P02771/O95528/O95390/O95393/P01137/P10600/P12643/P12644/P18075/P22003/P22004/P61812/Q7Z5Y6/P34820/O14793/O60383/O95972/P08476/P09529/P12645/P27539/P43026/P55107/Q6KF10/Q7Z4P5/Q96S42/Q9NR23/Q9UK05/P55103/P58166/P08670/P41235/P53999/O15105/O43541/Q13485/P12755/O15178/Q99966/P09874/P02787/Q8N1F7/Q9UIQ6	55	3.24338	BP
GO:0043409	negative regulation of MAPK cascade	108/7567	317/29348	0.000599604	0.0224893	0.0196658	Q9Y3S1/O75376/Q9UQF2/Q13227/P28562/Q05923/Q13115/Q8TD23/O00206/Q96J02/P29323/P15311/P00519/P07948/P08069/P31749/P41240/Q05655/Q15208/Q96KB5/Q9H2K8/Q9H422/Q9UK32/Q9Y616/P55085/Q99527/P49407/Q8N474/Q96HF1/Q12891/P01584/P02760/P17405/P67775/Q9GZZ6/Q9UGM1/P37198/Q9H2E6/P01019/P29508/P12644/P18075/Q7Z7J9/P31689/O95147/P51452/Q13202/Q16690/Q16828/Q16829/Q8NEJ0/Q8WTR2/Q99956/Q9BV47/Q9BY84/Q9H596/Q9Y6W6/…	108	3.22214	BP
GO:0006694	steroid biosynthetic process	121/7567	361/29348	0.000602433	0.0224908	0.0196671	O00763/Q13085/P01579/P01375/O75477/O94905/P19838/P22455/P54646/Q13131/P14060/P26439/Q15738/Q9H2F3/Q8WUS8/Q13907/O95342/P13569/P45844/Q8WTV0/P23141/P01225/P01229/O43323/P01215/P01584/O95180/Q14703/P62826/P12643/P22003/P22004/P49327/P05230/Q9UHI6/Q5VYJ5/P05023/P00441/O14756/P14061/P28845/P37058/P37059/P51659/P56937/P80365/Q53GQ0/Q6UWP2/Q8NBQ5/Q92506/Q9BPX1/Q9NYR8/P11473/P20393/Q13285/Q96RI1/P51788/…	121	3.22009	BP
GO:0032874	positive regulation of stress-activated MAPK cascade	102/7567	297/29348	0.000611847	0.022737	0.0198824	P19525/Q9Y4K3/P01375/O00585/O14733/Q9UQF2/Q16890/O00206/P58753/P54764/Q14289/O00506/O43283/O43318/O43353/O75460/O95382/P35916/P43405/P45985/P80192/Q01974/Q02779/Q12851/Q12852/Q13153/Q13188/Q13546/Q16512/Q16584/Q5TCX8/Q76MJ5/Q7L7X3/Q7Z2Y5/Q8N4C8/Q8NB16/Q92918/Q99683/Q99759/Q9H2K8/Q9H2X6/Q9NYL2/Q9UKE5/Q9UL54/Q9Y2U5/Q9Y4K4/Q9Y6R4/P32248/P55085/Q15109/O75084/Q13467/Q9H461/Q9ULV1/Q9ULW2/P01584/P15692/…	102	3.21336	BP
GO:0048843	negative regulation of axon extension involved in axon guidance	25/7567	53/29348	0.000635202	0.0234967	0.0205467	P34925/O14786/O15041/O75326/O95754/Q13214/Q13275/Q13591/Q14563/Q8NFY4/Q92854/Q99985/Q9C0C4/Q9H2E6/Q9H3S1/Q9H3T2/Q9H3T3/Q9NPR2/Q9NTN9/Q9P283/O95025/Q9NS98/P41221/P56703/P56704	25	3.19709	BP
GO:0045104	intermediate filament cytoskeleton organization	38/7567	91/29348	0.00063918	0.0235358	0.020581	P15924/P58107/Q15149/P12036/P12035/P35908/P48668/Q3SY84/Q7RTS7/P04049/P48729/Q15465/O14656/O75190/Q6TFL4/P00441/O15061/P02533/P05783/P07196/P07197/P08670/P08779/P14136/P17661/P35527/P35900/P41219/Q04695/Q13515/Q16352/Q7Z3Z0/P52594/Q13496/P54252/Q9GZM8/Q03001/Q9UPN3	38	3.19438	BP
GO:0050901	leukocyte tethering or rolling	21/7567	42/29348	0.000649586	0.0238103	0.020821	P48061/Q9NRJ3/P01375/O15444/O00585/Q13464/P25105/P41597/P49238/Q13477/P19320/P05556/P26010/P08246/P14151/P16109/P16581/P35612/P22083/Q11130/Q9Y231	21	3.18736	BP
GO:0046545	development of primary female sexual characteristics	71/7567	195/29348	0.000653193	0.0238341	0.0208418	P11021/Q07812/P0CG47/P42574/P35221/Q8WW38/Q05086/O75094/O94813/O00238/P06213/P10721/P12931/P16234/P36896/Q16671/Q9Y5K3/P22888/P23945/P41586/P32121/P49407/P10415/Q07817/P01225/Q9ULV1/Q8N474/O43820/P15692/P50281/Q99542/P03950/P02771/O60383/O95972/P08476/P09529/P21583/Q16849/P00441/O43524/P58012/Q12948/P03372/P06401/Q13285/O75874/Q13485/P26022/Q9UI36/Q96NX9/P19544/P49770/Q9UI10/O15457/O00268/Q13315/…	71	3.18496	BP
GO:0070304	positive regulation of stress-activated protein kinase signaling cascade	103/7567	301/29348	0.000665592	0.0241772	0.0211418	P19525/Q9Y4K3/P01375/O00585/O14733/Q9UQF2/Q16890/O00206/P58753/P54764/Q14289/O00506/O43283/O43318/O43353/O75460/O95382/P07948/P35916/P43405/P45985/P80192/Q01974/Q02779/Q12851/Q12852/Q13153/Q13188/Q13546/Q16512/Q16584/Q5TCX8/Q76MJ5/Q7L7X3/Q7Z2Y5/Q8N4C8/Q8NB16/Q92918/Q99683/Q99759/Q9H2K8/Q9H2X6/Q9NYL2/Q9UKE5/Q9UL54/Q9Y2U5/Q9Y4K4/Q9Y6R4/P32248/P55085/Q15109/O75084/Q13467/Q9H461/Q9ULV1/Q9ULW2/P01584/…	103	3.17679	BP
GO:0002478	antigen processing and presentation of exogenous peptide antigen	129/7567	390/29348	0.000735569	0.0265992	0.0232597	O15020/Q00610/O14920/O15111/Q9Y6K9/Q9Y4K3/Q12840/Q07866/Q9H0B6/Q92845/P63010/Q10567/P01903/P01906/P01909/P06340/P20036/O00139/Q99661/Q03518/Q03519/P42025/P61163/Q9NZ32/P07339/P14091/P01911/P01920/P04440/P05538/P13762/P13765/P79483/Q30154/P16671/P18084/O00487/P51665/P01889/P04439/P10321/P13747/P17693/P30511/P28068/O60911/P07711/P25774/Q9UBX1/P51149/P30101/P17980/P35998/P43686/P62191/P62195/P62333/…	129	3.13338	BP
GO:0019886	antigen processing and presentation of exogenous peptide antigen via MHC class II	82/7567	232/29348	0.000759737	0.0273505	0.0239167	O15020/Q00610/Q9Y4K3/Q12840/Q07866/Q9H0B6/Q92845/P63010/Q10567/P01903/P01906/P01909/P06340/P20036/O00139/Q99661/P42025/P61163/Q9NZ32/P07339/P14091/P01911/P01920/P04440/P05538/P13762/P13765/P79483/Q30154/P28068/O60911/P07711/P25774/Q9UBX1/P51149/P84077/Q9Y6B6/P50570/O43747/O94973/O95782/Q9Y2I7/Q9H0H5/Q96CW1/Q9BXS5/Q9Y6Q5/P53680/P56377/P61966/Q96PC3/Q99962/O94855/O95486/O95487/P53992/Q15436/O14782/…	82	3.11934	BP
GO:0007210	serotonin receptor signaling pathway	29/7567	65/29348	0.000764932	0.0274152	0.0239733	P08172/P08173/P08908/P08912/P11229/P20309/P21917/P25021/P28221/P28222/P28223/P28335/P28566/P30939/P34969/P35367/P41595/P47898/P50406/Q13639/Q8NHC4/Q9H3N8/Q9Y5N1/Q8NGC9/Q9Y4A9/A5X5Y0/O95264/P46098/Q8WXA8	29	3.11638	BP
GO:0043255	regulation of carbohydrate biosynthetic process	62/7567	167/29348	0.000786013	0.0280461	0.0245249	Q00610/P49792/P19838/Q14289/P06213/P31749/P31751/P49760/P49840/P49841/P57059/Q92630/Q96RG2/P22888/P25105/P30989/P35367/P47900/P47901/Q15077/Q99527/P41586/Q03431/P01308/P26927/P62136/P62140/P48357/P01127/Q9BZW8/Q8IW75/P01137/Q16821/Q6ZSY5/Q9UQK1/O95685/Q86XI6/B7ZBB8/P17706/Q12778/O95718/Q07869/P35557/Q92831/O95782/P24298/Q93009/Q9BYT8/Q16531/P35568/Q9Y4H2/P22413/Q9BQE4/P42345/Q96EB6/Q5MIZ7/Q15848/…	62	3.10457	BP
GO:0046660	female sex differentiation	81/7567	229/29348	0.000794238	0.0282147	0.0246724	P11021/Q07812/Q16611/P0CG47/P42574/P35221/Q8WW38/Q05086/O75094/O94813/O00238/P06213/P10721/P12931/P16234/P30530/P36896/Q06418/Q12866/Q16671/Q9Y5K3/P22888/P23945/P41586/P32121/P49407/P10415/Q07817/P01225/Q9ULV1/Q8N474/O43820/Q9H3D4/P15692/P50281/Q99542/P03950/P02771/O60383/O95972/P08476/P09529/O15520/Q9P2D1/P21583/Q16849/P00441/O43524/P58012/Q12948/P03372/P06401/Q13285/O75874/Q13485/P26022/Q9UI36/…	81	3.10005	BP
GO:0045103	intermediate filament-based process	38/7567	92/29348	0.000821168	0.0290434	0.0253971	P15924/P58107/Q15149/P12036/P12035/P35908/P48668/Q3SY84/Q7RTS7/P04049/P48729/Q15465/O14656/O75190/Q6TFL4/P00441/O15061/P02533/P05783/P07196/P07197/P08670/P08779/P14136/P17661/P35527/P35900/P41219/Q04695/Q13515/Q16352/Q7Z3Z0/P52594/Q13496/P54252/Q9GZM8/Q03001/Q9UPN3	38	3.08557	BP
GO:0120192	tight junction assembly	47/7567	120/29348	0.000876849	0.0308511	0.0269778	O14920/P01375/Q8WUM4/O43815/O43707/O75116/P17612/P24723/P29317/P41743/Q13177/Q13464/P63261/Q13467/O60895/P51153/P36404/O00159/Q9H8V3/P25054/Q12959/Q5T2T1/Q8N3R9/O00501/O14493/O15551/O95471/O95484/O95500/O95832/P56746/P56747/P56748/P56750/P56856/P78369/Q8N6F1/P56880/A6NM45/Q16625/P55196/Q6ISB3/P17302/O96014/P33151/Q13951/Q07157	47	3.05708	BP
GO:0009132	nucleoside diphosphate metabolic process	97/7567	283/29348	0.000879929	0.0308511	0.0269778	P06733/P09104/P13929/O75376/P01579/Q92934/P40763/P49792/Q9UKK9/Q08043/O14936/P06213/P54646/Q13131/O60825/P07738/P15259/P16118/P18669/Q16875/Q16877/Q9NQ88/Q8N0Y7/P28223/P04075/P05062/P09972/P02730/Q9Y6R1/P01308/P37198/P52948/Q9BVL2/Q9BW27/Q7Z3B4/Q9UGQ3/P05067/O95365/P23919/P00338/P85037/Q01167/O95718/Q07869/P19367/P35557/P52789/P52790/Q2TB90/O00746/O75414/P15531/P22392/P56597/Q13232/Q9Y5B8/Q86XW9/…	97	3.05555	BP
GO:0035567	non-canonical Wnt signaling pathway	102/7567	300/29348	0.000901037	0.0314544	0.0275053	P35222/Q00610/P63010/P0DP23/Q9HAU4/Q9HCE7/O43318/P00519/P34925/P48730/P49674/Q01973/Q01974/Q13308/Q9UBE8/Q9UQM7/Q9HCU4/Q9NYQ6/Q9NYQ7/P32121/O00144/O60353/O75084/Q13467/Q14332/Q9H461/Q9NPG1/Q9ULV1/Q9ULW2/Q9UP38/Q5T4F7/Q6FHJ7/Q8N474/Q92765/Q96HF1/P09471/P19087/O00487/P51665/P16298/Q08209/P16499/P35913/P60953/P61586/P63000/P17980/P35998/P43686/P62191/P62195/P62333/Q9HCE1/P07737/A5LHX3/O14818/P20618/…	102	3.04526	BP
GO:0015918	sterol transport	67/7567	184/29348	0.000907401	0.03154	0.0275802	Q13227/Q96E22/P07355/P19838/P13569/P21439/O95477/P45844/Q86UK0/Q8IZY2/Q8WWZ7/Q9BZC7/Q9H172/Q9H221/Q9H222/P16671/Q8WTV0/P23141/P61916/Q15465/P04180/Q8NBP7/P21757/O75351/Q9UN37/Q9ULC8/O43581/P37231/P55055/Q13133/O15118/Q13635/Q9UHC9/Q6UWV6/P22307/Q04828/P11150/Q9Y5X9/O15496/P16233/Q96EB6/P49675/Q14849/Q15848/P10909/Q03135/Q3KR37/Q96CP6/Q8IYS0/Q8NCW5/A6XGL0/P22059/Q969R2/Q96SU4/Q9BXB4/Q9BXB5/Q9BXW6/…	67	3.0422	BP
GO:0007218	neuropeptide signaling pathway	58/7567	155/29348	0.00091207	0.0315662	0.0276032	Q06418/O15354/O43603/O43613/O43614/O60755/O95665/P25929/P30550/P30872/P30874/P30989/P31391/P32745/P35346/P35372/P41143/P41145/P41146/P46091/P47211/P48145/P48146/P49146/P49683/P50391/Q01718/Q15722/Q15761/Q6W5P4/Q8NFJ6/Q8TDU9/Q969F8/Q96P65/Q99705/Q9GZQ4/Q9GZQ6/Q9HB89/Q9NPC1/Q9NQS5/Q9NS75/Q9NSD7/Q9NYM4/Q9UKP6/Q9Y271/Q9Y5X5/Q9Y5Y4/Q8TCW9/Q969V1/O75311/P23415/P23416/P48167/P16870/Q9Y4G8/O75575/O95672/…	58	3.03997	BP
GO:0006165	nucleoside diphosphate phosphorylation	84/7567	240/29348	0.000928152	0.0318687	0.0278677	P06733/P09104/P13929/O75376/P01579/P40763/P49792/Q08043/P06213/P54646/Q13131/O60825/P07738/P15259/P16118/P18669/Q16875/Q16877/Q9NQ88/Q8N0Y7/P28223/P04075/P05062/P09972/P02730/Q9Y6R1/P01308/P37198/P52948/Q9BVL2/Q9BW27/Q7Z3B4/Q9UGQ3/P05067/O95365/P23919/P00338/P85037/Q01167/O95718/Q07869/P19367/P35557/P52789/P52790/Q2TB90/O00746/O75414/P15531/P22392/P56597/Q13232/Q9Y5B8/Q86XW9/Q02218/Q96HY7/Q9ULD0/…	84	3.03238	BP
GO:0051937	catecholamine transport	52/7567	136/29348	0.000928714	0.0318687	0.0278677	P48061/P25098/Q8TD08/O14843/P08912/P08913/P14416/P18089/P18825/P21554/P21728/P21917/P28222/P28223/P29274/P30559/P35462/P47900/P49146/P50052/Q92847/Q9H244/Q9Y5N1/P60709/P16389/Q14721/O15245/O75751/Q05940/P17787/P43681/Q15825/P20336/P20337/P01019/P23975/Q01959/O15244/O14656/Q9NP95/O00445/O43581/P21579/Q5T7P8/Q6XYQ8/Q86SS6/Q8N9I0/Q9BQG1/P80404/Q16623/P10645/Q99497	52	3.03212	BP
GO:0043252	sodium-independent organic anion transport	15/7567	27/29348	0.000952036	0.0325306	0.0284464	P46721/Q4U2R8/Q8IVM8/Q9UIG8/Q14728/Q9H2Y9/O94956/Q6ZQN7/Q86UG4/Q92959/Q96BD0/Q9NPD5/Q9NYB5/Q9Y6L6/G3V0H7	15	3.02135	BP
GO:2000300	regulation of synaptic vesicle exocytosis	61/7567	165/29348	0.000973299	0.0330907	0.0289362	P0DP23/O14936/P05129/P05771/P49841/Q00535/Q5S007/P08172/P14416/P21554/P21728/P28222/P28223/P29274/P29275/P35348/P47900/P51582/Q16478/P56817/Q8N2Q7/Q2Y0W8/Q01668/P17787/P30532/P43681/Q05901/Q15825/Q4J6C6/P20336/P20339/P61224/P62834/P35080/P16615/Q8TCU5/O14795/O43581/P21579/Q86SS6/O00429/P61764/Q9Y2X7/Q08289/O95196/P61266/Q16623/Q02410/Q99767/P08247/Q08828/Q99719/O14640/P23763/O00755/O14810/Q6PUV4/…	61	3.01175	BP
GO:0043552	positive regulation of phosphatidylinositol 3-kinase activity	27/7567	60/29348	0.000976636	0.0330907	0.0289362	O00585/Q05397/Q14289/P07948/P09619/P09769/P10721/P12931/P16234/P17948/P22607/P29322/P36888/Q02763/Q15139/P25090/P32248/Q9H244/P01127/P60953/P01137/P09038/Q9HC29/P52735/Q9UKW4/Q99490/P35568	27	3.01027	BP
GO:0120193	tight junction organization	50/7567	130/29348	0.000988578	0.0332499	0.0290754	O14920/P01375/Q8WUM4/O43815/O43707/O75116/P17612/P24723/P29317/P36897/P41743/Q13177/Q13464/P63261/Q13467/O60895/P51153/P10600/P36404/O00159/Q4LDE5/Q9H8V3/P25054/Q12959/Q5T2T1/Q8N3R9/O00501/O14493/O15551/O95471/O95484/O95500/O95832/P56746/P56747/P56748/P56750/P56856/P78369/Q8N6F1/P56880/A6NM45/Q16625/P55196/Q6ISB3/P17302/O96014/P33151/Q13951/Q07157	50	3.00499	BP
GO:2000241	regulation of reproductive process	100/7567	294/29348	0.00098958	0.0332499	0.0290754	P35222/Q8WW38/Q13162/P28562/Q9NQV7/Q9HAU4/O14965/P00540/P06213/P0C1S8/P12931/P20594/P22694/P33981/P36896/Q13043/Q13188/Q15831/Q7Z2Y5/Q8NER5/Q8TD08/Q8N0Y7/P21452/P21554/P24530/P25103/P25105/P29371/P30559/P46089/P47900/P51684/Q9Y5Y4/Q8N474/O43820/Q15465/O95180/P09466/P23415/O76074/Q14432/P15692/Q14563/P36955/P12644/P18075/O60383/P08476/P09529/Q96S42/A4D1T9/Q15645/P63146/Q8IY37/Q8TAA3/P03372/P10275/…	100	3.00455	BP
GO:0051482	positive regulation of cytosolic calcium ion concentration involved in phospholipase C-activating G protein-coupled signaling pathway	28/7567	63/29348	0.00100722	0.0335628	0.0293491	O00254/P14416/P21453/P21728/P25116/P28335/P30556/P35462/P41146/P43657/P46093/P55085/Q13304/Q14330/Q16581/Q8IYL9/Q92633/Q96RI0/Q99677/Q99678/Q9HC97/Q9UBY5/Q9Y2T6/O00398/Q86VZ1/Q9BXC1/Q13255/P30679	28	2.99688	BP
GO:0032885	regulation of polysaccharide biosynthetic process	28/7567	63/29348	0.00100722	0.0335628	0.0293491	Q00610/P19838/P06213/P31749/P31751/P49840/P49841/Q92630/Q96RG2/P01308/P62136/P62140/P01127/P01137/Q16821/Q6ZSY5/Q9UQK1/O95685/Q86XI6/B7ZBB8/O95718/P35557/O95782/P35568/Q9Y4H2/P22413/Q9BQE4/P42345	28	2.99688	BP
GO:1903035	negative regulation of response to wounding	60/7567	162/29348	0.00101156	0.0335689	0.0293544	P58107/P01375/P22415/P04264/P84022/O94898/P07355/P54764/O14936/P16234/Q05655/Q13976/Q6YHK3/Q15109/Q12884/P02671/P02675/P02679/Q92752/P00734/P00747/P00748/P00750/P01127/Q96IY4/Q8TE60/P05120/P05121/P05155/P07093/P08697/O60259/P00749/P03951/P03952/P04070/P09038/Q9Y6W6/Q13332/P80404/P07225/P55011/P02743/O15551/Q8N6F1/Q9Y2H2/P19075/P21926/P09917/P04035/P29474/P17302/P56705/P18054/Q9BXJ1/P04085/P10451/…	60	2.99501	BP
GO:0046939	nucleotide phosphorylation	85/7567	244/29348	0.00102127	0.0336584	0.0294327	P06733/P09104/P13929/O75376/P01579/P40763/P49792/Q08043/P06213/P54646/Q13131/O60825/P07738/P15259/P16118/P18669/Q16875/Q16877/Q9NQ88/Q8N0Y7/P28223/P04075/P05062/P09972/P02730/Q9Y6R1/P01308/P37198/P52948/Q9BVL2/Q9BW27/Q7Z3B4/Q9UGQ3/P05067/O95365/P23919/P00338/P85037/Q01167/O95718/Q07869/P19367/P35557/P52789/P52790/Q2TB90/O00746/O75414/P15531/P22392/P56597/Q13232/Q9Y5B8/Q86XW9/Q02218/Q96HY7/Q9ULD0/…	85	2.99086	BP
GO:0060081	membrane hyperpolarization	7567-10-01	15/29348	0.00103096	0.0336584	0.0294327	Q05513/P13569/O43525/P22460/Q9UL62/P40879/P05023/P54284/Q9Y698/Q99497	10	2.98676	BP
GO:0070269	pyroptosis	7567-10-01	15/29348	0.00103096	0.0336584	0.0294327	Q08211/Q13075/Q7RTR0/Q9NPP4/Q96GX9/O60443/P57764/Q8TAX9/Q96QA5/Q9BYG8	10	2.98676	BP
GO:0015824	proline transport	7567-10-01	15/29348	0.00103096	0.0336584	0.0294327	Q9UHI5/Q495M3/Q6YBV0/Q7Z2H8/Q495N2/Q99884/Q9H1V8/Q9H2J7/Q9NP91/Q9BYF1	10	2.98676	BP
GO:0009218	pyrimidine ribonucleotide metabolic process	22/7567	46/29348	0.00104859	0.0338031	0.0295592	P17812/P27708/Q9NRF8/O00746/O75414/P15531/P22392/P56597/Q13232/Q9Y5B8/Q86XW9/P30085/Q9UIJ7/Q9Y6K8/Q02127/O95045/Q16831/P11172/Q9BZX2/Q9HA47/Q9NWZ5/Q9Y227	22	2.97939	BP
GO:0006775	fat-soluble vitamin metabolic process	30/7567	69/29348	0.00105042	0.0338031	0.0295592	P01579/P01375/P19838/P11362/O60494/P01584/P02774/P16152/P11473/Q03181/O94788/P12271/P49638/O15528/O43174/P04798/P05108/P08684/P78329/Q02318/Q07973/Q08477/Q6V0L0/Q6VVX0/Q8TAV3/Q9HBI6/Q9HCS2/Q9NR63/Q9Y5Z9/Q99538	30	2.97864	BP
GO:0006635	fatty acid beta-oxidation	54/7567	143/29348	0.00105182	0.0338031	0.0295592	O00763/P31749/P31751/P21554/O95342/Q6JQN1/Q709F0/P51659/Q16698/Q9BUT1/Q9NUI1/Q03181/Q07869/P13804/P38117/P35568/Q9Y4H2/O14975/O75521/P30084/P40939/P42126/Q08426/Q13011/Q13825/Q9NTX5/Q86YB7/P09110/P22307/P24752/P42765/P55084/Q9BWD1/Q8IVS2/P23786/P43155/P50416/Q8TCG5/Q92523/Q9UKG9/Q86WA8/P42345/P11310/P16219/P26440/P28330/P49748/Q92947/O15254/Q15067/Q99424/Q15848/P28328/P58004	54	2.97806	BP
GO:0032881	regulation of polysaccharide metabolic process	31/7567	72/29348	0.00106392	0.0338031	0.0295592	Q00610/P19838/P06213/P15735/P31749/P31751/P49840/P49841/Q92630/Q96RG2/P47871/P01308/P62136/P62140/P01127/P01137/Q16821/Q6ZSY5/Q9UQK1/O95685/Q86XI6/B7ZBB8/O95718/P35557/O95782/P35568/Q9Y4H2/P22413/Q9BQE4/P42345/P50053	31	2.97309	BP
GO:0008585	female gonad development	67/7567	185/29348	0.00106874	0.0338031	0.0295592	P11021/Q07812/P0CG47/P42574/P35221/Q8WW38/Q05086/O75094/O94813/O00238/P06213/P10721/P12931/P16234/Q16671/Q9Y5K3/P22888/P23945/P32121/P49407/P10415/Q07817/P01225/Q9ULV1/Q8N474/O43820/P15692/P50281/Q99542/P03950/P02771/O60383/O95972/P08476/P09529/P21583/Q16849/P00441/O43524/P58012/Q12948/P03372/P06401/Q13285/O75874/Q13485/P26022/P19544/P49770/Q9UI10/O15457/O00268/Q13315/P29474/P11511/P56705/Q96EB6/…	67	2.97113	BP
GO:0016079	synaptic vesicle exocytosis	84/7567	241/29348	0.00106906	0.0338031	0.0295592	O15083/P0DP23/O14936/P05129/P05771/P49841/Q00535/Q5S007/P56545/P08172/P14416/P21554/P21728/P28222/P28223/P29274/P29275/P35348/P47900/P51582/Q16478/P56817/Q8N2Q7/Q2Y0W8/Q01668/P17787/P30532/P43681/Q05901/Q15825/Q4J6C6/P20336/P20339/P61224/P62834/Q7L0J3/Q9H3Z4/P35080/P16615/Q8TCU5/O00445/O14795/O43581/P21579/Q14183/Q14184/Q5T7P8/Q6XYQ8/Q86SS6/Q8N9I0/Q8NB66/Q9BQG1/Q9UPW8/O00429/P61764/Q9Y2X7/Q08289/…	84	2.971	BP
GO:0042572	retinol metabolic process	35/7567	84/29348	0.00107415	0.0338031	0.0295592	Q96NR8/Q6UX07/Q05469/O75452/O75911/Q8IZV5/Q8N3Y7/Q8NBN7/Q8TC12/Q92781/Q9BPW9/Q9HBH5/Q9NYR8/P00325/P00326/P07327/P28332/O94788/P00352/P47895/Q6P1J6/C9JRZ8/O60218/P15121/P42330/P04798/P05177/P08684/P10632/P10635/P20815/P24462/Q16678/Q4G0S4/P40394	35	2.96893	BP
GO:0000413	protein peptidyl-prolyl isomerization	33/7567	78/29348	0.00107693	0.0338031	0.0295592	P23284/P30405/P45877/P49792/P62937/Q9UNP9/A0A075B759/A0A0B4J2A2/F5H284/P0DN37/Q9Y536/O43447/Q13427/O95302/P26885/P62942/P68106/Q00688/Q02790/Q13451/Q96AY3/Q9NWM8/Q9Y680/P30414/Q08752/Q13356/Q6UX04/Q96BP3/Q9H2H8/Q9Y3C6/Q8IXY8/Q8WUA2/Q15257	33	2.96781	BP
GO:0006418	tRNA aminoacylation for protein translation	33/7567	78/29348	0.00107693	0.0338031	0.0295592	P12081/P49590/P26640/P41252/Q15031/Q5ST30/Q9NSE4/Q9P2J5/P07814/P47897/Q5JPH6/Q9H2U2/Q15181/P49588/Q5JTZ9/A2RTX5/P26639/P49591/Q9BW92/Q9NP81/Q7L3T8/O43776/P14868/Q15046/Q6PI48/Q96I59/P54136/Q5T160/P49589/Q9HA77/P54577/Q9UGM6/Q9Y2Z4	33	2.96781	BP
GO:0043039	tRNA aminoacylation	34/7567	81/29348	0.00107731	0.0338031	0.0295592	P12081/P49590/P26640/P41252/Q15031/Q5ST30/Q9NSE4/Q9P2J5/P07814/P47897/Q5JPH6/Q9H2U2/Q15181/O75879/P49588/Q5JTZ9/A2RTX5/P26639/P49591/Q9BW92/Q9NP81/Q7L3T8/O43776/P14868/Q15046/Q6PI48/Q96I59/P54136/Q5T160/P49589/Q9HA77/P54577/Q9UGM6/Q9Y2Z4	34	2.96766	BP
GO:0035335	peptidyl-tyrosine dephosphorylation	77/7567	218/29348	0.00110046	0.034263	0.0299614	P28562/Q05923/Q13115/Q12923/P23470/P23471/Q16667/O95147/P51452/Q13202/Q16690/Q16828/Q16829/Q4G0W2/Q68J44/Q6B8I1/Q76I76/Q8NEJ0/Q8TE77/Q8WTR2/Q8WYL5/Q99956/Q9BV47/Q9BY84/Q9H1R2/Q9H596/Q9NRW4/Q9UII6/Q9UNI6/Q9Y6W6/O14522/P28827/Q15262/Q92729/Q06124/P08575/P10586/P17706/P18031/P18433/P23467/P23468/P23469/P26045/P29074/P29350/P35236/P43378/P54829/Q05209/Q12913/Q13332/Q15256/Q15678/Q16825/Q16827/Q16849/…	77	2.95842	BP
GO:0032392	DNA geometric change	77/7567	218/29348	0.00110046	0.034263	0.0299614	Q08211/P22626/Q13283/O00571/P0CG47/P0CG48/P62979/P62987/Q92878/P23025/P04083/P41208/P04637/O75417/Q04837/P38935/P51530/Q7Z333/P19447/Q92499/P51948/O14646/O14647/P28370/P46100/Q03468/Q12873/Q14839/Q2NKX8/Q3L8U1/Q5FWF4/Q86WJ1/Q8TD26/Q8TDI0/Q92698/Q9H4L7/Q9HCK8/Q9NZC9/Q9P2D1/Q9Y4B4/Q9Y620/A2PYH4/Q8N3C0/Q13619/Q13620/P62877/P11388/P25205/P33991/P33992/P33993/P49736/Q14566/Q9NXL9/Q9UJA3/P13984/Q14191/…	77	2.95842	BP
GO:0070830	bicellular tight junction assembly	46/7567	118/29348	0.00110983	0.0344218	0.0301002	O14920/P01375/Q8WUM4/O43815/O43707/O75116/P17612/P24723/P29317/P41743/Q13177/Q13464/Q13467/O60895/P51153/P36404/O00159/Q9H8V3/P25054/Q12959/Q5T2T1/Q8N3R9/O00501/O14493/O15551/O95471/O95484/O95500/O95832/P56746/P56747/P56748/P56750/P56856/P78369/Q8N6F1/P56880/A6NM45/Q16625/P55196/Q6ISB3/P17302/O96014/P33151/Q13951/Q07157	46	2.95474	BP
GO:1904886	beta-catenin destruction complex disassembly	19/7567	38/29348	0.00116252	0.0356934	0.0312122	P35222/P48729/P49841/Q13467/Q14332/Q9UP38/P62136/Q92837/O75474/P25054/O14640/O14641/O15169/Q92997/P04628/P56704/Q93098/Q9H1J5/Q03135	19	2.9346	BP
GO:0035338	long-chain fatty-acyl-CoA biosynthetic process	19/7567	38/29348	0.00116252	0.0356934	0.0312122	Q53GQ0/O60488/O95573/P33121/Q4G176/Q5FVE4/Q96GR2/Q9UKU0/Q9ULC5/A1L3X0/Q9BW60/Q9GZR5/Q9H5J4/Q9HB03/Q9NXB9/Q9NYP7/Q9NZ01/B0YJ81/Q6Y1H2	19	2.9346	BP
GO:0140354	lipid import into cell	16/7567	30/29348	0.00116853	0.0356934	0.0312122	P23443/P31749/P31751/P16671/P05413/P11166/Q9Y4H2/P07814/O14975/O95573/P33121/Q6P1M0/Q6PCB7/Q9ULC5/Q9Y2P5/P07996	16	2.93236	BP
GO:0044539	long-chain fatty acid import into cell	16/7567	30/29348	0.00116853	0.0356934	0.0312122	P23443/P31749/P31751/P16671/P05413/P11166/Q9Y4H2/P07814/O14975/O95573/P33121/Q6P1M0/Q6PCB7/Q9ULC5/Q9Y2P5/P07996	16	2.93236	BP
GO:0006939	smooth muscle contraction	75/7567	212/29348	0.00120323	0.0366145	0.0320176	P35749/P19429/P51911/P68106/O43293/O75116/P10721/Q13464/Q13976/Q15746/P07550/P08172/P08913/P14416/P18089/P18825/P20309/P21452/P21728/P21731/P24530/P25101/P25103/P25105/P25116/P28221/P28223/P29275/P29371/P30411/P30542/P30559/P30874/P34969/P35348/P41595/P43115/P49146/Q92847/Q99527/Q9GZQ4/Q9HB89/Q16602/P62736/Q8NHX9/Q92953/P17787/P30926/P32297/Q08499/O00443/P61586/P28907/P01019/P35354/P20020/P23634/…	75	2.91965	BP
GO:0007215	glutamate receptor signaling pathway	71/7567	199/29348	0.00123443	0.0373843	0.0326908	P01579/P78423/P35609/P29323/Q14289/P06241/P53355/Q8N4C8/P07550/P30872/P35372/P41597/O00222/O15303/O43424/P39086/P41594/P42261/P42262/P42263/P48058/Q05586/Q13002/Q13003/Q13255/Q14416/Q14831/Q14832/Q14833/Q16099/Q16478/Q9ULK0/Q8N2Q7/Q8NFZ4/Q9NZ94/Q8NC67/Q8TDF5/P50148/Q14721/P04156/P48067/Q15078/P05067/Q6TFL4/P07196/O15399/O60391/Q12879/Q13224/Q14957/Q8TCU5/Q9UPW8/P07384/Q9NQ66/Q13009/Q13972/P78352/…	71	2.90853	BP
GO:0019226	transmission of nerve impulse	49/7567	128/29348	0.00124276	0.0373843	0.0326908	Q9H254/Q7Z406/P68106/Q16288/Q16620/P08912/P21453/P21728/P21918/P37288/P49286/Q92847/Q99527/Q9HC97/Q13002/Q9UHC6/Q92752/O43497/O95180/P16389/P35498/P35499/Q01118/Q09470/Q14524/Q15858/Q99250/Q9NY46/Q9NZV8/Q9P0X4/Q9UI33/Q9UQD0/Q9Y5Y9/P02708/P23415/P30926/P01019/P61328/P00441/P17301/P35523/P78357/O60359/Q8N6F1/Q8WXS5/Q9UBN1/Q9Y698/Q9NQL9/Q12955	49	2.90561	BP
GO:0035590	purinergic nucleotide receptor signaling pathway	25/7567	55/29348	0.00124365	0.0373843	0.0326908	Q93086/P0DMS8/P25105/P29274/P29275/P30542/P41231/P47900/P51582/Q15077/Q96G91/Q9BPV8/Q9H244/O00398/O14626/Q15391/Q86VZ1/Q9BY21/Q9UPC5/P04899/P11488/P15309/O95622/P00813/Q4KMQ2	25	2.9053	BP
GO:0099643	signal release from synapse	120/7567	364/29348	0.00125601	0.0373843	0.0326908	P11142/O15083/P0DP23/Q9ULJ8/O14936/P05129/P05771/P49841/Q00535/Q5S007/Q8TDC3/Q9UQM7/P56545/P08172/P14416/P21452/P21554/P21728/P28222/P28223/P29274/P29275/P35348/P47900/P51582/Q99527/Q9Y5N1/Q9H598/Q14833/Q16478/P56817/Q8N2Q7/Q2Y0W8/Q00975/Q01668/Q03721/Q05940/Q16572/P17787/P30532/P30926/P32297/P43681/Q05901/Q15825/Q4J6C6/P20336/P20339/P61224/P62834/P48067/O15244/Q7L0J3/Q9H3Z4/P35080/P16615/Q92932/…	120	2.90101	BP
GO:0007269	neurotransmitter secretion	120/7567	364/29348	0.00125601	0.0373843	0.0326908	P11142/O15083/P0DP23/Q9ULJ8/O14936/P05129/P05771/P49841/Q00535/Q5S007/Q8TDC3/Q9UQM7/P56545/P08172/P14416/P21452/P21554/P21728/P28222/P28223/P29274/P29275/P35348/P47900/P51582/Q99527/Q9Y5N1/Q9H598/Q14833/Q16478/P56817/Q8N2Q7/Q2Y0W8/Q00975/Q01668/Q03721/Q05940/Q16572/P17787/P30532/P30926/P32297/P43681/Q05901/Q15825/Q4J6C6/P20336/P20339/P61224/P62834/P48067/O15244/Q7L0J3/Q9H3Z4/P35080/P16615/Q92932/…	120	2.90101	BP
GO:0032959	inositol trisphosphate biosynthetic process	7567-09-01	13/29348	0.00125634	0.0373843	0.0326908	Q14289/P22888/P25105/P35367/P47900/Q15077/Q99527/P16885/P28069	9	2.90089	BP
GO:0034310	primary alcohol catabolic process	14/7567	25/29348	0.00126644	0.0375463	0.0328324	P05091/P30837/P43353/Q9UJM8/O60218/P42330/O43704/O75897/P0DMM9/P49888/P50225/P50226/Q06520/P40394	14	2.89741	BP
GO:0015874	norepinephrine transport	20/7567	41/29348	0.00128796	0.0378157	0.033068	O14843/P08913/P18089/P18825/P29274/P30559/P47900/P50052/Q92847/Q9H244/Q9Y5N1/P60709/Q14721/O15245/O75751/P01019/P23975/Q01959/O15244/Q16623	20	2.8901	BP
GO:1902993	positive regulation of amyloid precursor protein catabolic process	20/7567	41/29348	0.00128796	0.0378157	0.033068	P01579/P01375/P42574/P54764/O75116/P07948/P49840/P45844/Q9BZC7/Q15109/Q96QE2/P36544/P05067/P15260/Q9HCB6/Q04206/P20827/P52797/Q13492/P10909	20	2.8901	BP
GO:0002286	T cell activation involved in immune response	70/7567	196/29348	0.0012896	0.0378157	0.033068	Q14116/P01579/P40763/P04083/P04637/Q9H334/P13796/O43353/P52333/Q05513/Q9P2K8/P32249/P35408/P55085/Q14314/O00182/P17931/P29460/P60568/Q9NPF7/P05112/P05231/P01562/P01563/P01566/P01567/P01568/P01569/P01570/P01571/P01574/P05000/P05013/P05014/P32881/Q9P0W0/P05015/Q86WN2/P28068/P29017/P49279/P51159/Q9H3S1/P58215/Q96P20/O15156/P41182/Q8IU54/P24394/Q04656/Q9BZS1/P10276/P35398/P51449/P20701/O15105/Q13478/…	70	2.88955	BP
GO:0051952	regulation of amine transport	62/7567	170/29348	0.00131502	0.0384215	0.0335977	P48061/P25098/O14843/P08913/P14416/P18089/P18825/P21452/P21554/P21728/P21917/P28222/P28223/P29274/P30542/P30559/P30989/P35462/P37288/P47900/P49146/P50052/Q15761/Q92847/Q9H244/Q9Y5N1/Q99624/Q14831/P05556/P16389/Q14721/P17787/P32297/P43681/Q15825/P20336/P20337/P01019/P30531/Q7L0J3/O14656/Q9NP95/P50993/O00445/O43581/P21579/Q5T7P8/Q6XYQ8/Q86SS6/Q8N9I0/Q9BQG1/P80404/P55011/P61764/Q16623/O75915/P41220/…	62	2.88107	BP
GO:0015909	long-chain fatty acid transport	52/7567	138/29348	0.00136016	0.0395968	0.0346255	O00763/Q13085/Q9NP80/P31025/P04083/P23443/P31749/P31751/P43405/P54646/P14416/P21917/P30411/P30989/P31391/P35462/P47901/Q9GZQ4/P16671/P05413/P15090/P11166/O43741/P37231/Q9Y4H2/P07814/O14975/O95573/P33121/Q5K4L6/Q6P1M0/Q6PCB7/Q9ULC5/Q9Y2P4/Q9Y2P5/P23786/P50416/Q92523/O15496/P04054/P14555/P39877/Q9BZM2/Q9NZK7/Q9UNK4/Q02509/P47712/Q68DD2/P07996/P02649/P18859/P12821	52	2.86641	BP
GO:0016338	calcium-independent cell-cell adhesion via plasma membrane cell-adhesion molecules	17/7567	33/29348	0.00137194	0.0397962	0.0347999	P78423/P12643/O00501/O14493/O15551/O95471/O95484/O95500/O95832/P56746/P56747/P56748/P56750/P56856/P78369/Q8N6F1/P56880	17	2.86266	BP
GO:0006734	NADH metabolic process	35/7567	85/29348	0.00137854	0.0398443	0.0348419	P06733/P09104/P13929/P04637/Q08043/P07738/P15259/P18669/Q9NQ88/P04075/P05062/P09972/O75746/P55072/P40925/P40926/P85037/Q01167/P19367/P35557/P52789/P52790/O14556/P04406/Q6PCE3/P00558/P14618/P30613/P08237/P17858/Q01813/P06744/P60174/P21695/P43304	35	2.86058	BP
GO:0009250	glucan biosynthetic process	33/7567	79/29348	0.00139701	0.039927	0.0349143	P06213/P15735/P31749/P31751/P49840/P49841/Q16816/Q92630/Q96RG2/P01308/P62136/P62140/Q16821/Q6ZSY5/Q9UQK1/O95685/Q86XI6/B7ZBB8/O95718/P20393/P35557/P35568/Q9Y4H2/P13807/P54840/P22413/Q9BQE4/P36871/Q6PCE3/Q96G03/P35573/P42345/Q04446	33	2.8548	BP
GO:0005978	glycogen biosynthetic process	33/7567	79/29348	0.00139701	0.039927	0.0349143	P06213/P15735/P31749/P31751/P49840/P49841/Q16816/Q92630/Q96RG2/P01308/P62136/P62140/Q16821/Q6ZSY5/Q9UQK1/O95685/Q86XI6/B7ZBB8/O95718/P20393/P35557/P35568/Q9Y4H2/P13807/P54840/P22413/Q9BQE4/P36871/Q6PCE3/Q96G03/P35573/P42345/Q04446	33	2.8548	BP
GO:1903421	regulation of synaptic vesicle recycling	21/7567	44/29348	0.0013991	0.039927	0.0349143	P0DP23/Q00535/Q13464/Q5S007/Q8N2Q7/P16298/P48454/Q9P2U7/P14672/O14656/Q92915/Q96Q07/O43581/O00429/Q05193/Q9UQ16/P61266/Q99961/O75379/Q7L576/P52824	21	2.85415	BP
GO:0071869	response to catecholamine	78/7567	223/29348	0.00140616	0.039927	0.0349143	O75781/P00519/P17612/P27361/P28482/P49840/P49841/Q5S007/Q9UM73/P08172/P08173/P08908/P08912/P11229/P14416/P20309/P21728/P21917/P21918/P25021/P28221/P28222/P28223/P28335/P28566/P30939/P34969/P35367/P35372/P35462/P41595/P47898/P50406/Q13639/Q8NHC4/Q9H3N8/Q9Y5N1/Q8NGC9/Q9Y4A9/P32121/O95837/P08754/P09471/P29992/P30679/P38405/P63092/Q5JWF2/P51787/A5X5Y0/O95264/P46098/Q8WXA8/Q07343/Q08499/P05067/P51693/…	78	2.85197	BP
GO:0071867	response to monoamine	78/7567	223/29348	0.00140616	0.039927	0.0349143	O75781/P00519/P17612/P27361/P28482/P49840/P49841/Q5S007/Q9UM73/P08172/P08173/P08908/P08912/P11229/P14416/P20309/P21728/P21917/P21918/P25021/P28221/P28222/P28223/P28335/P28566/P30939/P34969/P35367/P35372/P35462/P41595/P47898/P50406/Q13639/Q8NHC4/Q9H3N8/Q9Y5N1/Q8NGC9/Q9Y4A9/P32121/O95837/P08754/P09471/P29992/P30679/P38405/P63092/Q5JWF2/P51787/A5X5Y0/O95264/P46098/Q8WXA8/Q07343/Q08499/P05067/P51693/…	78	2.85197	BP
GO:0035524	proline transmembrane transport	7567-08-01	11/29348	0.00147791	0.041817	0.0365669	Q9UHI5/Q495M3/Q6YBV0/Q7Z2H8/Q495N2/Q99884/Q9NP91/Q9BYF1	8	2.83035	BP
GO:0009152	purine ribonucleotide biosynthetic process	109/7567	328/29348	0.00150625	0.0424653	0.0371338	P06733/O00763/Q13085/P40763/P24539/P16066/P20594/P25092/P51841/Q02846/P00403/P04075/P05112/O75746/Q9UJS0/P50443/P01137/P49327/P55072/Q9P0J1/Q9P2J9/P06576/P25705/P07864/Q53GQ0/Q8N4T8/Q92506/P49915/O00746/O75414/P15531/P22392/P56597/Q13232/Q9Y5B8/Q86XW9/P08559/P29803/P30566/P00568/P27144/P54819/Q9UIJ7/Q9Y6K8/O75964/P22102/P11177/Q16635/Q16774/Q9UJZ1/P31939/P00492/O60488/O95573/P33121/Q4G176/Q5FVE4/…	109	2.8221	BP
GO:0030073	insulin secretion	134/7567	414/29348	0.00151855	0.0424653	0.0371338	O00327/P01579/P05141/P12235/P12236/Q92934/P01375/P33176/Q15796/Q7L804/Q9BXF6/P04083/P54756/P68106/O60674/P04049/P17252/P51451/Q00536/Q02156/Q13555/Q13705/Q86V86/Q8IWQ3/Q8NER5/O60825/P08913/P14416/P18825/P21554/P32245/P35346/P49286/Q15743/Q92847/Q99527/Q8TDV5/Q9NS67/P43220/P48546/P13569/Q09428/P41180/P49407/P01911/Q8NFZ4/Q7L1T6/P27487/Q8N474/P01584/P18510/P05231/O00555/P22460/Q01668/Q13936/Q14721/…	134	2.81857	BP
GO:0042274	ribosomal small subunit biogenesis	42/7567	107/29348	0.00152188	0.0424653	0.0371338	P06748/Q9Y2R4/Q8IY37/P62081/P39019/P62753/P62241/P42677/Q71UM5/P46782/Q9Y2R9/P55769/P46783/Q14692/Q2NL82/Q9H0A0/P18074/P78527/Q9UJK0/P62249/P62847/Q5C9Z4/P78316/O14730/Q9BRS2/Q9BVS4/P62857/Q96EU6/O75683/O75691/P13010/P62841/Q13895/Q96GA3/P08708/Q92979/P63173/Q15050/P62263/P82912/Q9Y2P8/Q68CQ4	42	2.81762	BP
GO:0003044	regulation of systemic arterial blood pressure mediated by a chemical signal	42/7567	107/29348	0.00152188	0.0424653	0.0371338	P09493/P07550/P08588/P13945/P21918/P25100/P25116/P30518/P30556/P30559/P35348/P35368/P35462/P37288/P47901/P50052/P55085/Q9BXA5/P00797/P23141/Q9Y5Q5/Q08499/Q9UBR2/P15088/Q92824/P61586/P01019/P08697/P22732/P08311/P23946/P80365/P29474/P19099/P36382/P08473/P42892/P04179/Q9Y5S8/Q07075/P12821/Q9BYF1	42	2.81762	BP
GO:0035384	thioester biosynthetic process	41/7567	104/29348	0.00156024	0.0432364	0.0378082	O00763/Q13085/P49327/Q9P0J1/Q9P2J9/Q53GQ0/Q8N4T8/Q92506/P08559/P29803/P11177/O60488/O95573/P33121/Q4G176/Q5FVE4/Q96GR2/Q9NR19/Q9NUB1/Q9UKU0/Q9ULC5/P24752/O00330/P10515/Q92947/A1L3X0/Q9BW60/Q9GZR5/Q9H5J4/Q9HB03/Q9NXB9/Q9NYP7/Q9NZ01/B0YJ81/Q6Y1H2/P50897/Q9UMR5/P09622/O95563/Q9Y5U8/Q8NCN5	41	2.80681	BP
GO:0071616	acyl-CoA biosynthetic process	41/7567	104/29348	0.00156024	0.0432364	0.0378082	O00763/Q13085/P49327/Q9P0J1/Q9P2J9/Q53GQ0/Q8N4T8/Q92506/P08559/P29803/P11177/O60488/O95573/P33121/Q4G176/Q5FVE4/Q96GR2/Q9NR19/Q9NUB1/Q9UKU0/Q9ULC5/P24752/O00330/P10515/Q92947/A1L3X0/Q9BW60/Q9GZR5/Q9H5J4/Q9HB03/Q9NXB9/Q9NYP7/Q9NZ01/B0YJ81/Q6Y1H2/P50897/Q9UMR5/P09622/O95563/Q9Y5U8/Q8NCN5	41	2.80681	BP
GO:0016101	diterpenoid metabolic process	69/7567	194/29348	0.00157076	0.0433787	0.0379326	Q96NR8/Q6UX07/P00533/P04001/P08100/P78363/P29373/Q05469/O75452/O75911/Q8IZV5/Q8N3Y7/Q8NBN7/Q8TC12/Q92781/Q9BPW9/Q9BY49/Q9HBH5/Q9NYR8/P00325/P00326/P07327/P11766/P28332/Q03181/O00468/P98160/O94788/P00352/P47895/P51648/Q9H2A2/Q6P1J6/O75056/P18827/P31431/P34741/C9JRZ8/O60218/P15121/P17516/P42330/Q04828/P12271/P06858/O43174/P04798/P05177/P08684/P10632/P10635/P20815/P24462/P33260/Q16678/Q4G0S4/Q6V0L0/…	69	2.80389	BP
GO:1904994	regulation of leukocyte adhesion to vascular endothelial cell	23/7567	50/29348	0.00157798	0.0434293	0.0379769	P48061/Q9NRJ3/Q9Y4K3/P01375/O15444/O00585/P51617/P25105/P41597/P05231/P05107/P61586/P08246/P16109/P16581/P14921/Q04206/P09917/P05362/P22083/Q11130/Q9Y231/P21741	23	2.8019	BP
GO:0033619	membrane protein proteolysis	40/7567	101/29348	0.00159752	0.0438177	0.0383165	P38159/P01579/Q9Y4K3/P01375/P35579/O94898/P19838/P07949/Q04759/Q13464/P08913/O96009/P56817/Q9Y5Z0/P01584/P22301/P09668/O43847/P09958/Q14703/P78325/Q13443/Q9H013/P01137/P24158/Q8IU80/Q9Y4W6/P26045/Q04206/P49768/P49810/Q14118/P01033/P16035/P35625/Q99727/Q16740/Q9NZ08/P02649/Q9H300	40	2.79655	BP
GO:0030004	cellular monovalent inorganic cation homeostasis	78/7567	224/29348	0.00161979	0.0442779	0.0387189	Q05086/P27449/Q96PU5/P27361/P28482/Q5S007/P37288/P50052/P13569/P10415/P00918/P43166/P02730/P04920/P48751/Q2Y0W8/Q6U841/Q96Q91/Q9BY07/Q9Y6M7/Q9Y6R1/P49279/P51149/P57729/Q14964/Q9NX57/P01019/P40879/P48023/P57727/P05023/P13637/P20648/P50993/P54707/Q13733/P06576/P15313/P21281/P38606/P55011/P51790/Q13488/Q93050/Q9HBG4/Q9Y487/P61421/Q8N8Y2/Q96AX1/P49638/O75348/O95670/Q96LB4/P19634/P48764/Q14940/Q4G0N8/…	78	2.79054	BP
GO:0038083	peptidyl-tyrosine autophosphorylation	39/7567	98/29348	0.0016334	0.0444992	0.0389124	Q05397/Q14289/P00519/P00533/P04629/P06213/P06239/P06241/P07332/P07947/P07948/P08069/P08631/P08922/P09769/P12931/P16591/P27361/P35968/P42680/P42681/P42685/P43403/P43405/P51451/P51813/Q07912/Q08345/Q08881/Q13470/Q13627/Q13882/Q6J9G0/Q6ZMQ8/Q9H3Y6/P15692/P46940/Q03135/P12821	39	2.78691	BP
GO:0032963	collagen metabolic process	68/7567	191/29348	0.00164175	0.044576	0.0389795	P09619/P25116/P32121/P07339/Q12884/P22105/P55083/Q14623/P05231/P05556/P00734/P07711/P07858/P25774/P43235/O60882/O75900/P03956/P08253/P08254/P09237/P09238/P14780/P22894/P24347/P39900/P45452/P50281/P51511/P51512/Q8N119/Q99542/Q9H239/Q9H306/Q9NPA2/Q9NRE1/Q9ULZ9/Q9Y5R2/P09958/P62834/Q13444/P08697/P50454/O75635/P01137/P10600/P12644/P07478/P24158/Q8IU80/Q92876/P33076/P08670/Q8WWM9/Q8IUZ5/P37231/Q03181/…	68	2.78469	BP
GO:0050819	negative regulation of coagulation	38/7567	95/29348	0.00166754	0.0449733	0.0393269	P22415/P04264/P07355/P16234/Q05655/Q13976/Q12884/P02671/P02675/P02679/P00734/P00747/P00748/P00750/P01127/Q96IY4/Q8TE60/P05120/P05121/P05155/P07093/P08697/P00749/P03951/P03952/P04070/P80404/P07225/P19075/P21926/P08758/P29474/P18054/Q8IZT8/Q9BXJ1/P04085/P07996/P02649	38	2.77792	BP
GO:0072577	endothelial cell apoptotic process	38/7567	95/29348	0.00166754	0.0449733	0.0393269	P01375/Q8NFZ5/Q01955/O15530/O96013/P00519/P35968/P41743/Q02763/Q13164/Q13873/Q86Z02/Q99683/Q99527/P02671/P02675/P02679/Q15389/Q9BY76/P22301/P35225/P05112/P17693/O60895/Q13591/P05121/P29965/P48023/P19174/O43524/P21580/P42330/Q53EL6/P33151/P13521/P05362/Q4KMQ2/P07996	38	2.77792	BP
GO:0010248	establishment or maintenance of transmembrane electrochemical gradient	13/7567	23/29348	0.00168463	0.045128	0.0394623	Q07812/Q16611/O15245/P05023/P13637/P20648/P50993/P54707/Q13733/P05026/P14415/P51164/P54709	13	2.7735	BP
GO:1902188	positive regulation of viral release from host cell	13/7567	23/29348	0.00168463	0.045128	0.0394623	Q8TBZ5/O75351/Q9UN37/Q16531/P11498/Q9P0L0/O43633/Q96CF2/Q9H444/Q9UQN3/Q9Y3E7/P51636/Q99816	13	2.7735	BP
GO:0002504	antigen processing and presentation of peptide or polysaccharide antigen via MHC class II	83/7567	241/29348	0.00169006	0.045128	0.0394623	O15020/Q00610/Q9Y4K3/Q12840/Q07866/Q9H0B6/Q92845/P63010/Q10567/P01903/P01906/P01909/P06340/P20036/O00139/Q99661/P42025/P61163/Q9NZ32/P07339/P14091/P01911/P01920/P04440/P05538/P13762/P13765/P79483/Q30154/P28068/O60911/P07711/P25774/Q9UBX1/P51149/P84077/Q9Y6B6/P50570/O43747/O94973/O95782/Q9Y2I7/Q9H0H5/Q96CW1/Q9BXS5/Q9Y6Q5/P53680/P56377/P61966/Q96PC3/Q99962/O94855/O95486/O95487/P53992/Q15436/O14782/…	83	2.7721	BP
GO:1900047	negative regulation of hemostasis	37/7567	92/29348	0.00169953	0.045231	0.0395523	P22415/P04264/P07355/P16234/Q05655/Q13976/Q12884/P02671/P02675/P02679/P00734/P00747/P00748/P00750/P01127/Q96IY4/Q8TE60/P05120/P05121/P05155/P07093/P08697/P00749/P03951/P03952/P04070/P80404/P07225/P19075/P21926/P29474/P18054/Q9BXJ1/P04085/P07996/P49747/P02649	37	2.76967	BP
GO:1901570	fatty acid derivative biosynthetic process	67/7567	188/29348	0.00171582	0.0455145	0.0398002	Q13085/Q9NP80/P04083/P43405/P37288/P01584/P41222/P49327/P23219/P35354/Q8WVX9/Q96K12/P15428/P16152/Q53GQ0/Q8N4T8/Q92506/Q9BUT1/Q02338/O60488/O95573/P33121/Q4G176/Q5FVE4/Q96GR2/Q9H6R3/Q9UKU0/Q9ULC5/Q9Y2P5/Q86V21/P24752/P42330/O60427/P09917/P10632/P11712/P24557/Q02928/Q16647/Q5TCH4/P04054/P39877/Q92947/O15296/P16050/P18054/Q96EB6/P47712/Q68DD2/A1L3X0/Q9BW60/Q9GZR5/Q9H5J4/Q9HB03/Q9NXB9/Q9NYP7/Q9NZ01/…	67	2.76553	BP
GO:0006067	ethanol metabolic process	19/7567	39/29348	0.00172352	0.0455687	0.0398476	P00325/P00326/P07327/P11766/P28332/P00352/P05091/P30837/P43353/Q9NR19/Q9NUB1/O43704/O75897/P0DMM9/P49888/P50225/P50226/Q06520/P40394	19	2.76358	BP
GO:0050729	positive regulation of inflammatory response	88/7567	258/29348	0.0017391	0.0456288	0.0399002	Q08211/Q14116/P01579/P10147/P01375/P40763/P78423/P22362/O60684/O00206/Q8IUC6/P01374/Q99836/O15264/O60674/P00533/Q06187/Q13546/Q5S007/Q5TCY1/Q9BWU1/O14843/O15552/P21554/P29275/P30556/P32248/P35408/P41597/P43115/P46093/Q15761/Q9BXA5/P01024/P33527/Q12891/P01584/P29460/P40933/Q16552/Q8TAD2/Q96PD4/Q9UHF5/P60568/Q9NPF7/P05231/P00748/P15090/P13747/O00408/P53634/P22894/P48736/P78325/P01019/P05121/O14788/…	88	2.75968	BP
GO:2000027	regulation of animal organ morphogenesis	154/7567	485/29348	0.00174546	0.0456288	0.0399002	P35222/Q00610/Q07812/P01375/P42224/P63010/Q9HAU4/Q9HCE7/O15409/P00519/P11309/P11362/P21802/P34925/P36894/P36897/P37173/Q01973/Q01974/Q04771/Q13308/Q13873/P50052/Q9HCU4/Q9NYQ6/Q9NYQ7/P32121/P10415/O60353/O75084/Q13467/Q14332/Q99835/Q9NPG1/Q9ULV1/Q9UP38/Q8N474/Q96HF1/Q15465/O00487/P51665/P14210/P23560/P15692/O60882/Q96IY4/P60953/P61586/P63000/Q99985/P01019/O95393/P12643/P12644/P18075/P61812/P05981/…	154	2.75809	BP
GO:0070498	interleukin-1-mediated signaling pathway	70/7567	198/29348	0.0017464	0.0456288	0.0399002	O14920/O15111/Q9Y6K9/Q9Y4K3/O43187/P0CG47/P0CG48/P62979/P62987/Q8NFZ5/Q8TD23/Q99836/P19838/P63208/O43318/O43353/O75582/O75676/P27361/P41279/P51617/Q99759/Q9NWZ3/Q9Y616/P01583/P01584/P18510/P05231/O00487/P51665/P17980/P35998/P43686/P62191/P62195/P62333/Q9HC29/Q9Y239/Q15750/P61088/Q13616/P62877/A5LHX3/O14818/P20618/P25786/P25787/P25788/P25789/P28062/P28065/P28066/P28070/P28072/P28074/P40306/P49720/…	70	2.75786	BP
GO:0022602	ovulation cycle process	35/7567	86/29348	0.00175528	0.0456288	0.0399002	P11021/P42574/O75094/O94813/O00238/P12931/P16234/P52564/P22888/P23945/Q15761/P32121/P49407/P01225/Q9ULV1/Q99542/P02771/P10600/P61812/O14793/O60383/P08476/Q16849/O43524/P03372/P06401/Q13285/P26022/P29474/Q96EB6/P51692/P42575/Q9UHI8/P21754/O43903	35	2.75565	BP
GO:0072662	protein localization to peroxisome	44/7567	114/29348	0.00177106	0.0456288	0.0399002	Q93008/P0CG47/P0CG48/P62979/P62987/P14735/Q92930/O43933/Q13608/P34913/P51668/P61077/P62837/P51659/Q9BTZ2/Q9BY49/Q9NUI1/Q9UJ83/O75874/P21549/O15228/O14975/O75521/Q08426/Q13011/P09110/P22307/Q9NYQ3/Q9UJM8/P43155/Q9UKG9/P40855/Q86WA8/P35228/O15254/Q15067/Q99424/O00623/O60683/P28328/Q92968/P14920/Q99489/Q9P0Z9	44	2.75177	BP
GO:0072663	establishment of protein localization to peroxisome	44/7567	114/29348	0.00177106	0.0456288	0.0399002	Q93008/P0CG47/P0CG48/P62979/P62987/P14735/Q92930/O43933/Q13608/P34913/P51668/P61077/P62837/P51659/Q9BTZ2/Q9BY49/Q9NUI1/Q9UJ83/O75874/P21549/O15228/O14975/O75521/Q08426/Q13011/P09110/P22307/Q9NYQ3/Q9UJM8/P43155/Q9UKG9/P40855/Q86WA8/P35228/O15254/Q15067/Q99424/O00623/O60683/P28328/Q92968/P14920/Q99489/Q9P0Z9	44	2.75177	BP
GO:0006625	protein targeting to peroxisome	44/7567	114/29348	0.00177106	0.0456288	0.0399002	Q93008/P0CG47/P0CG48/P62979/P62987/P14735/Q92930/O43933/Q13608/P34913/P51668/P61077/P62837/P51659/Q9BTZ2/Q9BY49/Q9NUI1/Q9UJ83/O75874/P21549/O15228/O14975/O75521/Q08426/Q13011/P09110/P22307/Q9NYQ3/Q9UJM8/P43155/Q9UKG9/P40855/Q86WA8/P35228/O15254/Q15067/Q99424/O00623/O60683/P28328/Q92968/P14920/Q99489/Q9P0Z9	44	2.75177	BP
GO:0032890	regulation of organic acid transport	44/7567	114/29348	0.00177106	0.0456288	0.0399002	P31749/P31751/P43405/P52564/Q9UEW8/P28222/P29274/P30542/P30989/P31391/P37288/P47901/P50052/Q15761/Q9Y5N1/Q99624/O95342/Q14831/P23141/P01584/P05556/P05413/P01019/P30531/Q7L0J3/O14788/P50993/P80404/P55011/P61764/Q9Y4H2/P07814/Q9ULC5/O75915/P78329/Q02928/O15496/P41220/P49798/P49768/P07996/O15229/P18859/Q9BYF1	44	2.75177	BP
GO:0097242	amyloid-beta clearance	28/7567	65/29348	0.001801	0.0460083	0.040232	Q00610/P01579/P01375/Q9UEW3/P06213/P08069/Q13464/P21730/P01024/Q8IZY2/P16671/P05112/P05107/P14735/P20339/P62491/Q15907/P21757/P15260/P11215/Q13547/P04035/Q16850/Q13492/P08473/P10909/P30533/P02649	28	2.74449	BP
GO:0001990	regulation of systemic arterial blood pressure by hormone	32/7567	77/29348	0.0018102	0.0460083	0.040232	P21918/P25116/P30518/P30556/P30559/P35462/P37288/P47901/P50052/P55085/Q9BXA5/P00797/P23141/Q9Y5Q5/Q9UBR2/P15088/Q92824/P61586/P01019/P08697/P08311/P23946/P80365/P29474/P19099/P36382/P08473/P42892/Q9Y5S8/Q07075/P12821/Q9BYF1	32	2.74227	BP
GO:2000243	positive regulation of reproductive process	54/7567	146/29348	0.00181279	0.0460083	0.040232	P35222/Q8WW38/Q9NQV7/Q9HAU4/O14965/P06213/P12931/P36896/Q8TD08/Q8N0Y7/P21452/P24530/P25103/P25105/P29371/P30559/P47900/P51684/O43820/Q15465/O95180/P23415/O76074/Q14432/P15692/Q14563/P08476/P09529/A4D1T9/P63146/Q8IY37/P10275/Q13285/Q9NQ66/Q6ZW31/P56524/Q92769/Q6P1J6/P19544/P48436/Q05066/P30304/P30305/O15496/P41221/P56705/Q99967/Q8IXJ6/Q86SE8/Q8TC59/Q9UKV8/Q07021/P21754/Q12836	54	2.74165	BP
GO:0032309	icosanoid secretion	31/7567	74/29348	0.00181829	0.0460083	0.040232	Q9NP80/P04083/P43405/P52564/P14416/P21917/P30411/P30989/P31391/P35462/P47901/P50052/Q9GZQ4/O15439/P01584/O14788/P35228/P78329/Q02928/O15496/P04054/P14555/P39877/Q9BZM2/Q9NZK7/Q9UNK4/Q02509/P47712/Q68DD2/P18859/P12821	31	2.74034	BP
GO:0010742	macrophage derived foam cell differentiation	30/7567	71/29348	0.00182002	0.0460083	0.040232	Q14116/P42224/P02776/P19838/P24723/P45984/P30556/O95477/P45844/Q8WWZ7/P16671/P04141/P05106/P01019/P01137/P21757/P09603/P37231/P55055/Q07869/Q13133/P02741/P06858/O15496/P14555/P39877/O15296/Q15848/Q09472/P04114	30	2.73992	BP
GO:0090077	foam cell differentiation	30/7567	71/29348	0.00182002	0.0460083	0.040232	Q14116/P42224/P02776/P19838/P24723/P45984/P30556/O95477/P45844/Q8WWZ7/P16671/P04141/P05106/P01019/P01137/P21757/P09603/P37231/P55055/Q07869/Q13133/P02741/P06858/O15496/P14555/P39877/O15296/Q15848/Q09472/P04114	30	2.73992	BP
GO:0046390	ribose phosphate biosynthetic process	121/7567	371/29348	0.00184641	0.0465295	0.0406878	P06733/O00763/Q13085/P40763/P24539/P16066/P20594/P25092/P51841/Q02846/P00403/P04075/P05112/O75746/Q9UJS0/P50443/P01137/P49327/P55072/Q9P0J1/Q9P2J9/P06576/P25705/P07864/Q53GQ0/Q8N4T8/Q92506/P17812/P27708/P49915/Q9NRF8/O00746/O75414/P15531/P22392/P56597/Q13232/Q9Y5B8/Q86XW9/P08559/P29803/P30566/P00568/P27144/P30085/P54819/Q9UIJ7/Q9Y6K8/O75964/P22102/P11177/P29401/Q16635/Q16774/Q9UJZ1/P31939/P00492/…	121	2.73367	BP
GO:0006721	terpenoid metabolic process	75/7567	215/29348	0.00185957	0.0467153	0.0408503	Q96NR8/Q6UX07/P00533/P04001/P08100/P78363/P29373/Q05469/O75452/O75911/Q8IZV5/Q8N3Y7/Q8NBN7/Q8TC12/Q92781/Q9BPW9/Q9BY49/Q9HBH5/Q9NYR8/P00325/P00326/P07327/P11766/P28332/Q03181/O00468/P98160/O94788/P00352/P47895/P51648/Q9H2A2/Q6P1J6/O75056/P18827/P31431/P34741/P37268/C9JRZ8/O60218/P15121/P17516/P42330/Q04828/P12271/P06858/O43174/P04798/P05177/P05181/P08684/P10632/P10635/P11712/P20815/P24462/P33260/…	75	2.73059	BP
GO:0009165	nucleotide biosynthetic process	158/7567	500/29348	0.00191222	0.0478886	0.0418763	P06733/O00763/Q13085/P40763/Q92878/P24539/P16066/P20594/P25092/P28482/P51841/Q02846/Q96T66/Q9BZQ4/Q9HAN9/P29275/P00403/P04075/P05112/Q9Y226/O75746/Q9UJS0/P50443/P01137/P49327/P55072/Q9P0J1/Q9P2J9/P35354/P23921/P31350/Q7LG56/P33316/P23919/P06576/P25705/P07864/Q53GQ0/Q8N4T8/Q92506/P17812/P27708/P49915/Q9NRF8/P48735/O00746/O75414/P15531/P22392/P56597/Q13232/Q9Y5B8/Q86XW9/P08559/P29803/P30566/P00568/…	158	2.71846	BP
GO:0099173	postsynapse organization	111/7567	337/29348	0.00192197	0.0479837	0.0419595	P12036/Q14444/O15020/P11142/P35580/Q05086/Q9GZT9/Q9ULJ8/P12814/P23528/P29323/P54753/P54762/P54764/O15146/O60229/O75914/O76039/P06213/P06241/P08069/Q00535/Q13554/Q15375/Q16288/Q5S007/Q92847/Q9UPY5/P60709/P61160/P63261/Q562R1/O43424/Q8N0W4/Q8N2Q7/Q8NFZ3/Q8NFZ4/Q9NZ94/O14786/O60462/O00144/P01308/P11230/P36544/P48167/P04156/P60953/Q13275/Q15078/Q96EY1/Q8WYL5/Q96MV8/Q9UIJ5/P23468/Q13332/P18085/P62330/…	111	2.71625	BP
GO:0055078	sodium ion homeostasis	41/7567	105/29348	0.00193037	0.0480448	0.0420129	Q9Y5X3/Q96PU5/P16066/P14416/P24530/P29274/P30518/P30542/P30556/P35462/P37288/P41968/P50052/Q9Y5Q5/P04899/Q01118/P01019/P57727/P05023/P13637/P20648/P50993/P54707/Q13733/P15313/P55011/P55017/Q13621/P19634/P32418/P19099/P78329/Q02928/Q9HCS2/P05026/P14415/P51164/P54709/P37088/P51168/P51170	41	2.71436	BP
GO:0006885	regulation of pH	67/7567	189/29348	0.0019977	0.0495521	0.0433309	Q05086/P27449/P27361/P28482/Q5S007/P24530/P32239/P37288/P13569/P10415/P00918/P43166/P02730/P04920/P48751/Q2Y0W8/Q6U841/Q96Q91/Q9BY07/Q9Y6M7/Q9Y6R1/P49279/P51149/P57729/Q14964/Q9NX57/O43511/P40879/P48023/P54707/Q13733/P06576/P15313/P21281/P38606/P51790/Q13488/Q93050/Q9HBG4/Q9Y487/P61421/Q8N8Y2/Q96AX1/P49638/O75348/O95670/Q96LB4/P19634/P48764/Q14940/Q4G0N8/Q4ZJI4/Q6AI14/Q8IVB4/Q92581/Q96T83/Q9UBY0/…	67	2.69947	BP
GO:0006720	isoprenoid metabolic process	85/7567	249/29348	0.00200322	0.0495521	0.0433309	Q96NR8/Q6UX07/Q96E22/P00533/Q13907/P04001/P08100/P78363/P61916/Q9H3H5/P29373/Q05469/O75452/O75911/Q8IZV5/Q8N3Y7/Q8NBN7/Q8TC12/Q92781/Q9BPW9/Q9BY49/Q9HBH5/Q9NYR8/P00325/P00326/P07327/P11766/P28332/Q03181/O00468/P98160/O94788/P00352/P47895/P51648/Q9H2A2/Q6P1J6/O75056/P18827/P31431/P34741/P37268/Q6P1M0/C9JRZ8/O60218/P15121/P17516/P42330/Q04828/P12271/P06858/P04035/O43174/P04798/P05177/P05181/P08684/…	85	2.69827	BP
GO:0014066	regulation of phosphatidylinositol 3-kinase signaling	82/7567	239/29348	0.00202374	0.0499065	0.0436408	Q14116/Q14457/P01375/Q05086/Q12923/Q05397/O60674/P00533/P04629/P06213/P06241/P07948/P08069/P09619/P09769/P10721/P11362/P12931/P16234/P17948/P21860/P27361/P28482/P35968/P36888/Q01973/Q01974/Q02763/Q15303/Q16288/Q16620/P23945/P25116/P55085/Q99527/P19235/P01588/Q15389/P01308/P00734/P14210/P20783/P01127/O00329/P42336/P42338/P48736/O43157/Q92854/P01019/P07093/Q8IW75/P61812/Q969H8/P16109/Q7RTR2/P22681/…	82	2.69385	BP
GO:0007266	Rho protein signal transduction	90/7567	266/29348	0.00203951	0.0501421	0.0438469	O15111/Q9H6S3/Q13618/P23528/O60229/O75116/P00519/P04049/P08581/P09619/P42684/P53667/Q13464/O00254/P08913/P25116/P30556/P35348/P43657/P46093/P55085/Q13304/Q14330/Q8IYL9/Q92633/Q96RI0/Q99677/Q99678/Q9HC97/Q9Y2T6/O00398/Q86VZ1/Q9BXC1/Q9NYQ6/Q9Y653/O95477/P49407/O14786/Q03113/Q14344/P05556/O00212/P60953/P61586/P62745/P63000/P84095/Q7L0Q8/Q99578/Q9H4E5/Q96L33/O95631/P41182/Q13459/O43182/O60890/P11274/…	90	2.69047	BP
GO:0032355	response to estradiol	95/7567	283/29348	0.00205612	0.0503969	0.0440696	Q14103/P35222/P0C0S5/Q9Y618/O43521/Q92934/P40763/P42574/Q14790/O95983/Q9UBB5/Q13033/P28562/P02511/P04083/Q96SB3/P00533/P09619/P29371/P30559/P30872/P30874/P32745/P41146/P47898/Q92847/Q99527/P41586/Q92887/Q92843/Q8N474/O43323/Q14623/P22301/P51511/O60895/O60896/P28907/P01019/P30531/P31645/P01137/P18075/P08709/O15520/P20248/P24385/Q9NVP1/P35354/P13639/P15428/P55317/P03372/P10276/P11474/P24468/Q92731/…	95	2.68695	BP
GO:0031629	synaptic vesicle fusion to presynaptic active zone membrane	17/7567	34/29348	0.00208996	0.0505914	0.0442397	Q16478/P20336/O43581/P21579/Q86SS6/P61764/O75558/P32856/P61266/Q12846/Q13277/Q16623/Q8N4C7/P23763/O14810/Q6PUV4/Q8WVH0	17	2.67986	BP
GO:0006883	cellular sodium ion homeostasis	17/7567	34/29348	0.00208996	0.0505914	0.0442397	Q96PU5/P50052/P01019/P57727/P05023/P13637/P20648/P50993/P54707/Q13733/P55011/P19634/P32418/P05026/P14415/P51164/P54709	17	2.67986	BP
GO:0016540	protein autoprocessing	17/7567	34/29348	0.00208996	0.0505914	0.0442397	P29466/P14091/O43323/Q14623/Q15465/P00748/Q8NBP7/P07711/P16519/O15393/Q92876/Q9Y4W6/P09874/Q9Y2G1/Q96LU7/Q9UG56/Q96E52	17	2.67986	BP
GO:0060389	pathway-restricted SMAD protein phosphorylation	45/7567	118/29348	0.00209252	0.0505914	0.0442397	P27037/P33981/P36894/P36896/P36897/P37023/P37173/Q04771/Q13873/Q30201/O95390/O95393/P01137/P10600/P12643/P12644/P18075/P22003/P22004/P61812/Q7Z5Y6/P34820/O14793/O60383/O95972/P08476/P09529/P12645/P27539/P43026/P55107/Q6KF10/Q7Z4P5/Q96S42/Q9NR23/Q9UK05/P55103/P58166/P67870/Q9Y4E8/O15105/O43541/Q13485/Q13253/Q03167	45	2.67933	BP
GO:0032486	Rap protein signal transduction	14/7567	26/29348	0.00209653	0.0505914	0.0442397	Q9NYY3/P35241/P10114/P61224/P61225/P62834/Q9Y3L5/P22681/O95398/Q13905/Q9Y4G8/Q15058/Q96HU1/P16035	14	2.6785	BP
GO:0014065	phosphatidylinositol 3-kinase signaling	97/7567	290/29348	0.00210747	0.0505914	0.0442397	Q14116/Q14457/P01375/Q05086/Q12923/Q05397/O60674/P00533/P04626/P04629/P06213/P06241/P07948/P08069/P09619/P09769/P10721/P11362/P12931/P16234/P17948/P21860/P27361/P28482/P29376/P31749/P35968/P36888/Q01973/Q01974/Q02763/Q06418/Q15303/Q16288/Q16620/P23945/P25116/P28223/P41595/P55085/Q99527/P19235/P01588/Q15389/P01308/P00734/P14210/P20783/P01127/O00329/O00443/O00750/O75747/P42336/P42338/P48736/O43157/…	97	2.67624	BP
GO:0003376	sphingosine-1-phosphate receptor signaling pathway	7567-10-01	16/29348	0.00211425	0.0505914	0.0442397	P15311/O95136/O95977/P21453/Q99500/Q9H228/P46095/Q8IVW8/Q9NRA0/Q9NYA1	10	2.67484	BP
GO:0031630	regulation of synaptic vesicle fusion to presynaptic active zone membrane	7567-10-01	16/29348	0.00211425	0.0505914	0.0442397	Q16478/P20336/O43581/P21579/Q86SS6/P61764/P23763/O14810/Q6PUV4/Q8WVH0	10	2.67484	BP
GO:0043038	amino acid activation	35/7567	87/29348	0.00221797	0.0529162	0.0462727	P12081/P49590/P26640/P41252/Q15031/Q5ST30/Q9NSE4/Q9P2J5/P07814/P47897/Q5JPH6/Q4L235/Q9H2U2/Q15181/O75879/P49588/Q5JTZ9/A2RTX5/P26639/P49591/Q9BW92/Q9NP81/Q7L3T8/O43776/P14868/Q15046/Q6PI48/Q96I59/P54136/Q5T160/P49589/Q9HA77/P54577/Q9UGM6/Q9Y2Z4	35	2.65405	BP
GO:0030497	fatty acid elongation	7567-12-01	21/29348	0.00224032	0.0529793	0.0463278	A1L3X0/Q9BW60/Q9GZR5/Q9H5J4/Q9HB03/Q9NXB9/Q9NYP7/Q9NZ01/B0YJ81/Q5VWC8/Q6Y1H2/Q9P035	12	2.64969	BP
GO:1903236	regulation of leukocyte tethering or rolling	7567-12-01	21/29348	0.00224032	0.0529793	0.0463278	P48061/Q9NRJ3/O15444/O00585/P25105/P41597/P08246/P16109/P16581/P22083/Q11130/Q9Y231	12	2.64969	BP
GO:0042761	very long-chain fatty acid biosynthetic process	7567-12-01	21/29348	0.00224032	0.0529793	0.0463278	A1L3X0/Q9BW60/Q9GZR5/Q9H5J4/Q9HB03/Q9NXB9/Q9NYP7/Q9NZ01/B0YJ81/Q5VWC8/Q6Y1H2/Q9P035	12	2.64969	BP
GO:1902667	regulation of axon guidance	34/7567	84/29348	0.00225663	0.053209	0.0465287	Q9BVA1/P48061/O94813/P34925/Q13873/O14786/P15692/O15041/O75326/O95754/Q13214/Q13275/Q13591/Q14563/Q8NFY4/Q92854/Q99985/Q9C0C4/Q9H2E6/Q9H3S1/Q9H3T2/Q9H3T3/Q9NPR2/Q9NTN9/Q9P283/O95025/Q9NS98/Q16827/Q16650/O75592/P41221/P56703/P56704/Q12837	34	2.64654	BP
GO:0001523	retinoid metabolic process	64/7567	180/29348	0.00228399	0.053697	0.0469554	Q96NR8/Q6UX07/P04001/P08100/P78363/P29373/Q05469/O75452/O75911/Q8IZV5/Q8N3Y7/Q8NBN7/Q8TC12/Q92781/Q9BPW9/Q9HBH5/Q9NYR8/P00325/P00326/P07327/P11766/P28332/Q03181/O00468/P98160/O94788/P00352/P47895/Q9H2A2/Q6P1J6/O75056/P18827/P31431/P34741/C9JRZ8/O60218/P15121/P17516/P42330/Q04828/P12271/P06858/O43174/P04798/P05177/P08684/P10632/P10635/P20815/P24462/P33260/Q16678/Q4G0S4/Q6V0L0/Q6ZWL3/Q8TAV3/Q96SQ9/…	64	2.64131	BP
GO:0002495	antigen processing and presentation of peptide antigen via MHC class II	82/7567	240/29348	0.00230791	0.0541016	0.0473093	O15020/Q00610/Q9Y4K3/Q12840/Q07866/Q9H0B6/Q92845/P63010/Q10567/P01903/P01906/P01909/P06340/P20036/O00139/Q99661/P42025/P61163/Q9NZ32/P07339/P14091/P01911/P01920/P04440/P05538/P13762/P13765/P79483/Q30154/P28068/O60911/P07711/P25774/Q9UBX1/P51149/P84077/Q9Y6B6/P50570/O43747/O94973/O95782/Q9Y2I7/Q9H0H5/Q96CW1/Q9BXS5/Q9Y6Q5/P53680/P56377/P61966/Q96PC3/Q99962/O94855/O95486/O95487/P53992/Q15436/O14782/…	82	2.63678	BP
GO:0010675	regulation of cellular carbohydrate metabolic process	87/7567	257/29348	0.00235156	0.0549651	0.0480643	O00763/O75376/Q92934/Q13794/P40763/P49792/P04637/Q08043/Q14289/P06213/P12931/P15735/P31749/P31751/P49760/P49840/P49841/P57059/Q02156/Q92630/Q96RG2/O60825/P16118/P18669/Q9NQ88/P22888/P25105/P30989/P35367/P47900/P47901/Q15077/Q99527/P41586/P47871/Q03431/Q14108/P02730/P01308/P26927/P62136/P62140/O75746/P48357/Q9BZW8/Q8IW75/Q9UNI6/Q16821/Q6ZSY5/Q9UQK1/O95685/Q86XI6/B7ZBB8/P17706/P85037/Q01167/Q12778/…	87	2.62864	BP
GO:0042743	hydrogen peroxide metabolic process	41/7567	106/29348	0.0023744	0.0553386	0.0483909	P40763/P30048/P32119/Q06830/Q13162/O95201/P00533/P06241/P00403/P08254/P15153/P63000/P00738/A1KZ92/P05164/P07202/P11678/P22079/Q92626/Q9NRD8/Q9NRD9/P00441/P02008/P02042/P02100/P68871/P69891/P69892/P69905/P09105/Q6B0K9/P30041/Q9UBN7/Q13423/P04798/P05177/Q99497/P07203/P22352/P04839/Q9Y5S8	41	2.62445	BP
GO:1903351	cellular response to dopamine	63/7567	177/29348	0.00238794	0.0554938	0.0485267	O75781/P00519/P27361/P28482/P49840/P49841/Q5S007/Q9UM73/P08172/P08173/P08908/P08912/P11229/P14416/P20309/P21728/P21917/P21918/P25021/P28221/P28222/P28223/P28335/P28566/P30939/P34969/P35367/P35372/P35462/P41595/P47898/P50406/Q13639/Q8NHC4/Q9H3N8/Q9Y5N1/Q8NGC9/Q9Y4A9/P32121/O95837/P08754/P09471/P29992/P30679/P38405/P63092/Q5JWF2/A5X5Y0/O95264/P46098/Q8WXA8/P50570/Q06546/Q92769/O43306/O95622/Q96QK1/…	63	2.62198	BP
GO:1905330	regulation of morphogenesis of an epithelium	113/7567	346/29348	0.00242195	0.0559964	0.0489662	P35222/Q00610/P01375/P42224/P63010/Q9HAU4/Q9HCE7/Q9H334/P00519/P11362/P34925/Q01973/Q01974/Q13308/P50052/Q9HCU4/Q9NYQ6/Q9NYQ7/P32121/O60353/O75084/Q13467/Q14332/Q99835/Q9NPG1/Q9ULV1/Q9UP38/Q8N474/Q96HF1/Q15465/O00487/P51665/P14210/P15692/P60953/P61586/P63000/P58397/P01019/P12644/P18075/P17980/P35998/P43686/P62191/P62195/P62333/O15520/P05230/P21781/P07737/A5LHX3/O14818/P20618/P25786/P25787/P25788/…	113	2.61583	BP
GO:0016051	carbohydrate biosynthetic process	124/7567	384/29348	0.00242346	0.0559964	0.0489662	P06733/P09104/P13929/Q00610/P49792/P19838/Q14289/P06213/P15735/P31749/P31751/P49760/P49840/P49841/P57059/Q16816/Q92630/Q96RG2/P15259/P16118/P18669/P22888/P25105/P30989/P35367/P47900/P47901/Q15077/Q99527/P41586/Q03431/P04075/P05062/P09972/P01308/P26927/P00709/P62136/P62140/O43826/O75746/Q9UJS0/P48357/P01127/Q9BZW8/Q8IW75/P11166/P01137/Q16821/Q6ZSY5/Q9UQK1/O95685/Q86XI6/B7ZBB8/P17706/P40925/P40926/…	124	2.61556	BP
GO:0006865	amino acid transport	94/7567	281/29348	0.00243103	0.056011	0.048979	Q16620/P28222/P29274/P30542/P30989/P37288/Q15761/Q9Y5N1/P30825/P52569/P82251/Q01650/Q8TBB6/Q8WY07/Q92536/Q9NS82/Q9UHI5/Q9UM01/Q9UPY5/Q8TCU3/O43246/Q495M3/Q6YBV0/Q7Z2H8/Q8WUX1/Q969I6/Q96QD8/Q99624/Q9H2H9/Q9H598/Q9NVC3/Q495N2/Q8IZM9/Q9HBR0/A6NNN8/Q08AI6/Q07837/Q14416/Q14831/P05556/Q9UBN4/Q8NDX2/Q9NRA2/Q9P2U7/Q9P2U8/O75746/Q9H1K4/Q9H936/Q9UJS0/P23560/P49279/Q8N697/P20336/P01019/P30531/P31641/P48065/…	94	2.61421	BP
GO:0034219	carbohydrate transmembrane transport	69/7567	197/29348	0.00245006	0.0562886	0.0492217	P53675/P01375/P02775/Q13322/P05771/P06213/P07947/P15056/P31749/P31751/P41743/P49840/Q16539/Q96RU7/P21728/P25101/Q5NUL3/P01024/P01584/P01308/Q8TD20/Q9NRA2/P17081/P61018/P62834/O95528/P11166/P11168/P11169/P14672/P22732/Q6PXP3/Q8TDB8/Q9BYW1/Q9NRM0/Q9NY64/Q9UGQ3/Q9NXF8/Q06124/Q03181/Q92570/P52789/Q9HC96/P27986/O00186/P35568/Q9Y4H2/Q9UGH3/Q9UHI7/P22413/Q16625/Q9BQE4/P04054/A0PJK1/P13866/P31639/Q2M3M2/…	69	2.61082	BP
GO:0099515	actin filament-based transport	19/7567	40/29348	0.00249706	0.0572053	0.0500233	Q8WXH0/Q9UH99/O43707/B0I1T2/O00159/O00160/O43795/O94832/Q12965/Q13402/Q6PIF6/Q96H55/Q9NQX4/Q9UBC5/Q9UKN7/Q9ULV0/Q9UM54/Q9Y4I1/O00401	19	2.60257	BP
GO:0042698	ovulation cycle	50/7567	135/29348	0.00252813	0.0577531	0.0505023	P11021/Q9Y618/P42574/O75094/O94813/O00238/P00533/P12931/P16234/P30530/P52564/Q06418/P22888/P23945/P30559/P35372/P41146/Q15761/P32121/P49407/P01225/Q9ULV1/P18505/P09237/Q99542/P36955/P02771/P10600/P61812/O14793/O60383/P08476/Q16849/O43524/P03372/P06401/Q13285/P12004/P14921/P26022/P29474/Q96EB6/P51692/P42575/Q9UHI8/Q99727/P21754/P21246/P21741/O43903	50	2.5972	BP
GO:0009220	pyrimidine ribonucleotide biosynthetic process	20/7567	43/29348	0.00265514	0.0604832	0.0528896	P17812/P27708/Q9NRF8/O00746/O75414/P15531/P22392/P56597/Q13232/Q9Y5B8/Q86XW9/P30085/Q9Y6K8/Q02127/O95045/Q16831/P11172/Q9BZX2/Q9HA47/Q9NWZ5	20	2.57591	BP
GO:0060174	limb bud formation	7567-09-01	14/29348	0.00271268	0.0614088	0.053699	P21802/Q15465/O75051/Q99985/O15520/P35716/P48436/Q06945/P56703	9	2.5666	BP
GO:0097267	omega-hydroxylase P450 pathway	7567-09-01	14/29348	0.00271268	0.0614088	0.053699	P04798/P05177/P10632/P11712/P33261/P78329/Q02928/Q16678/Q7Z449	9	2.5666	BP
GO:0030195	negative regulation of blood coagulation	36/7567	91/29348	0.00271862	0.0614088	0.053699	P22415/P04264/P07355/P16234/Q05655/Q13976/Q12884/P02671/P02675/P02679/P00734/P00747/P00748/P00750/P01127/Q96IY4/Q8TE60/P05120/P05121/P05155/P07093/P08697/P00749/P03951/P03952/P04070/P80404/P07225/P19075/P21926/P29474/P18054/Q9BXJ1/P04085/P07996/P02649	36	2.56565	BP
GO:1903350	response to dopamine	63/7567	178/29348	0.00277952	0.062321	0.0544967	O75781/P00519/P27361/P28482/P49840/P49841/Q5S007/Q9UM73/P08172/P08173/P08908/P08912/P11229/P14416/P20309/P21728/P21917/P21918/P25021/P28221/P28222/P28223/P28335/P28566/P30939/P34969/P35367/P35372/P35462/P41595/P47898/P50406/Q13639/Q8NHC4/Q9H3N8/Q9Y5N1/Q8NGC9/Q9Y4A9/P32121/O95837/P08754/P09471/P29992/P30679/P38405/P63092/Q5JWF2/A5X5Y0/O95264/P46098/Q8WXA8/P50570/Q06546/Q92769/O43306/O95622/Q96QK1/…	63	2.55603	BP
GO:0043171	peptide catabolic process	21/7567	46/29348	0.00278475	0.062321	0.0544967	P09668/P15169/P14735/Q9NQW7/P42892/Q76LX8/P09960/P15144/P55786/Q07075/Q6P179/Q6Q4G3/Q9NZ08/Q9UIQ6/Q9UKU6/P19440/P36269/Q9UJ14/Q14390/Q9BX51/P12821	21	2.55521	BP
GO:0003071	renal system process involved in regulation of systemic arterial blood pressure	21/7567	46/29348	0.00278475	0.062321	0.0544967	P25116/P30542/P30556/P50052/P55085/Q9BXA5/P00797/P01127/Q92824/P61586/P01019/P08697/Q16827/P80365/P54851/P19099/P78329/Q02928/Q9HCS2/P17302/P36382	21	2.55521	BP
GO:0062013	positive regulation of small molecule metabolic process	91/7567	272/29348	0.0028051	0.062321	0.0544967	P06733/P01579/Q13794/P01375/P40763/P04083/P19838/Q08043/P06213/P12931/P15735/P31749/P31751/P54646/Q02156/Q13131/Q92630/O60825/P16118/Q16875/Q16877/P22888/P25105/P28223/P29275/P30989/P35367/P37288/P47900/P47901/Q15077/Q92847/Q99527/P41586/Q03431/P45844/P23141/P00403/Q9Y6R1/P01584/P05112/P01308/O75746/P01127/Q9BZW8/P22004/P55072/P05230/P35354/P05067/B7ZBB8/P17706/Q8IZV5/Q12778/O95718/P20393/P37231/…	91	2.55205	BP
GO:0036150	phosphatidylserine acyl-chain remodeling	16/7567	32/29348	0.00280795	0.062321	0.0544967	O15496/P04054/P14555/P39877/Q9BZM2/Q9NZK7/Q9UNK4/Q53H76/P0C869/P47712/Q3MJ16/Q68DD2/Q86XP0/Q9BXB5/Q9BZF1/Q9H0X9	16	2.55161	BP
GO:0036376	sodium ion export across plasma membrane	13/7567	24/29348	0.0028131	0.062321	0.0544967	Q9Y6R1/P05023/P13637/P20648/P50993/P54707/Q13733/P19634/P32418/P05026/P14415/P51164/P54709	13	2.55081	BP
GO:0010919	regulation of inositol phosphate biosynthetic process	13/7567	24/29348	0.0028131	0.062321	0.0544967	Q14289/P22888/P25105/P30989/P35367/P47900/P47901/Q15077/Q99527/P41586/Q03431/Q9BZW8/P28069	13	2.55081	BP
GO:0006633	fatty acid biosynthetic process	98/7567	296/29348	0.00284873	0.0629375	0.0550358	O00763/Q13085/Q9NP80/O75477/O94905/P04083/P54646/Q13131/Q96RU7/P37288/P01584/P41222/P49327/Q9NV23/P08910/P34913/Q99685/O43741/Q9Y478/P23219/P35354/Q9Y4I1/P15428/P16152/Q53GQ0/Q8N4T8/Q92506/Q9BY49/Q9NUI1/P55055/Q13133/P56537/O95573/Q08AH1/Q08AH3/Q4G176/Q53FZ2/Q5FVE4/Q68CK6/Q6NUN0/Q96GR2/Q9NR19/Q9NUB1/P0C7M7/Q6P461/Q9NWU1/Q8IVS2/P42330/O15121/O60427/O95864/Q9Y5Q0/P06858/P09917/P11150/Q9Y5X9/P04798/…	98	2.54535	BP
GO:0031345	negative regulation of cell projection organization	116/7567	358/29348	0.00287802	0.0633627	0.0554076	O00585/Q9BT92/Q05086/O94898/Q9UI08/O94813/Q00987/Q9NYY3/Q04917/P29323/P54764/Q05397/Q02790/O14976/P06241/P20794/P34925/P49840/Q00535/Q05655/Q15131/Q15375/Q5S007/Q8IVW4/Q8IYT8/Q92633/P23470/Q8N2Q7/Q9NZ94/O14786/Q92752/P09382/Q9UL62/Q9Y210/Q08209/Q9UBR2/P04156/O14966/P61586/Q99578/P28907/O15041/O75326/O95754/Q13214/Q13275/Q13591/Q14563/Q8NFY4/Q92854/Q99985/Q9C0C4/Q9H2E6/Q9H3S1/Q9H3T2/Q9H3T3/Q9NPR2/…	116	2.54091	BP
GO:0046039	GTP metabolic process	22/7567	49/29348	0.00288794	0.0633627	0.0554076	Q5S007/P08754/P17081/P61586/P62826/Q9ULC3/Q7Z2Z2/O00746/O75414/P15531/P22392/P56597/Q13232/Q9Y5B8/Q86XW9/O60313/P27144/Q9UIJ7/P12268/P20839/Q8NHV1/Q8IWA4	22	2.53941	BP
GO:0043297	apical junction assembly	51/7567	139/29348	0.00289155	0.0633627	0.0554076	O14920/P01375/Q8WUM4/O43815/P35221/O43707/O75116/P17612/P24723/P29317/P41743/Q13177/Q13464/Q16513/Q13467/O60895/P08134/P51153/P61586/P36404/O00159/Q9H8V3/P25054/Q12959/Q5T2T1/Q8N3R9/O00501/O14493/O15551/O95471/O95484/O95500/O95832/P56746/P56747/P56748/P56750/P56856/P78369/Q8N6F1/P56880/A6NM45/Q16625/P55196/Q6ISB3/P17302/O96014/P18206/P33151/Q13951/Q07157	51	2.53887	BP
GO:0006766	vitamin metabolic process	74/7567	215/29348	0.00294855	0.0636877	0.0556918	P05166/Q9HCC0/P01579/P01375/P19838/P11362/P33527/O60494/P00374/Q86XF0/P01584/P02774/P11166/P11169/P07477/P35030/Q99895/P17538/Q6GPI1/P16152/Q8IZV5/P11473/Q03181/Q9Y617/O75891/O94788/Q3SY69/P11586/P13995/Q9H903/P00387/P51854/P15309/Q9UGH3/Q9UHI7/P22413/P05165/P11498/Q96RQ3/P14550/P42330/P12271/P49638/Q8NFF5/Q9UBK8/Q9NVS9/O15528/O43174/P04798/P05108/P08684/P78329/Q02318/Q07973/Q08477/Q6V0L0/Q6VVX0/…	74	2.53039	BP
GO:0015749	monosaccharide transmembrane transport	68/7567	195/29348	0.00296063	0.0636877	0.0556918	P53675/P01375/P02775/Q13322/P05771/P06213/P07947/P15056/P31749/P31751/P41743/P49840/Q16539/Q96RU7/P21728/P25101/Q5NUL3/P01024/P01584/P01308/Q8TD20/P17081/P61018/P62834/O95528/P11166/P11168/P11169/P14672/P22732/Q6PXP3/Q8TDB8/Q9BYW1/Q9NRM0/Q9NY64/Q9UGQ3/Q9NXF8/Q06124/Q03181/Q92570/P52789/Q9HC96/P27986/O00186/P35568/Q9Y4H2/Q9UGH3/Q9UHI7/P22413/Q16625/Q9BQE4/P04054/A0PJK1/P13866/P31639/Q2M3M2/Q8WWX8/…	68	2.52862	BP
GO:0048640	negative regulation of developmental growth	71/7567	205/29348	0.00296159	0.0636877	0.0556918	Q9NP98/Q05397/P22607/P34925/P37173/P49840/Q00535/Q13043/Q13153/Q13188/Q13546/Q15375/Q15759/Q8IVW4/Q8IYT8/P07550/P08588/O14786/Q9Y6L7/Q92752/Q8N474/Q96HF1/O15350/O15041/O75326/O95754/Q13214/Q13275/Q13591/Q14563/Q8NFY4/Q92854/Q99985/Q9C0C4/Q9H2E6/Q9H3S1/Q9H3T2/Q9H3T3/Q9NPR2/Q9NTN9/Q9P283/O95025/Q9NS98/P31645/P12644/O14793/O95631/Q8NBI3/Q92913/Q15078/Q9Y6W6/Q13332/Q07869/P98171/Q13635/Q99593/P17302/…	71	2.52848	BP
GO:0010962	regulation of glucan biosynthetic process	23/7567	52/29348	0.002967	0.0636877	0.0556918	P06213/P31749/P31751/P49840/P49841/Q92630/Q96RG2/P01308/P62136/P62140/Q16821/Q6ZSY5/Q9UQK1/O95685/Q86XI6/B7ZBB8/O95718/P35557/P35568/Q9Y4H2/P22413/Q9BQE4/P42345	23	2.52768	BP
GO:0005979	regulation of glycogen biosynthetic process	23/7567	52/29348	0.002967	0.0636877	0.0556918	P06213/P31749/P31751/P49840/P49841/Q92630/Q96RG2/P01308/P62136/P62140/Q16821/Q6ZSY5/Q9UQK1/O95685/Q86XI6/B7ZBB8/O95718/P35557/P35568/Q9Y4H2/P22413/Q9BQE4/P42345	23	2.52768	BP
GO:0050482	arachidonic acid secretion	23/7567	52/29348	0.002967	0.0636877	0.0556918	Q9NP80/P04083/P43405/P14416/P21917/P30411/P30989/P31391/P35462/P47901/Q9GZQ4/O15496/P04054/P14555/P39877/Q9BZM2/Q9NZK7/Q9UNK4/Q02509/P47712/Q68DD2/P18859/P12821	23	2.52768	BP
GO:1903963	arachidonate transport	23/7567	52/29348	0.002967	0.0636877	0.0556918	Q9NP80/P04083/P43405/P14416/P21917/P30411/P30989/P31391/P35462/P47901/Q9GZQ4/O15496/P04054/P14555/P39877/Q9BZM2/Q9NZK7/Q9UNK4/Q02509/P47712/Q68DD2/P18859/P12821	23	2.52768	BP
GO:0045216	cell-cell junction organization	126/7567	393/29348	0.00297253	0.0636877	0.0556918	P15924/P14923/P35222/O14920/P01375/Q8WUM4/O43815/P35221/P84022/O43707/P54764/P35241/O75116/P07333/P12931/P17252/P17612/P24723/P29317/P36897/P41240/P41743/Q13177/Q13464/Q16513/Q86Z02/P25116/P55085/P60709/P63261/Q96JQ0/Q8N0W4/Q8NFZ4/Q13467/P01584/P15692/O60895/P08134/P51153/P60953/P61586/P03950/P01019/P01137/P10600/P22004/P61812/P24158/Q16827/Q9H3S7/P36404/O00159/Q96RI1/Q4LDE5/Q9H8V3/Q8WUI4/P25054/…	126	2.52687	BP
GO:0006068	ethanol catabolic process	7567-11-01	19/29348	0.00297746	0.0636877	0.0556918	P05091/P30837/P43353/O43704/O75897/P0DMM9/P49888/P50225/P50226/Q06520/P40394	11	2.52615	BP
GO:1904645	response to amyloid-beta	40/7567	104/29348	0.00299828	0.0637078	0.0557094	Q9UNH7/O43521/O00206/P54764/P06241/P08069/P49841/Q00535/P07550/P25090/P30988/P33527/P41594/P56817/Q92843/P19320/Q15109/P16671/O00555/Q00975/P36544/P08253/P08254/P14780/P39900/P45452/P04156/O60896/P05067/P13637/O43524/Q05193/Q02641/Q9Y2C9/P17302/P49768/P09874/P49662/P05362/Q99538	40	2.52313	BP
GO:0043330	response to exogenous dsRNA	30/7567	73/29348	0.00303159	0.0637078	0.0557094	Q08211/Q8IUC6/O43353/P27361/P28482/Q9Y616/P01562/P01563/P01566/P01567/P01568/P01569/P01570/P01571/P01574/P05000/P05013/P05014/P32881/Q9P0W0/P05015/Q86WN2/P11234/O95786/Q92499/Q9NR30/Q9BYX4/Q03135/Q14653/Q8N884	30	2.51833	BP
GO:1990868	response to chemokine	61/7567	172/29348	0.00304183	0.0637078	0.0557094	Q9H4A3/P48061/P78556/O43927/P10147/P13236/P16619/Q8NHW4/P02775/P02776/P10720/O15444/O00585/Q9Y258/P78423/P09341/P42830/P19875/P19876/P22362/Q92583/P10145/P28562/O75094/O94813/P47992/Q9UBD3/Q14289/O95747/Q9UEW8/O00421/O00574/O00590/P25024/P25025/P25106/P32246/P32248/P32302/P41597/P46092/P46094/P49238/P49682/P51677/P51679/P51681/P51684/P51685/P51686/P61073/Q13304/Q99788/Q9HC97/Q9NPB9/P40238/P40225/…	61	2.51686	BP
GO:1990869	cellular response to chemokine	61/7567	172/29348	0.00304183	0.0637078	0.0557094	Q9H4A3/P48061/P78556/O43927/P10147/P13236/P16619/Q8NHW4/P02775/P02776/P10720/O15444/O00585/Q9Y258/P78423/P09341/P42830/P19875/P19876/P22362/Q92583/P10145/P28562/O75094/O94813/P47992/Q9UBD3/Q14289/O95747/Q9UEW8/O00421/O00574/O00590/P25024/P25025/P25106/P32246/P32248/P32302/P41597/P46092/P46094/P49238/P49682/P51677/P51679/P51681/P51684/P51685/P51686/P61073/Q13304/Q99788/Q9HC97/Q9NPB9/P40238/P40225/…	61	2.51686	BP
GO:0098664	G protein-coupled serotonin receptor signaling pathway	25/7567	58/29348	0.0030621	0.0637078	0.0557094	P08172/P08173/P08908/P08912/P11229/P20309/P21917/P25021/P28221/P28222/P28223/P28335/P28566/P30939/P34969/P35367/P41595/P47898/P50406/Q13639/Q8NHC4/Q9H3N8/Q9Y5N1/Q8NGC9/Q9Y4A9	25	2.51398	BP
GO:0006221	pyrimidine nucleotide biosynthetic process	25/7567	58/29348	0.0030621	0.0637078	0.0557094	P33316/P23919/P17812/P27708/Q9NRF8/O00746/O75414/P15531/P22392/P56597/Q13232/Q9Y5B8/Q86XW9/P30085/Q9Y6K8/P04818/P32321/Q02127/P34896/O95045/Q16831/P11172/Q9BZX2/Q9HA47/Q9NWZ5	25	2.51398	BP
GO:0009063	cellular amino acid catabolic process	76/7567	222/29348	0.00306528	0.0637078	0.0557094	Q9HCC0/Q96RQ9/Q99757/Q8N3J5/A2RU49/P23634/Q9UDR5/Q99714/P04181/P80404/Q8IUZ5/Q9BYV1/P12694/Q02218/O75600/P00505/P17174/P17735/P24298/Q16773/Q8TD30/P21549/P30038/P49419/P51649/Q02252/Q9H2A2/P20132/P35520/Q96GA7/P21953/P00367/P49448/Q00266/Q96RQ3/Q13825/Q6NVY1/P24752/P48775/P52758/P23526/P31937/P11182/P36957/P29474/P29475/P35228/Q9UBK8/P32929/P34896/P34897/P00439/P26440/P45954/Q92947/Q9UKU7/P00480/…	76	2.51353	BP
GO:1904707	positive regulation of vascular associated smooth muscle cell proliferation	28/7567	67/29348	0.00308021	0.0637078	0.0557094	P01375/P05412/Q00987/O60674/O75460/P36894/Q13153/Q99683/P28222/Q15077/P04899/P08754/P22301/P01127/P08253/P14780/P01019/P09038/P31371/Q13838/P15428/Q9P0K8/Q92570/P17302/P26358/O95140/Q9UHI8/Q14814	28	2.51142	BP
GO:0045907	positive regulation of vasoconstriction	28/7567	67/29348	0.00308021	0.0637078	0.0557094	P00533/P31749/P18825/P20309/P21731/P25021/P25100/P25105/P25116/P28223/P30518/P30559/P35348/P35367/P35368/P37288/P47901/P41180/P02671/P02675/P02679/P61586/P28907/P35354/P17302/P36382/P05362/Q03135	28	2.51142	BP
GO:0019068	virion assembly	28/7567	67/29348	0.00308021	0.0637078	0.0557094	P0CG47/P0CG48/P62979/P62987/Q8WUM4/P62937/P62820/Q86YS6/Q9H0U4/O75351/Q9UN37/P26196/Q96H20/Q9NP79/P11498/Q92738/Q96BZ9/O43633/Q96CF2/Q96FZ7/Q9BY43/Q9H444/Q9NZZ3/Q9UQN3/Q9Y3E7/P46934/P02649/Q99816	28	2.51142	BP
GO:0000038	very long-chain fatty acid metabolic process	26/7567	61/29348	0.00308267	0.0637078	0.0557094	P51659/O14975/P33121/Q6P1M0/Q96GR2/Q9UKU0/Q9Y2P4/Q9Y2P5/P09110/P78329/Q9HCS2/Q15067/Q99424/A1L3X0/Q9BW60/Q9GZR5/Q9H5J4/Q9HB03/Q9NXB9/Q9NYP7/Q9NZ01/B0YJ81/Q5VWC8/Q6Y1H2/Q9P035/P28328	26	2.51107	BP
GO:0070873	regulation of glycogen metabolic process	26/7567	61/29348	0.00308267	0.0637078	0.0557094	P06213/P15735/P31749/P31751/P49840/P49841/Q92630/Q96RG2/P47871/P01308/P62136/P62140/Q16821/Q6ZSY5/Q9UQK1/O95685/Q86XI6/B7ZBB8/O95718/P35557/P35568/Q9Y4H2/P22413/Q9BQE4/P42345/P50053	26	2.51107	BP
GO:0010743	regulation of macrophage derived foam cell differentiation	27/7567	64/29348	0.00308806	0.0637078	0.0557094	Q14116/P02776/P19838/P24723/P45984/P30556/O95477/P45844/Q8WWZ7/P16671/P04141/P05106/P01019/P21757/P09603/P37231/P55055/Q07869/Q13133/P02741/P06858/O15496/P14555/P39877/O15296/Q15848/P04114	27	2.51031	BP
GO:0030050	vesicle transport along actin filament	17/7567	35/29348	0.00309691	0.0637078	0.0557094	O43707/B0I1T2/O00159/O00160/O43795/O94832/Q12965/Q13402/Q6PIF6/Q96H55/Q9NQX4/Q9UBC5/Q9UKN7/Q9ULV0/Q9UM54/Q9Y4I1/O00401	17	2.50907	BP
GO:0099500	vesicle fusion to plasma membrane	17/7567	35/29348	0.00309691	0.0637078	0.0557094	Q16478/P20336/O43581/P21579/Q86SS6/P61764/O75558/P32856/P61266/Q12846/Q13277/Q16623/Q8N4C7/P23763/O14810/Q6PUV4/Q8WVH0	17	2.50907	BP
GO:0032508	DNA duplex unwinding	69/7567	199/29348	0.00325224	0.0665836	0.0582241	Q08211/Q13283/O00571/P0CG47/P0CG48/P62979/P62987/Q92878/P23025/P04083/P41208/O75417/Q04837/P38935/P51530/Q7Z333/P19447/Q92499/P51948/O14646/O14647/P46100/Q03468/Q12873/Q14839/Q2NKX8/Q3L8U1/Q5FWF4/Q86WJ1/Q8TD26/Q8TDI0/Q9H4L7/Q9HCK8/Q9NZC9/Q9P2D1/Q9Y4B4/Q9Y620/A2PYH4/Q8N3C0/Q13619/Q13620/P62877/P11388/P25205/P33991/P33992/P33993/P49736/Q14566/Q9NXL9/Q9UJA3/P13984/Q14191/Q16531/P49959/P18074/Q96FC9/…	69	2.48782	BP
GO:0050886	endocrine process	56/7567	156/29348	0.00325322	0.0665836	0.0582241	Q9BXF6/P11362/P21452/P21918/P25116/P30518/P30556/P30559/P35462/P37288/P47211/P47901/P50052/P55085/Q8TDS4/Q9BXA5/P34998/P00797/P23141/Q9ULV1/Q9Y5Q5/P63092/Q5JWF2/P01584/Q9UBR2/P15088/Q92824/P01116/P61586/Q92930/P01019/P08697/P22004/O60383/P08476/P09529/P08311/P23946/Q06124/P80365/P58012/Q16676/Q13485/O15119/P29474/P19099/P17302/P36382/P08473/P42892/Q9BXJ1/Q9BXJ4/Q9Y5S8/Q07075/P12821/Q9BYF1	56	2.48769	BP
GO:0099565	chemical synaptic transmission, postsynaptic	80/7567	236/29348	0.00328159	0.0669943	0.0585833	Q93086/Q9ULJ8/Q14289/P31749/P49840/P49841/Q00535/Q05513/Q09013/Q5S007/O95136/P07550/P14416/P21917/P29274/P30542/P30989/P35372/P49146/O43424/Q05586/Q13002/Q16478/P32121/Q8N0W4/Q8N2Q7/Q8NFZ4/Q9NZ94/Q8TDF5/Q08209/Q9P2U7/O75311/P02708/P07510/P11230/P17787/P23415/P23416/P28472/P30532/P30926/P32297/P36544/P43681/P48167/Q04844/Q05901/Q07001/Q15822/Q15825/Q9GZZ6/Q9UGM1/P23560/P38919/Q8WYL5/P05067/O15399/…	80	2.48392	BP
GO:0030856	regulation of epithelial cell differentiation	90/7567	270/29348	0.00331278	0.0674603	0.0589908	P35222/O00327/P01579/O14920/Q92934/P01375/P42224/Q9NSB2/P31947/O75116/P24723/P37023/P49840/P49841/P51817/Q13464/O95136/Q99500/Q6YHK3/Q6V0I7/Q99835/Q6FHJ7/Q92765/P01584/P35225/Q9H3D4/P15692/O60911/P07711/P43235/P14780/Q15382/P05121/Q9UIV8/P12644/P22004/Q96S42/Q9NR23/Q9UK05/P04070/P09038/P24385/Q14145/O76013/O15353/Q12948/Q13461/Q92949/Q9P0K8/P11473/P22392/P43268/O00321/O43597/O43609/Q7Z698/Q7Z699/…	90	2.47981	BP
GO:0046928	regulation of neurotransmitter secretion	74/7567	216/29348	0.00337008	0.0682971	0.0597225	P0DP23/Q9ULJ8/O14936/P05129/P05771/P49841/Q00535/Q5S007/Q9UQM7/P08172/P14416/P21452/P21554/P21728/P28222/P28223/P29274/P29275/P35348/P47900/P51582/Q99527/Q16478/P56817/Q8N2Q7/Q2Y0W8/Q01668/Q03721/P17787/P30532/P30926/P32297/P43681/Q05901/Q15825/Q4J6C6/P20336/P20339/P61224/P62834/P35080/P16615/Q8TCU5/O14795/O43581/P21579/Q86SS6/Q9UPW8/O00429/P61764/Q9Y2X7/Q08289/O95196/P61266/Q16623/Q02410/Q99767/…	74	2.47236	BP
GO:0002709	regulation of T cell mediated immunity	47/7567	127/29348	0.00339577	0.0682971	0.0597225	Q14116/Q9Y4K3/P47992/O43318/Q05513/Q9Y572/P41597/Q15109/P16871/Q13467/Q05315/P01584/P29460/Q9NPF7/P05231/P01563/P01574/P16298/Q9Y226/P01889/P04439/P13747/P17693/P25311/P30511/Q30201/Q95460/P06126/P15812/P15813/P29016/P29017/Q6UXL0/Q9NRW4/Q96P20/P08575/Q9BZS1/P10809/O15105/P14778/Q13478/P09429/P60033/Q9UL17/P42768/P21754/Q11130	47	2.46906	BP
GO:0050728	negative regulation of inflammatory response	87/7567	260/29348	0.00339653	0.0682971	0.0597225	P78423/Q13227/P04264/P84022/P19838/Q02763/Q05655/Q06418/Q13164/Q96KB5/O00270/P25090/P29274/P30542/P34972/P35408/Q13304/Q15761/Q5NUL3/Q92847/Q99527/Q16602/P01911/Q15109/P98066/P22301/P29460/P35225/P60568/P05112/P01308/Q969J5/P00734/P14210/P05090/Q9NRE1/P36955/Q6UXL0/P04070/P08246/Q9Y6W6/P59044/P59046/Q7RTR2/Q8WX94/Q96P20/P08575/P17706/P00441/P25786/P28070/Q12946/Q9BZS1/P20393/P35398/P37231/Q03181/…	87	2.46896	BP
GO:0030301	cholesterol transport	55/7567	153/29348	0.00339875	0.0682971	0.0597225	Q13227/Q96E22/P07355/P19838/P13569/P21439/O95477/P45844/Q86UK0/Q8IZY2/Q8WWZ7/Q9BZC7/Q9H172/Q9H221/Q9H222/P16671/Q8WTV0/P23141/P61916/Q15465/P04180/Q8NBP7/P21757/O75351/Q9UN37/Q9ULC8/O43581/P55055/Q13133/O15118/Q13635/Q9UHC9/Q6UWV6/P22307/Q04828/P11150/Q9Y5X9/O15496/P16233/Q96EB6/P49675/Q14849/Q15848/P10909/Q03135/Q8NCW5/A6XGL0/P22059/Q9BZF3/Q9H0X9/Q9H1P3/P04114/P02647/P02649/Q6Q788	55	2.46868	BP
GO:1904659	glucose transmembrane transport	65/7567	186/29348	0.00340249	0.0682971	0.0597225	P53675/P01375/P02775/Q13322/P05771/P06213/P07947/P15056/P31749/P31751/P41743/P49840/Q16539/Q96RU7/P21728/P25101/Q5NUL3/P01024/P01584/P01308/Q8TD20/P17081/P61018/P62834/O95528/P11166/P11168/P11169/P14672/P22732/Q8TDB8/Q9BYW1/Q9NRM0/Q9NY64/Q9UGQ3/Q9NXF8/Q06124/Q03181/Q92570/P52789/Q9HC96/P27986/O00186/P35568/Q9Y4H2/P22413/Q16625/Q9BQE4/P04054/A0PJK1/P13866/P31639/Q2M3M2/Q8WWX8/Q9NY91/Q96DZ5/Q15848/…	65	2.4682	BP
GO:0010511	regulation of phosphatidylinositol biosynthetic process	7567-08-01	12/29348	0.0034301	0.0682971	0.0597225	P25090/P28223/P28335/P41595/P01127/Q99490/P04085/P21754	8	2.46469	BP
GO:0098700	neurotransmitter loading into synaptic vesicle	7567-08-01	12/29348	0.0034301	0.0682971	0.0597225	Q9H598/P54219/Q05940/Q8NDX2/Q9P2U7/Q9P2U8/P07101/P20711	8	2.46469	BP
GO:1990384	hyaloid vascular plexus regression	7567-08-01	12/29348	0.0034301	0.0682971	0.0597225	P17948/P14416/Q6U736/Q9UHM6/Q9P2U8/Q01959/P07101/Q92982	8	2.46469	BP
GO:0008627	intrinsic apoptotic signaling pathway in response to osmotic stress	7567-08-01	12/29348	0.0034301	0.0682971	0.0597225	Q92934/P42574/P30411/P01588/Q99250/P35354/Q92974/P16989	8	2.46469	BP
GO:0043949	regulation of cAMP-mediated signaling	35/7567	89/29348	0.00346449	0.0686429	0.0600249	P13861/P31323/P17252/P49840/P31391/P35372/P35414/P41146/P49146/Q5NUL3/Q92633/Q9BZJ8/P41586/P47872/P48546/Q96B67/P04899/P63096/O00408/P27815/Q08499/Q13370/Q14432/Q9HCR9/Q9Y233/Q96D21/P51693/P49427/P63146/P23634/Q9Y4G8/P29475/P41220/Q8WWU5/Q8N884	35	2.46036	BP
GO:0043331	response to dsRNA	35/7567	89/29348	0.00346449	0.0686429	0.0600249	Q08211/Q13794/P06748/Q8IUC6/P19838/O43353/P27361/P28482/Q9Y616/P01562/P01563/P01566/P01567/P01568/P01569/P01570/P01571/P01574/P05000/P05013/P05014/P32881/Q9P0W0/P05015/Q86WN2/P11234/O95786/Q92499/Q9NR30/Q9BYX4/Q96FA3/O14730/Q03135/Q14653/Q8N884	35	2.46036	BP
GO:0014075	response to amine	41/7567	108/29348	0.00353208	0.0698105	0.0610459	P49792/P0DP23/Q96SB3/P06493/P14416/P21728/P21917/P21918/P29274/P30559/P34972/P35462/Q05586/P48547/Q96PR1/Q08209/Q05940/Q01064/Q7LG56/P00441/Q12879/P43354/P27708/P31327/P17301/P15531/Q92769/Q9UKV0/P00492/P00966/O14717/P07101/O43665/O75916/P41220/P49798/Q9UGC6/Q76LX8/P05362/P23378/P78348	41	2.45197	BP
GO:0002685	regulation of leukocyte migration	126/7567	395/29348	0.00360461	0.0710122	0.0620967	Q9H4A3/P48061/Q9NRJ3/P78556/O43927/O95715/P10147/P13236/Q5JRA6/O94804/P01375/O15444/O00585/P78423/P22362/P10145/P31151/P28562/Q9H9L7/P04083/P58753/O94813/P47992/Q9UBD3/P26038/Q05397/Q14289/O95747/P07333/P07948/P27361/P28482/P31749/Q16539/Q8IU85/Q9UEW8/Q9UIK4/Q9Y572/P21730/P25025/P25090/P25105/P30542/P32246/P32248/P35408/P41597/P46663/P49238/P49682/P51684/P55085/Q14330/Q16581/Q99788/Q9H244/P01031/…	126	2.44314	BP
GO:0007292	female gamete generation	78/7567	230/29348	0.00361049	0.0710122	0.0620967	Q3ZCM7/P35222/Q08AE8/Q93008/P84243/P0CG47/Q9NQV7/Q14289/O00238/O14965/P0C1S8/P12931/P20594/P33981/P53350/Q96GX5/Q9UQB9/P23945/P10415/P98066/P01225/P0DN86/P0DN87/Q14623/O76074/Q14432/Q99542/P03950/P02771/O60383/O95972/P08476/P09529/Q15645/P14635/Q9UHI6/P35354/P24394/Q8N2A8/P15428/P11388/O43524/P58012/P06401/Q9NXL9/Q9UJA3/P41212/Q07889/P26022/O15457/O60879/Q9NZ56/P30305/O95453/Q92750/Q9Y2T7/Q13315/…	78	2.44243	BP
GO:0051453	regulation of intracellular pH	57/7567	160/29348	0.00364036	0.0713621	0.0624027	Q05086/P27449/Q5S007/P37288/P13569/P10415/P00918/P43166/P02730/P04920/P48751/Q2Y0W8/Q6U841/Q96Q91/Q9BY07/Q9Y6M7/Q9Y6R1/P49279/P51149/P57729/Q14964/Q9NX57/P40879/P48023/P06576/P15313/P21281/P38606/P51790/Q13488/Q93050/Q9HBG4/Q9Y487/P61421/Q8N8Y2/Q96AX1/P49638/O75348/O95670/Q96LB4/P19634/P48764/Q14940/Q4G0N8/Q4ZJI4/Q6AI14/Q8IVB4/Q92581/Q96T83/Q9UBY0/Q9Y2E8/P36543/Q96A05/Q9Y5K8/P50897/Q9Y5S8/Q92544	57	2.43886	BP
GO:0071901	negative regulation of protein serine/threonine kinase activity	88/7567	264/29348	0.00364598	0.0713621	0.0624027	Q9UQF2/P42574/Q13227/P04792/P28562/Q05923/Q13115/Q8TD23/P13861/P31323/P31947/P61981/O95835/P00519/P07948/P0C1S8/P31749/P53350/Q05655/Q15208/Q15569/Q9H422/Q9NRM7/Q9Y616/Q8N474/Q96HF1/Q12891/P01584/P17405/P67775/P37198/P01019/P29508/P12644/P18075/P31689/O95147/P51452/Q13202/Q16690/Q16828/Q16829/Q8NEJ0/Q8WTR2/Q99956/Q9BY84/Q9H596/Q9Y6W6/Q96EL1/Q9NTI7/P61925/Q9C010/Q9Y2B9/Q9ULV8/P18031/P29350/Q12913/…	88	2.43819	BP
GO:0006112	energy reserve metabolic process	53/7567	147/29348	0.00370822	0.0722301	0.0631617	P0DP23/P06213/P15735/P31749/P31751/P49840/P49841/Q16816/Q8N2I9/Q92630/Q96RG2/P13945/P32245/P47871/Q8IZF2/P63092/Q5JWF2/Q9UEF7/P01308/P36873/P62136/P62140/P48357/Q16821/Q6ZSY5/Q9UQK1/O95685/Q86XI6/B7ZBB8/O95718/P20393/P35557/P46019/P46020/Q93100/O94808/Q06210/P35568/Q9Y4H2/P13807/P54840/P22413/Q9BQE4/P36871/Q6PCE3/Q96G03/P35573/P42345/P40189/P01106/P50053/Q04446/P41236	53	2.43083	BP
GO:1902284	neuron projection extension involved in neuron projection guidance	32/7567	80/29348	0.0037172	0.0722301	0.0631617	P48061/O75093/O75094/O94813/P34925/Q13873/O14786/O60462/P15692/O15041/O75326/O95754/Q13214/Q13275/Q13591/Q14563/Q8NFY4/Q92854/Q99985/Q9C0C4/Q9H2E6/Q9H3S1/Q9H3T2/Q9H3T3/Q9NPR2/Q9NTN9/Q9P283/O95025/Q9NS98/P41221/P56703/P56704	32	2.42978	BP
GO:0048846	axon extension involved in axon guidance	32/7567	80/29348	0.0037172	0.0722301	0.0631617	P48061/O75093/O75094/O94813/P34925/Q13873/O14786/O60462/P15692/O15041/O75326/O95754/Q13214/Q13275/Q13591/Q14563/Q8NFY4/Q92854/Q99985/Q9C0C4/Q9H2E6/Q9H3S1/Q9H3T2/Q9H3T3/Q9NPR2/Q9NTN9/Q9P283/O95025/Q9NS98/P41221/P56703/P56704	32	2.42978	BP
GO:0009208	pyrimidine ribonucleoside triphosphate metabolic process	15/7567	30/29348	0.00377855	0.0722373	0.063168	P17812/P27708/Q9NRF8/O00746/O75414/P15531/P22392/P56597/Q13232/Q9Y5B8/Q86XW9/Q9UIJ7/Q9BZX2/Q9HA47/Q9NWZ5	15	2.42267	BP
GO:0015816	glycine transport	7567-12-01	22/29348	0.00377951	0.0722373	0.063168	Q9UHI5/Q495M3/Q7Z2H8/Q8WUX1/Q9H598/Q495N2/P48067/Q9H1V8/Q9NP91/Q9Y345/P41220/P49798	12	2.42256	BP
GO:0060732	positive regulation of inositol phosphate biosynthetic process	7567-12-01	22/29348	0.00377951	0.0722373	0.063168	P22888/P25105/P30989/P35367/P47900/P47901/Q15077/Q99527/P41586/Q03431/Q9BZW8/P28069	12	2.42256	BP
GO:0072189	ureter development	7567-12-01	22/29348	0.00377951	0.0722373	0.063168	Q9BRK4/P07949/Q15465/P12644/Q12946/O94788/Q02962/P48436/P57073/Q9H6I2/Q12857/O95935	12	2.42256	BP
GO:0090178	regulation of establishment of planar polarity involved in neural tube closure	7567-12-01	22/29348	0.00377951	0.0722373	0.063168	Q13308/Q9NYQ6/Q14332/Q9UP38/Q8N474/Q96HF1/O14640/O14641/Q92997/Q8TE85/O95487/P41221	12	2.42256	BP
GO:0071073	positive regulation of phospholipid biosynthetic process	7567-12-01	22/29348	0.00377951	0.0722373	0.063168	P25090/P28223/P28335/P41595/Q8IZF2/P05413/P57729/Q96RI1/P17655/Q99490/O95573/P21754	12	2.42256	BP
GO:1902475	L-alpha-amino acid transmembrane transport	39/7567	102/29348	0.00378028	0.0722373	0.063168	P30989/P30825/P52569/P82251/Q01650/Q8WY07/Q92536/Q9NS82/Q9UHI5/Q9UM01/Q9UPY5/Q8TCU3/Q6YBV0/Q8WUX1/Q99624/Q9H2H9/Q9NVC3/P05556/Q8NDX2/Q9P2U7/Q9P2U8/O75746/Q9H1K4/Q9H936/Q9UJS0/Q8N697/P01019/P48067/Q9NP91/Q9Y345/O15244/P50993/O60831/O75915/P41220/P49798/P49768/P78508/Q9BYF1	39	2.42248	BP
GO:0005977	glycogen metabolic process	44/7567	118/29348	0.00381688	0.0722532	0.0631819	P0DP23/P06213/P15735/P31749/P31751/P49840/P49841/Q16816/Q8N2I9/Q92630/Q96RG2/P47871/P01308/P36873/P62136/P62140/P48357/Q16821/Q6ZSY5/Q9UQK1/O95685/Q86XI6/B7ZBB8/O95718/P20393/P35557/P46019/P46020/Q93100/P35568/Q9Y4H2/P13807/P54840/P22413/Q9BQE4/P36871/Q6PCE3/Q96G03/P35573/P42345/P40189/P50053/Q04446/P41236	44	2.41829	BP
GO:0042730	fibrinolysis	21/7567	47/29348	0.00382591	0.0722532	0.0631819	P22415/P04264/P07355/Q12884/P02671/P02675/P02679/P00734/P00747/P00748/P00750/Q96IY4/P05120/P05121/P05155/P08697/P00749/P03951/P03952/P07225/P07996	21	2.41727	BP
GO:0046475	glycerophospholipid catabolic process	21/7567	47/29348	0.00382591	0.0722532	0.0631819	Q9NP80/Q8WTV0/Q8NCC3/P30041/Q13822/Q6UWR7/Q7L5L3/Q8N9F7/Q9NZC3/Q9NPB8/Q9Y2H2/P11150/O15496/P39877/P54317/P0C869/P47712/Q3MJ16/Q68DD2/Q86XP0/Q9UP65	21	2.41727	BP
GO:0035336	long-chain fatty-acyl-CoA metabolic process	21/7567	47/29348	0.00382591	0.0722532	0.0631819	Q8WVX9/Q96K12/Q53GQ0/O60488/O95573/P33121/Q4G176/Q5FVE4/Q96GR2/Q9UKU0/Q9ULC5/A1L3X0/Q9BW60/Q9GZR5/Q9H5J4/Q9HB03/Q9NXB9/Q9NYP7/Q9NZ01/B0YJ81/Q6Y1H2	21	2.41727	BP
GO:2000352	negative regulation of endothelial cell apoptotic process	21/7567	47/29348	0.00382591	0.0722532	0.0631819	Q8NFZ5/O15530/O96013/P00519/P35968/Q02763/Q13164/P02671/P02675/P02679/Q15389/Q9BY76/P35225/P05112/O60895/Q13591/P05121/P21580/P33151/P13521/P05362	21	2.41727	BP
GO:0015844	monoamine transport	59/7567	167/29348	0.00387274	0.0729668	0.063806	P48061/P25098/P43405/Q8TD08/O14843/P08908/P08912/P08913/P14416/P18089/P18825/P21554/P21728/P21917/P28222/P28223/P29274/P30559/P35462/P47900/P49146/P50052/Q92847/Q9H244/Q9Y5N1/P60709/P05106/P16389/Q14721/O15245/O75751/P54219/Q05940/P17787/P43681/Q15825/P20336/P20337/P01019/P23975/P31645/Q01959/O15244/O14656/Q9NP95/O00445/O43581/P21579/Q5T7P8/Q6XYQ8/Q86SS6/Q8N9I0/Q9BQG1/P80404/Q16623/Q9NRD5/P29475/…	59	2.41198	BP
GO:0003081	regulation of systemic arterial blood pressure by renin-angiotensin	22/7567	50/29348	0.00391719	0.0734383	0.0642183	P25116/P30556/P35462/P50052/P55085/Q9BXA5/P00797/P23141/Q9UBR2/P15088/Q92824/P61586/P01019/P08697/P08311/P23946/P36382/P08473/Q9Y5S8/Q07075/P12821/Q9BYF1	22	2.40703	BP
GO:1905477	positive regulation of protein localization to membrane	84/7567	251/29348	0.00392217	0.0734383	0.0642183	Q01082/Q9BYP7/P01579/Q92934/P55957/Q13794/Q9BXH1/P01375/P33176/Q96PG8/Q14790/P63010/Q7L804/P04637/Q96SB3/P27348/P31946/P31947/P61981/P62258/P63104/Q04917/Q14651/P29323/P15311/O15530/P00533/P04626/P06241/P24723/P29317/P29320/P31749/P31751/P41743/P45983/Q00535/Q02156/Q13153/Q99527/P10415/Q8N608/P17931/P05107/P05556/Q14721/P48454/O15350/Q9H3D4/P04156/O60896/P01112/P62491/P84095/P10144/Q15078/Q8WYL5/…	84	2.40647	BP
GO:0016584	nucleosome positioning	7567-10-01	17/29348	0.00395241	0.0734383	0.0642183	P10412/P16401/P16402/P16403/P22492/Q02539/Q9NQV7/O60264/Q8N7H5/P07305	10	2.40314	BP
GO:0021681	cerebellar granular layer development	7567-10-01	17/29348	0.00395241	0.0734383	0.0642183	Q6IQ55/O43424/P07093/Q9BWQ8/O60890/O00755/Q15058/Q92786/P23435/P21741	10	2.40314	BP
GO:0042363	fat-soluble vitamin catabolic process	7567-10-01	17/29348	0.00395241	0.0734383	0.0642183	O15528/O43174/P78329/Q07973/Q08477/Q6V0L0/Q8TAV3/Q9HBI6/Q9HCS2/Q9NR63	10	2.40314	BP
GO:0031936	negative regulation of chromatin silencing	7567-10-01	17/29348	0.00395241	0.0734383	0.0642183	P10412/P16401/P16402/P16403/P22492/Q02539/Q9Y294/Q6PL18/Q9ULI0/P07305	10	2.40314	BP
GO:0048841	regulation of axon extension involved in axon guidance	28/7567	68/29348	0.00396616	0.0735245	0.0642936	P48061/P34925/Q13873/O14786/P15692/O15041/O75326/O95754/Q13214/Q13275/Q13591/Q14563/Q8NFY4/Q92854/Q99985/Q9C0C4/Q9H2E6/Q9H3S1/Q9H3T2/Q9H3T3/Q9NPR2/Q9NTN9/Q9P283/O95025/Q9NS98/P41221/P56703/P56704	28	2.40163	BP
GO:0010977	negative regulation of neuron projection development	98/7567	299/29348	0.00398067	0.0736241	0.0643807	Q05086/O94898/O94813/Q00987/Q9NYY3/Q04917/P29323/P54764/Q05397/Q02790/O14976/P34925/P49840/Q00535/Q15375/Q5S007/Q8IVW4/Q8IYT8/Q92633/P23470/Q8N2Q7/Q9NZ94/O14786/Q92752/P09382/Q9UL62/Q9Y210/Q08209/Q9UBR2/O14966/P61586/Q99578/P28907/O15041/O75326/O95754/Q13214/Q13275/Q13591/Q14563/Q8NFY4/Q92854/Q99985/Q9C0C4/Q9H2E6/Q9H3S1/Q9H3T2/Q9H3T3/Q9NPR2/Q9NTN9/Q9P283/O95025/Q9NS98/O60259/O95631/Q8NBI3/Q92913/…	98	2.40004	BP
GO:0046949	fatty-acyl-CoA biosynthetic process	27/7567	65/29348	0.00400256	0.0738596	0.0645866	Q13085/P49327/Q53GQ0/Q8N4T8/Q92506/O60488/O95573/P33121/Q4G176/Q5FVE4/Q96GR2/Q9UKU0/Q9ULC5/P24752/Q92947/A1L3X0/Q9BW60/Q9GZR5/Q9H5J4/Q9HB03/Q9NXB9/Q9NYP7/Q9NZ01/B0YJ81/Q6Y1H2/P50897/Q9UMR5	27	2.39766	BP
GO:0051085	chaperone cofactor-dependent protein refolding	24/7567	56/29348	0.00401586	0.0739358	0.0646533	P0DMV8/P11021/P11142/P17066/P34931/P38646/P54652/O14976/O14656/O14657/Q8N2E6/Q5JU69/P25685/Q8TBM8/Q99615/Q9NXW2/Q9UDY4/O75953/Q9H819/P48723/Q0VDF9/Q92598/P59910/P61604	24	2.39622	BP
GO:0019228	neuronal action potential	25/7567	59/29348	0.00402996	0.0740265	0.0647326	Q7Z406/P21728/P49286/Q99527/Q9HC97/Q13002/O43497/O95180/P16389/P35498/P35499/Q01118/Q09470/Q14524/Q15858/Q99250/Q9NY46/Q9NZV8/Q9P0X4/Q9UI33/Q9UQD0/Q9Y5Y9/P02708/P61328/Q12955	25	2.3947	BP
GO:0030641	regulation of cellular pH	61/7567	174/29348	0.00409528	0.0747779	0.0653897	Q05086/P27449/P27361/P28482/Q5S007/P37288/P13569/P10415/P00918/P43166/P02730/P04920/P48751/Q2Y0W8/Q6U841/Q96Q91/Q9BY07/Q9Y6M7/Q9Y6R1/P49279/P51149/P57729/Q14964/Q9NX57/P40879/P48023/Q13733/P06576/P15313/P21281/P38606/P51790/Q13488/Q93050/Q9HBG4/Q9Y487/P61421/Q8N8Y2/Q96AX1/P49638/O75348/O95670/Q96LB4/P19634/P48764/Q14940/Q4G0N8/Q4ZJI4/Q6AI14/Q8IVB4/Q92581/Q96T83/Q9UBY0/Q9Y2E8/P36543/Q96A05/Q9Y5K8/…	61	2.38772	BP
GO:0009636	response to toxic substance	143/7567	456/29348	0.00411515	0.0747779	0.0653897	P10147/P13236/O15111/Q07812/Q16611/P01375/P62987/P23025/P30048/P32119/Q06830/Q13162/Q96NR8/Q00987/Q9ULJ8/P06493/P07948/P09619/P11309/P11802/P25092/P27361/P28482/P14416/P41143/Q9UHI5/Q9UPY5/Q92887/P10415/P16671/P23141/P00374/P48547/Q15858/Q96PR1/O00476/Q05940/Q8TCC7/Q96BI1/P02686/P18505/Q16348/P02768/P30531/P31645/Q9UN76/O76082/P18075/P10599/P00738/P07099/P34913/P14635/Q03468/A1KZ92/P05164/P07202/…	143	2.38561	BP
GO:0051588	regulation of neurotransmitter transport	83/7567	248/29348	0.00411521	0.0747779	0.0653897	P0DP23/Q9ULJ8/O14936/P05129/P05771/P49841/Q00535/Q5S007/Q9UQM7/P08172/P14416/P21452/P21554/P21728/P21917/P28222/P28223/P29274/P29275/P35348/P35462/P47900/P51582/Q99527/Q16478/P56817/Q8N2Q7/Q2Y0W8/P05106/P05556/Q01668/Q03721/P17787/P30532/P30926/P32297/P43681/Q05901/Q15825/Q4J6C6/P20336/P20337/P20339/P61224/P62834/O14656/P35080/P16615/P50993/Q8TCU5/O14795/O43581/P21579/Q86SS6/Q9UPW8/O00429/P61764/…	83	2.38561	BP
GO:0019229	regulation of vasoconstriction	42/7567	112/29348	0.00411724	0.0747779	0.0653897	P00533/P31749/Q13873/P08913/P18089/P18825/P20309/P21731/P25021/P25100/P25105/P25116/P28223/P30411/P30518/P30556/P30559/P35348/P35367/P35368/P37288/P47901/P41180/P02671/P02675/P02679/P22460/P61586/P28907/P01019/P35354/P20020/P50993/A6NI28/P17302/P36382/P42892/P05362/Q03135/Q16515/P12821/Q9BYF1	42	2.38539	BP
GO:0060393	regulation of pathway-restricted SMAD protein phosphorylation	42/7567	112/29348	0.00411724	0.0747779	0.0653897	P27037/P33981/P36894/P36896/P36897/P37023/Q04771/Q13873/Q30201/O95390/O95393/P01137/P10600/P12643/P12644/P18075/P22003/P22004/P61812/Q7Z5Y6/P34820/O14793/O60383/O95972/P08476/P09529/P12645/P27539/P43026/P55107/Q6KF10/Q7Z4P5/Q96S42/Q9NR23/Q9UK05/P55103/P58166/P67870/O15105/O43541/Q13485/Q13253	42	2.38539	BP
GO:1902004	positive regulation of amyloid-beta formation	16/7567	33/29348	0.00415948	0.0752065	0.0657644	P01579/P01375/P42574/P54764/O75116/P49840/P45844/Q9BZC7/Q96QE2/P36544/P05067/P15260/Q04206/P20827/Q13492/P10909	16	2.38096	BP
GO:1900242	regulation of synaptic vesicle endocytosis	16/7567	33/29348	0.00415948	0.0752065	0.0657644	P0DP23/Q13464/Q5S007/Q8N2Q7/P16298/P48454/Q9P2U7/P14672/O14656/Q96Q07/O43581/O00429/Q05193/Q99961/O75379/P52824	16	2.38096	BP
GO:0032960	regulation of inositol trisphosphate biosynthetic process	7567-07-01	10/29348	0.00423267	0.0763584	0.0667718	Q14289/P22888/P35367/P47900/Q15077/Q99527/P28069	7	2.37339	BP
GO:0006900	vesicle budding from membrane	69/7567	201/29348	0.00427338	0.0768429	0.0671954	Q5JRA6/Q08379/P07355/P00451/Q8IUR0/Q13618/P41743/P48730/Q8TD08/P42261/P12259/O00743/P53634/Q9UBR2/P51149/P62820/Q9H0U4/P01009/P14672/P46459/Q9UN37/Q53G59/P84077/Q9NR31/Q9Y6B6/Q92614/Q02388/P20591/P20592/P50570/Q05193/Q9UQ16/O00203/O14617/Q96CW1/Q8WVM8/Q8N6H7/Q9NP61/Q9BQQ3/Q92538/Q5H9R7/Q9UPN7/Q9Y6Y8/O95292/Q9P0L0/O94855/O95486/O95487/P53992/Q15436/Q15437/Q96BZ9/Q96CF2/Q96FZ7/Q9BY43/Q9H444/Q9NZZ3/…	69	2.36923	BP
GO:0050796	regulation of insulin secretion	114/7567	355/29348	0.00427858	0.0768429	0.0671954	O00327/P01579/P05141/P12235/P12236/Q92934/P01375/P33176/P54756/P68106/O60674/P17252/P51451/Q00536/Q02156/Q86V86/Q8IWQ3/Q8NER5/O60825/P08913/P14416/P18825/P21554/P35346/P49286/Q15743/Q92847/Q99527/Q9NS67/P43220/P48546/P13569/Q09428/P41180/P49407/P01911/Q8NFZ4/P27487/Q8N474/P01584/P05231/O00555/P22460/Q01668/Q13936/Q14721/Q15878/Q96PR1/Q9BQ31/Q9UJ96/Q8NE86/P16298/Q08209/P53985/P62834/P63000/P28907/…	114	2.3687	BP
GO:0001708	cell fate specification	60/7567	171/29348	0.00428932	0.0768647	0.0672144	P35222/P11362/P36894/Q16288/O14786/O75084/Q99835/Q96HF1/O43323/Q14623/Q15465/P05556/Q96S42/P09038/P55317/Q9Y261/P10275/Q99581/O00321/P25054/O95996/P26367/Q02962/Q13635/Q9Y6C5/P35713/P48431/P48436/Q9H6I2/O00570/O15119/O15178/O43435/O60806/O95935/O95936/O95947/P57082/Q13207/Q16650/Q8IWI9/Q96SF7/Q99593/Q9UL17/Q9UMR3/Q9Y458/O75333/O96014/P41221/P56704/P49768/Q9UMX1/Q6N022/Q9NQL9/P20265/P28069/Q01851/…	60	2.36761	BP
GO:0008286	insulin receptor signaling pathway	87/7567	262/29348	0.00430005	0.0768861	0.0672332	O14654/Q9Y5X3/Q92922/P27449/P16333/Q13322/Q14449/P05771/P06213/P08069/P11802/P12931/P14616/P16591/P23443/P31749/P31751/P49840/P49841/Q04759/Q05513/Q05655/Q13131/Q13153/Q9H0K1/O14843/Q99679/P04899/Q9UEF7/P01584/P01308/P14735/O00443/P42336/P17081/P01019/Q8IW75/Q9NY64/O14793/P30281/O15156/P62993/Q06124/P17706/P18031/P18433/P23469/P15313/P21281/P38606/O43524/P98177/Q12778/Q99958/Q96RI1/Q5GFL6/O60313/…	87	2.36653	BP
GO:0045766	positive regulation of angiogenesis	107/7567	331/29348	0.00440036	0.0784526	0.068603	P14923/P40763/P78423/P10145/P04792/Q15797/P04083/Q9HCX3/Q9NYY3/Q14289/O15530/O96013/P00519/P05771/P17252/P17948/P21709/P23458/P35590/P35968/P37023/P37173/Q02763/Q15139/Q86Z02/Q99759/Q9BZL6/Q9H2X6/Q9Y243/P21730/P21731/P25025/P30556/P35414/P49238/P51677/P61073/Q16581/Q92847/P01024/O14786/O15123/Q9BY76/Q9Y264/Q9Y5C1/Q96HF1/Q12794/P01583/P01584/P22301/P05107/P05556/P26012/P13726/P14210/P36544/P15692/…	107	2.35651	BP
GO:1903902	positive regulation of viral life cycle	40/7567	106/29348	0.00443184	0.0784526	0.068603	P55265/O95793/O00571/P11142/P23284/P62937/Q9UNP9/Q96F44/P52292/O60684/O43447/Q8TBZ5/Q16513/P01911/O00182/P09382/P07237/O15393/O75351/Q9UN37/P11940/Q08752/P11388/Q02880/O00482/P78563/Q16531/P27105/P11498/O95292/Q9P0L0/Q96BZ9/O43633/Q96CF2/Q9H444/Q9UQN3/Q9Y3E7/Q9P035/P51636/Q99816	40	2.35342	BP
GO:0032012	regulation of ARF protein signal transduction	17/7567	36/29348	0.00447405	0.0784526	0.068603	O43739/Q15438/Q99418/Q9UIA0/O95819/Q8N6T3/A5PKW4/Q5JU85/Q6DN90/Q8NDX1/Q92538/Q9NYI0/Q9UPP2/Q9Y6D5/Q9Y6D6/Q9BQI7/Q9NRD0	17	2.3493	BP
GO:0010744	positive regulation of macrophage derived foam cell differentiation	17/7567	36/29348	0.00447405	0.0784526	0.068603	Q14116/P02776/P19838/P24723/P45984/P30556/P16671/P04141/P01019/P21757/P09603/P06858/O15496/P14555/P39877/O15296/P04114	17	2.3493	BP
GO:0032011	ARF protein signal transduction	17/7567	36/29348	0.00447405	0.0784526	0.068603	O43739/Q15438/Q99418/Q9UIA0/O95819/Q8N6T3/A5PKW4/Q5JU85/Q6DN90/Q8NDX1/Q92538/Q9NYI0/Q9UPP2/Q9Y6D5/Q9Y6D6/Q9BQI7/Q9NRD0	17	2.3493	BP
GO:1904862	inhibitory synapse assembly	13/7567	25/29348	0.00448865	0.0784526	0.068603	Q8NFZ4/P14867/P18507/P28472/P47869/P47870/O43157/Q92854/Q9H3S1/Q92913/P41221/P23435/Q9NTU7	13	2.34788	BP
GO:0042249	establishment of planar polarity of embryonic epithelium	13/7567	25/29348	0.00448865	0.0784526	0.068603	Q13308/Q9NYQ6/Q14332/Q9UP38/Q8N474/Q96HF1/Q12947/O14640/O14641/Q92997/Q8TE85/O95487/P41221	13	2.34788	BP
GO:0032328	alanine transport	13/7567	25/29348	0.00448865	0.0784526	0.068603	Q9NS82/Q9UHI5/Q495M3/Q6YBV0/Q7Z2H8/Q8WUX1/Q96QD8/Q99624/Q9NVC3/Q495N2/P31641/Q9H1V8/Q9UN76	13	2.34788	BP
GO:0001977	renal system process involved in regulation of blood volume	13/7567	25/29348	0.00448865	0.0784526	0.068603	P25116/P30542/P55085/P01127/Q16827/P80365/P54851/P19099/P78329/Q02928/Q9HCS2/P17302/P36382	13	2.34788	BP
GO:1903725	regulation of phospholipid metabolic process	59/7567	168/29348	0.00449248	0.0784526	0.068603	O00585/Q05397/Q14289/P07948/P09619/P09769/P10721/P12931/P16234/P17948/P22607/P29322/P36888/Q02763/Q05655/Q15139/P08912/P25090/P28223/P28335/P32239/P32248/P41595/Q9H244/Q8IZF2/Q9BZC7/Q8WTV0/P05413/P01127/P57729/P60953/P01137/P09038/Q9HC29/P84077/Q96RI1/O75874/P17655/P27986/P52735/Q9UKW4/Q99490/Q16635/P35568/Q99623/Q9UJZ1/Q6UWV6/O95573/Q6PCB7/P60033/Q13613/Q13614/Q13615/Q96QG7/Q9NYA4/Q13574/Q562E7/…	59	2.34751	BP
GO:0046620	regulation of organ growth	65/7567	188/29348	0.00450918	0.0784526	0.068603	O00763/O43521/Q8WW38/Q05397/O95835/P06493/P11309/P11362/P21802/P28482/P31749/P36894/P36897/P37173/P49840/Q13043/Q13153/Q13188/Q13546/Q15303/Q15759/Q16539/Q9NRM7/Q99835/Q9Y5Y0/O15350/P31645/O95393/P09038/P31371/P55075/Q9NP95/P14635/Q16828/Q99956/Q13838/P00441/Q96QS3/P13533/Q12948/Q99958/Q07869/P19544/Q13207/Q99593/Q9UMR3/P16989/P42345/P16435/P17302/P09544/Q13253/Q92833/P41220/P49798/Q9UGN5/Q92786/…	65	2.3459	BP
GO:0008543	fibroblast growth factor receptor signaling pathway	62/7567	178/29348	0.00451414	0.0784526	0.068603	P09651/P35222/P11362/P21802/P22455/P22607/P27361/P28482/Q6XUX3/Q9BZL6/Q6V0I7/Q86Z14/Q9UEF7/P61106/Q7Z333/P24928/P30876/O15520/O43320/O60258/O76093/P05230/P08620/P09038/P10767/P11487/P12034/P21781/P31371/P55075/P61328/Q9NP95/Q9HCT0/P22681/P52435/P62875/P62993/Q06124/P19388/P19387/P46940/P13984/P52434/O15514/Q09161/O43559/O43597/O43609/O43610/Q7Z698/Q7Z699/Q9C004/Q8IWU5/Q8IWU6/Q14435/P41221/P56705/…	62	2.34543	BP
GO:0048661	positive regulation of smooth muscle cell proliferation	62/7567	178/29348	0.00451414	0.0784526	0.068603	Q14116/Q9Y4K3/P01375/P42224/P78423/P05412/Q00987/Q9H334/O60674/O75460/P00533/P09619/P21802/P31749/P36894/P37173/P51617/Q13153/Q99683/Q9NWZ3/P21453/P25105/P28222/Q15077/Q15761/Q16602/O15439/P04899/P08754/P22301/P35225/P05231/P01127/P08253/P14780/P01019/P08697/P12644/P08246/P09038/P31371/P51948/Q13838/P35354/P15428/Q9P0K8/Q92570/P17301/P56524/P35232/P09601/P15121/P04035/P42345/P17302/P26358/P18054/…	62	2.34543	BP
GO:0006654	phosphatidic acid biosynthetic process	33/7567	84/29348	0.00453045	0.0785668	0.0687029	Q8TB40/Q8WTS1/Q8N2A8/Q96RI1/O15120/O15228/Q99943/Q6PCB7/O94830/Q8NEL9/O15496/P04054/P14555/P39877/Q9BZM2/Q9NZK7/Q9UNK4/Q6XZB0/Q8WWY8/P23743/P49619/Q13574/Q16760/Q86XP1/Q9Y6T7/P0C869/P47712/Q86XP0/P52429/P52824/P21695/Q8N335/P09923	33	2.34386	BP
GO:0043574	peroxisomal transport	44/7567	119/29348	0.00456814	0.0790504	0.0691258	Q93008/P0CG47/P0CG48/P62979/P62987/P14735/Q92930/O43933/Q13608/P34913/P51668/P61077/P62837/P51659/Q9BTZ2/Q9BY49/Q9NUI1/Q9UJ83/O75874/P21549/O15228/O14975/O75521/Q08426/Q13011/P09110/P22307/Q9NYQ3/Q9UJM8/P43155/Q9UKG9/P40855/Q86WA8/P35228/O15254/Q15067/Q99424/O00623/O60683/P28328/Q92968/P14920/Q99489/Q9P0Z9	44	2.34026	BP
GO:1900076	regulation of cellular response to insulin stimulus	48/7567	132/29348	0.00459831	0.079402	0.0694332	Q9Y5X3/P16333/Q13322/Q14449/P05771/P11802/P12931/P23443/P49840/Q04759/Q05513/Q05655/Q13131/Q13153/Q9H0K1/O14843/Q99679/P04899/P01584/P01308/P01019/Q8IW75/O14793/P30281/O15156/P20020/Q06124/P17706/P18031/P23469/O00159/P11474/Q96RI1/Q5GFL6/O60313/P27986/P35568/P22413/Q96DC8/Q04206/P49815/P06858/Q96EB6/Q11130/Q92574/Q9BZF1/O60763/P58005	48	2.3374	BP
GO:0035265	organ growth	108/7567	335/29348	0.00464627	0.0800588	0.0700075	O00763/O43521/Q8WW38/Q15796/Q15797/P21941/Q05086/Q05397/O95835/P06493/P09619/P11309/P11362/P21802/P22607/P28482/P31749/P36894/P36897/P37173/P45985/P49840/Q13043/Q13153/Q13188/Q13546/Q13705/Q15303/Q15759/Q16539/Q16832/Q9NRM7/P21453/P35348/P50052/P10415/Q8N0W4/Q99835/Q15465/Q9Y5Y0/P48357/O15350/P45452/P01019/P31645/O95393/P61812/O15520/P09038/P21781/P31371/P55075/Q9NP95/P14635/Q16828/Q99956/Q13838/…	108	2.3329	BP
GO:0007213	G protein-coupled acetylcholine receptor signaling pathway	18/7567	39/29348	0.00472678	0.0812724	0.0710688	P25098/P08172/P08173/P08912/P11229/P20309/P35372/Q9H3N8/Q9Y5N1/P04899/P29992/P30679/P50148/Q15078/O00468/Q9NQ66/O43665/P57771	18	2.32543	BP
GO:0060425	lung morphogenesis	38/7567	100/29348	0.00475851	0.0816439	0.0713936	P35222/P01375/P25391/O15409/P21802/P27361/P28482/P37173/Q02750/Q8N2I9/Q9NYQ6/P24821/Q15465/P09668/Q9UBR2/P01116/P60953/P12644/Q96S42/O15520/P21781/P55075/Q8IZV5/P55317/Q12946/O00203/O43597/O43609/P35716/P48436/O00712/Q6ISB3/O95487/P09544/P56706/Q93097/Q13253/Q14118	38	2.32253	BP
GO:0090175	regulation of establishment of planar polarity	72/7567	212/29348	0.00481286	0.0824011	0.0720558	Q00610/P63010/Q9HAU4/Q9HCE7/P00519/P34925/Q01973/Q01974/Q13308/Q9HCU4/Q9NYQ6/Q9NYQ7/P32121/O60353/O75084/Q13467/Q14332/Q9NPG1/Q9ULV1/Q9UP38/Q8N474/Q96HF1/O00487/P51665/P60953/P61586/P63000/P17980/P35998/P43686/P62191/P62195/P62333/P07737/A5LHX3/O14818/P20618/P25786/P25787/P25788/P25789/P28062/P28065/P28066/P28070/P28072/P28074/P40306/P49720/P49721/P60900/Q99436/Q8TAA3/O94973/O95782/Q13009/Q8IW93/…	72	2.3176	BP
GO:0055088	lipid homeostasis	87/7567	263/29348	0.00482518	0.082437	0.0720871	Q9UKM9/O00571/Q13085/Q14116/Q9NP80/P22415/Q15853/Q96E22/Q8TB40/Q8WTS1/P22455/P54646/Q13131/P30542/O95342/P21439/O95477/P45844/Q86UK0/Q9BZC7/Q9H221/Q9H222/Q8WTV0/P23141/P61916/Q9BY76/Q9Y5C1/P01308/P04180/P05413/P15090/Q8NBP7/P34913/P07307/Q5VYJ5/Q9NQ11/P28340/O00482/O75469/P11473/P20393/P35398/P37231/P41235/P55055/Q13133/Q14994/Q14995/Q96RI1/P17174/Q9UKV0/Q9Y4H2/O15118/Q6UWV6/Q08AH1/Q08AH3/Q53FZ2/…	87	2.31649	BP
GO:0043032	positive regulation of macrophage activation	19/7567	42/29348	0.0049233	0.082982	0.0725637	P10147/Q8NFZ5/O00206/Q5S007/Q5TCY1/P22301/P35225/Q8IXA5/P53634/P22894/O95760/P24394/P10809/Q01638/Q9Y2C9/P41221/P47712/Q15046/P07996	19	2.30774	BP
GO:0038093	Fc receptor signaling pathway	111/7567	346/29348	0.00492531	0.082982	0.0725637	O14920/O15111/Q9Y6K9/P07900/P08238/Q9Y4K3/P05412/O14733/P16333/P0DP23/P19838/P63208/Q05397/O15530/O43318/P00519/P06241/P07947/P07948/P08631/P09769/P10721/P12931/P16591/P27361/P28482/P42680/P43405/P45983/P45984/P45985/P53667/P53779/Q02156/Q04759/Q05655/Q06187/Q08881/Q13153/Q13177/Q13233/P60709/P61158/P61160/P63261/Q01362/P09693/O00487/P51665/P16298/Q08209/P42336/P42338/P60953/P62834/P63000/P17980/…	111	2.30757	BP
GO:0071622	regulation of granulocyte chemotaxis	37/7567	97/29348	0.00492538	0.082982	0.0725637	O00585/P10145/P31151/Q9H9L7/P58753/O94813/P47992/Q05397/P07333/P27361/P28482/Q16539/Q8IU85/Q9UIK4/P21730/P25025/P32248/Q16581/Q99788/P27487/Q9NPF7/Q6ZMJ4/P05112/Q8NE86/P15153/P63000/Q10588/O14793/P09603/O00429/Q00013/Q8NHP6/Q07021/Q15046/P07996/P35443/P21741	37	2.30756	BP
GO:0008645	hexose transmembrane transport	66/7567	192/29348	0.00492944	0.082982	0.0725637	P53675/P01375/P02775/Q13322/P05771/P06213/P07947/P15056/P31749/P31751/P41743/P49840/Q16539/Q96RU7/P21728/P25101/Q5NUL3/P01024/P01584/P01308/Q8TD20/P17081/P61018/P62834/O95528/P11166/P11168/P11169/P14672/P22732/Q6PXP3/Q8TDB8/Q9BYW1/Q9NRM0/Q9NY64/Q9UGQ3/Q9NXF8/Q06124/Q03181/Q92570/P52789/Q9HC96/P27986/O00186/P35568/Q9Y4H2/P22413/Q16625/Q9BQE4/P04054/A0PJK1/P13866/P31639/Q2M3M2/Q8WWX8/Q9NY91/Q96DZ5/…	66	2.3072	BP
GO:0002456	T cell mediated immunity	63/7567	182/29348	0.00495661	0.082982	0.0725637	Q14116/Q9Y4K3/P47992/O43318/Q05513/Q9Y572/P41597/Q15109/P24390/P16871/Q13467/Q05315/P01584/P29460/Q9NPF7/P05112/P05231/P01563/P01574/P16298/Q9Y226/P01889/P04439/P13747/P17693/P25311/P30511/Q29983/Q30201/Q95460/P06126/P15812/P15813/P29016/P29017/P49279/P09668/P53634/P51159/Q6UXL0/P51124/Q9NRW4/Q96P20/Q13630/P08575/B0I1T2/Q9BZS1/P10809/O15105/Q12959/O95256/P14778/Q13478/P54851/P09429/P00492/P60033/…	63	2.30482	BP
GO:1902930	regulation of alcohol biosynthetic process	50/7567	139/29348	0.00496846	0.082982	0.0725637	O00763/Q13085/P01579/P01375/O75477/O94905/P19838/Q14289/Q13131/Q13907/P22888/P25105/P30989/P35367/P47900/P47901/Q15077/Q99527/P41586/Q03431/P45844/P01584/Q14703/P62826/Q9BZW8/P12643/P22003/P22004/P49327/P05230/P00441/P11473/P51788/P37268/O76054/P04035/P16435/O15528/P22680/Q16850/P56705/Q9H5J4/P52824/O95749/P14324/P25208/P28069/P04114/P02649/P23511	50	2.30378	BP
GO:0070373	negative regulation of ERK1 and ERK2 cascade	46/7567	126/29348	0.00500471	0.082982	0.0725637	Q9Y3S1/P28562/Q13115/O00206/P29323/P15311/P00519/P07948/P41240/Q9UK32/Q99527/P49407/Q9GZZ6/Q9UGM1/Q9H2E6/Q7Z7J9/P51452/Q16828/Q99956/Q9BV47/Q9Y6W6/P59044/P59046/P08575/P17706/P18031/Q15256/O43566/Q13905/Q13485/Q12959/P35232/O43597/O43609/Q7Z698/Q7Z699/Q9C004/Q2MJR0/Q96S59/Q8IV04/Q9NTG7/Q15848/Q86Z23/P32455/P35625/Q9UN36	46	2.30062	BP
GO:0060071	Wnt signaling pathway, planar cell polarity pathway	71/7567	209/29348	0.00504976	0.082982	0.0725637	Q00610/P63010/Q9HAU4/Q9HCE7/P00519/P34925/Q01973/Q01974/Q13308/Q9HCU4/Q9NYQ6/Q9NYQ7/P32121/O60353/O75084/Q13467/Q14332/Q9NPG1/Q9ULV1/Q9UP38/Q8N474/Q96HF1/O00487/P51665/P60953/P61586/P63000/P17980/P35998/P43686/P62191/P62195/P62333/P07737/A5LHX3/O14818/P20618/P25786/P25787/P25788/P25789/P28062/P28065/P28066/P28070/P28072/P28074/P40306/P49720/P49721/P60900/Q99436/Q8TAA3/O94973/O95782/Q13009/Q8IW93/…	71	2.29673	BP
GO:0043902	positive regulation of multi-organism process	28/7567	69/29348	0.00505722	0.082982	0.0725637	Q9NQV7/Q9HAU4/O14965/P36896/P24530/P25105/P30559/P47900/O43820/O95180/P23415/O76074/Q14432/P15692/P08476/P09529/A4D1T9/Q9NQ66/Q6ZW31/P56524/Q92769/Q6P1J6/O15496/Q8IXJ6/Q9UKV8/Q07021/P21754/Q12836	28	2.29609	BP
GO:0014074	response to purine-containing compound	86/7567	260/29348	0.00506318	0.082982	0.0725637	P11021/P42224/P28562/Q93086/P15311/Q14289/Q02763/Q13131/P16118/P25105/P29274/P41231/P47900/P51582/Q15077/Q96G91/Q9H244/O60706/P13569/P00797/P01584/P51787/Q13507/Q13563/Q13698/Q16281/O00408/Q14432/Q99542/P48736/P61224/P62834/P30531/P31645/Q01959/P40879/P14151/Q8WYL5/P14625/P35354/Q9NRD8/Q9NRD9/P05067/Q16849/O43181/P00441/P00338/P37231/P27708/P31327/P15531/P10809/P21549/P30838/O95398/Q13905/Q9Y4G8/…	86	2.29558	BP
GO:0010499	proteasomal ubiquitin-independent protein catabolic process	20/7567	45/29348	0.00506958	0.082982	0.0725637	O14682/A5LHX3/O14818/P20618/P25786/P25787/P25788/P25789/P28062/P28065/P28066/P28070/P28072/P28074/P40306/P49720/P49721/P60900/Q99436/Q8TAA3	20	2.29503	BP
GO:0060384	innervation	20/7567	45/29348	0.00506958	0.082982	0.0725637	O94898/Q96JA1/P04629/P05129/P07949/O14786/P28472/P31644/P47870/P34130/Q14563/P07093/Q9P2D1/O14795/Q9UPW8/P78563/Q15818/Q8IWU5/Q8IWU6/Q01851	20	2.29503	BP
GO:0033127	regulation of histone phosphorylation	7567-11-01	20/29348	0.0050851	0.082982	0.0725637	O75582/O75676/P27361/P50750/P01584/P14635/P63146/O75367/Q13315/O43823/Q9ULX6	11	2.2937	BP
GO:0009111	vitamin catabolic process	7567-11-01	20/29348	0.0050851	0.082982	0.0725637	O15528/O43174/P78329/Q07973/Q08477/Q6V0L0/Q8TAV3/Q9HBI6/Q9HCS2/Q9NR63/P49914	11	2.2937	BP
GO:0090179	planar cell polarity pathway involved in neural tube closure	7567-11-01	20/29348	0.0050851	0.082982	0.0725637	Q13308/Q9NYQ6/Q14332/Q9UP38/Q8N474/Q96HF1/O14640/O14641/Q92997/Q8TE85/P41221	11	2.2937	BP
GO:0001946	lymphangiogenesis	7567-11-01	20/29348	0.0050851	0.082982	0.0725637	P29317/P35916/P37023/Q13705/Q13873/P16298/Q15678/Q12948/Q99958/P35713/Q92786	11	2.2937	BP
GO:0070142	synaptic vesicle budding	7567-11-01	20/29348	0.0050851	0.082982	0.0725637	P14672/P84077/P20591/P20592/P50570/Q05193/Q9UQ16/O00203/O14617/O60641/Q13492	11	2.2937	BP
GO:0022405	hair cycle process	53/7567	149/29348	0.00508724	0.082982	0.0725637	P35222/P01375/Q3SY84/Q9NSB2/Q96JA1/Q9BQL6/P00533/P21802/P36896/Q15738/Q9NYQ6/Q6YHK3/P10415/O60353/Q99835/Q9NPG1/Q15465/Q9H3D4/P61812/P08476/O15520/P21781/Q04656/Q8IVQ6/Q04695/Q7Z3Y8/Q7Z3Z0/Q9H161/Q9Y4I1/O00358/O15353/Q9C009/O94887/Q07889/Q08J23/Q13547/Q92769/Q13485/O15230/P35713/P48436/Q9Y651/Q04206/P18074/O00744/P41221/Q9GZT5/Q5C9Z4/P22223/P04085/Q15628/O75844/Q06330	53	2.29352	BP
GO:0022404	molting cycle process	53/7567	149/29348	0.00508724	0.082982	0.0725637	P35222/P01375/Q3SY84/Q9NSB2/Q96JA1/Q9BQL6/P00533/P21802/P36896/Q15738/Q9NYQ6/Q6YHK3/P10415/O60353/Q99835/Q9NPG1/Q15465/Q9H3D4/P61812/P08476/O15520/P21781/Q04656/Q8IVQ6/Q04695/Q7Z3Y8/Q7Z3Z0/Q9H161/Q9Y4I1/O00358/O15353/Q9C009/O94887/Q07889/Q08J23/Q13547/Q92769/Q13485/O15230/P35713/P48436/Q9Y651/Q04206/P18074/O00744/P41221/Q9GZT5/Q5C9Z4/P22223/P04085/Q15628/O75844/Q06330	53	2.29352	BP
GO:0009209	pyrimidine ribonucleoside triphosphate biosynthetic process	14/7567	28/29348	0.00509376	0.082982	0.0725637	P17812/P27708/Q9NRF8/O00746/O75414/P15531/P22392/P56597/Q13232/Q9Y5B8/Q86XW9/Q9BZX2/Q9HA47/Q9NWZ5	14	2.29296	BP
GO:0042448	progesterone metabolic process	14/7567	28/29348	0.00509376	0.082982	0.0725637	P01225/P01229/P02771/Q9BPW9/P17516/P42330/P52895/Q04828/P05093/Q9Y6A2/Q14849/P18405/P51692/P52824	14	2.29296	BP
GO:0014061	regulation of norepinephrine secretion	14/7567	28/29348	0.00509376	0.082982	0.0725637	O14843/P08913/P18089/P18825/P29274/P30559/P47900/P50052/Q92847/Q9H244/Q9Y5N1/Q14721/P01019/Q16623	14	2.29296	BP
GO:0055064	chloride ion homeostasis	14/7567	28/29348	0.00509376	0.082982	0.0725637	P12277/Q92887/O43570/P48023/P15313/A0AV02/P55011/P55017/Q13621/Q9BXP2/Q9H2X9/Q9UHW9/Q9UP95/Q9Y666	14	2.29296	BP
GO:0008210	estrogen metabolic process	27/7567	66/29348	0.00513426	0.0834732	0.0729933	P16234/P14060/P14061/P37059/P51659/P56937/Q53GQ0/Q6UWP2/Q8NBQ5/Q92506/Q9BPX1/Q9NYR8/C9JRZ8/P04798/P05177/P08684/P10632/P10635/P11511/P11712/P20815/P24462/Q16678/P49675/P49888/P50225/Q7Z3E1	27	2.28952	BP
GO:0055075	potassium ion homeostasis	26/7567	63/29348	0.00519662	0.0843171	0.0737312	P22460/Q12809/P05023/P13637/P20648/P50993/P54707/Q13733/P15313/A0AV02/P55011/P55017/Q13621/Q9BXP2/Q9H2X9/Q9UHW9/Q9UP95/Q9Y666/P19099/P63252/P78508/Q12791/P05026/P14415/P51164/P54709	26	2.28428	BP
GO:1904338	regulation of dopaminergic neuron differentiation	7567-09-01	15/29348	0.00523527	0.0845331	0.0739201	P48730/P49674/P49841/Q8N474/Q96HF1/Q15465/Q9NP95/Q13009/P56704	9	2.28106	BP
GO:0048672	positive regulation of collateral sprouting	7567-09-01	15/29348	0.00523527	0.0845331	0.0739201	Q9UBY5/P29373/P01138/P23560/P52198/Q92854/P52803/P56703/P56704	9	2.28106	BP
GO:0042573	retinoic acid metabolic process	25/7567	60/29348	0.00524139	0.0845331	0.0739201	P29373/Q8IZV5/Q9BPW9/P00325/P00326/P07327/P28332/O94788/P47895/Q9H2A2/P42330/O43174/P04798/P08684/P10632/P20815/P24462/P33260/Q4G0S4/Q6V0L0/Q8TAV3/Q96SQ9/Q9NR63/Q9HB40/P40394	25	2.28055	BP
GO:0018345	protein palmitoylation	23/7567	54/29348	0.00526444	0.0847354	0.074097	Q5W0Z9/Q6UX98/Q8IUH4/Q8IUH5/Q8IVQ6/Q8IYP9/Q8IZN3/Q8WTX9/Q8WVZ1/Q969W1/Q96GR4/Q96MV8/Q9C0B5/Q9H6R6/Q9H8X9/Q9NPG8/Q9NUE0/Q9NXF8/Q9NYG2/Q9UIJ5/Q9ULC8/Q9Y397/Q96DZ5	23	2.27865	BP
GO:0045137	development of primary sexual characteristics	135/7567	431/29348	0.00541218	0.0869399	0.0760248	A6NDE4/P11021/P84243/Q07812/O43521/P0CG47/P42574/P35221/Q8WW38/Q13162/Q05086/P20042/O75094/O94813/O00238/P04629/P06213/P09619/P10721/P12931/P16234/P22612/P27037/P36896/P36897/Q16671/Q9Y5K3/P22888/P23945/P41586/Q9Y653/P32121/P49407/P00797/P10415/Q07817/Q92843/P01225/P01229/Q9ULV1/Q8N474/Q96HF1/O43820/O43323/P15692/O60911/P50281/Q99542/P51153/O43506/Q13444/Q9UKF5/Q9UKJ8/P03950/Q14563/P02771/P61812/…	135	2.26663	BP
GO:0044042	glucan metabolic process	44/7567	120/29348	0.00544169	0.0870085	0.0760848	P0DP23/P06213/P15735/P31749/P31751/P49840/P49841/Q16816/Q8N2I9/Q92630/Q96RG2/P47871/P01308/P36873/P62136/P62140/P48357/Q16821/Q6ZSY5/Q9UQK1/O95685/Q86XI6/B7ZBB8/O95718/P20393/P35557/P46019/P46020/Q93100/P35568/Q9Y4H2/P13807/P54840/P22413/Q9BQE4/P36871/Q6PCE3/Q96G03/P35573/P42345/P40189/P50053/Q04446/P41236	44	2.26427	BP
GO:0006073	cellular glucan metabolic process	44/7567	120/29348	0.00544169	0.0870085	0.0760848	P0DP23/P06213/P15735/P31749/P31751/P49840/P49841/Q16816/Q8N2I9/Q92630/Q96RG2/P47871/P01308/P36873/P62136/P62140/P48357/Q16821/Q6ZSY5/Q9UQK1/O95685/Q86XI6/B7ZBB8/O95718/P20393/P35557/P46019/P46020/Q93100/P35568/Q9Y4H2/P13807/P54840/P22413/Q9BQE4/P36871/Q6PCE3/Q96G03/P35573/P42345/P40189/P50053/Q04446/P41236	44	2.26427	BP
GO:0048814	regulation of dendrite morphogenesis	61/7567	176/29348	0.00544882	0.0870085	0.0760848	Q14444/Q05086/Q96PU5/Q9ULJ8/Q04917/P23528/P54764/O60229/O75914/O76039/P49841/Q00535/Q13554/Q15831/Q5S007/Q8IVW4/Q9UKE5/Q13418/O60242/P61160/Q05586/Q8N2Q7/Q9NZ94/Q9UL62/Q9Y210/Q08209/P17787/P32297/P10114/Q9UL25/Q92854/Q15078/Q9UJX6/Q96MV8/P23468/Q9Y466/O00429/O60313/Q9UQ16/O14559/Q17R89/Q13009/Q8N5V2/Q9Y4G8/Q9BQQ3/P34741/Q9Y250/O60299/Q9NZN1/O43166/O00418/P20827/P51809/Q12756/Q96NW4/P46934/Q76N89/…	61	2.2637	BP
GO:1904355	positive regulation of telomere capping	15/7567	31/29348	0.00559516	0.0891686	0.0779737	Q14103/O14733/Q9BQ15/P27361/P28482/P51955/Q04759/Q8IW41/Q8TD08/Q8TDX7/Q96GD4/Q9Y6R4/Q9C010/Q9NZ71/O95271	15	2.25219	BP
GO:0060079	excitatory postsynaptic potential	74/7567	220/29348	0.00562227	0.089424	0.078197	Q93086/Q9ULJ8/Q14289/P31749/P49840/P49841/Q00535/Q05513/Q09013/Q5S007/O95136/P07550/P14416/P29274/P30542/P35372/P49146/O43424/Q05586/Q13002/Q16478/P32121/Q8N0W4/Q8N2Q7/Q8NFZ4/Q9NZ94/Q8TDF5/Q08209/Q9P2U7/O75311/P02708/P07510/P11230/P17787/P23415/P23416/P30532/P30926/P32297/P36544/P43681/P48167/Q04844/Q05901/Q07001/Q15822/Q15825/Q9GZZ6/Q9UGM1/P38919/Q8WYL5/P05067/O15399/Q12879/Q13224/Q14957/P58400/…	74	2.25009	BP
GO:0045123	cellular extravasation	43/7567	117/29348	0.0056719	0.0900096	0.078709	P48061/Q9NRJ3/P01375/O15444/O00585/P78423/P16591/Q13464/Q9Y572/P25105/P35408/P41597/P49238/Q13477/P19320/Q15109/P05107/P05556/P26010/O00329/P48736/P78325/Q10588/P08246/P20160/P24158/P14151/P16109/P16581/Q08722/P20701/P56199/Q9NQ66/P11274/Q12979/P14778/P35612/Q9BX97/P05362/P22083/Q11130/Q9Y231/P21741	43	2.24627	BP
GO:0090276	regulation of peptide hormone secretion	132/7567	421/29348	0.00568141	0.0900096	0.078709	O00327/P01579/P05141/P12235/P12236/Q92934/P01375/P33176/P54756/P68106/O60229/O60674/P00533/P17252/P51451/Q00536/Q02156/Q86V86/Q8IWQ3/Q8NER5/Q96RG2/O60825/O14843/O15552/P08913/P14416/P18825/P21554/P28335/P35346/P49286/Q15743/Q5NUL3/Q92847/Q99527/Q9NS67/P43220/P48546/Q02643/P13569/Q09428/P41180/P49407/P01911/Q8NFZ4/P27487/P02671/P02675/P02679/Q8N474/P01584/P05231/P01308/O00555/P22460/Q01668/Q13936/…	132	2.24554	BP
GO:0009066	aspartate family amino acid metabolic process	31/7567	79/29348	0.00593279	0.0938079	0.0820305	O43175/A2RU49/Q9UDR5/Q8IUZ5/Q02218/O75600/P00505/P17174/Q8NHS2/P49419/P11586/Q9H903/P20132/Q96GA7/Q00266/Q9BV20/Q96GX9/P52758/P00966/P36957/Q9UBK8/P08243/Q92947/Q13126/P42898/Q9NQR4/Q9UJ68/P09622/Q99489/Q9P0Z9/P52788	31	2.22674	BP
GO:0009185	ribonucleoside diphosphate metabolic process	85/7567	258/29348	0.00595179	0.0939241	0.0821321	P06733/P09104/P13929/O75376/P01579/Q92934/P40763/P49792/Q9UKK9/Q08043/O14936/P06213/P54646/Q13131/O60825/P07738/P15259/P16118/P18669/Q16875/Q16877/Q9NQ88/Q8N0Y7/P28223/P04075/P05062/P09972/P02730/Q9Y6R1/P01308/P37198/P52948/Q9BVL2/Q9BW27/Q7Z3B4/Q9UGQ3/P05067/O95365/P00338/P85037/Q01167/O95718/Q07869/P19367/P35557/P52789/P52790/Q2TB90/Q02218/Q96HY7/Q9ULD0/P00568/P27144/P30085/P54819/Q9UIJ7/Q9Y6K8/…	85	2.22535	BP
GO:1903428	positive regulation of reactive oxygen species biosynthetic process	37/7567	98/29348	0.00597961	0.0941789	0.0823549	P01579/P07900/P08238/P01375/P84022/O95201/O00206/Q8IUC6/Q14289/O60674/P06213/P31749/P50052/O14514/Q05586/P16671/P00403/P01584/P05107/Q13563/P22894/P51159/P01019/P35354/P68871/Q9BYV1/O43524/P50570/P56524/P26022/O75052/Q9Y2C9/P00966/P42345/P10909/P05362/Q99497	37	2.22333	BP
GO:0090177	establishment of planar polarity involved in neural tube closure	7567-12-01	23/29348	0.00606484	0.095335	0.0833658	Q13308/Q9NYQ6/Q14332/Q9UP38/Q8N474/Q96HF1/O14640/O14641/Q92997/Q8TE85/O95487/P41221	12	2.21718	BP
GO:0007031	peroxisome organization	49/7567	137/29348	0.0060934	0.0955976	0.0835955	Q93008/P0CG47/P0CG48/P62979/P62987/P14735/Q92930/O43933/Q13608/P34913/P51668/P61077/P62837/P51659/Q9BTZ2/Q9BY49/Q9NUI1/Q9UJ83/O75874/O00429/P21549/O75192/O96011/Q96HA9/O15228/O14975/O75521/Q08426/Q13011/P09110/P22307/Q9NYQ3/Q9UJM8/P43155/Q9UKG9/P40855/Q86WA8/P35228/O15254/Q15067/Q99424/O00623/O60683/P28328/Q92968/Q9GZY8/P14920/Q99489/Q9P0Z9	49	2.21514	BP
GO:0010633	negative regulation of epithelial cell migration	45/7567	124/29348	0.0061804	0.0967585	0.0846106	P58107/P14923/O43927/P01375/Q9UI08/O94813/P23508/P37023/Q13163/P21731/P50052/O14514/P23470/O15123/Q9Y264/P05112/P61586/Q9P2N4/Q14563/P36955/O95393/P01137/Q9UK05/P09038/P67870/Q8WW22/Q9Y6W6/P35080/P28827/P23634/Q15256/Q9H3S7/P24468/P37231/Q9Y3M8/Q9UQL6/Q7Z699/P09429/P23497/Q9BUL8/Q9H8L6/Q06413/P07996/P02649/Q9NR61	45	2.20898	BP
GO:0010594	regulation of endothelial cell migration	104/7567	324/29348	0.0062024	0.0967585	0.0846106	P14923/O43927/P01375/P04792/Q96E22/P04083/O94813/Q9NYY3/Q9H334/Q05397/Q14289/O15530/O75116/P00519/P08581/P11362/P17252/P29317/P31749/P35916/P35968/P37023/P46734/Q02763/Q13163/Q13873/Q15139/Q99759/Q9BZL6/Q9Y243/P21731/P50052/O14514/Q8WTV0/O14786/O60462/O15123/Q15389/Q9Y264/P05106/P01127/P15692/O00443/P10301/P61586/P62745/Q9H4E5/Q9P2N4/Q13591/Q9H3S1/P01019/P36955/O95393/P01137/P12644/Q9UK05/O43320/…	104	2.20744	BP
GO:1901606	alpha-amino acid catabolic process	64/7567	187/29348	0.00620339	0.0967585	0.0846106	Q9HCC0/Q96RQ9/A2RU49/P23634/Q9UDR5/P04181/Q8IUZ5/Q9BYV1/Q02218/O75600/P00505/P17174/P17735/P24298/Q16773/Q8TD30/P21549/P30038/P49419/Q02252/Q9H2A2/P20132/P35520/Q96GA7/P00367/P49448/Q00266/Q96RQ3/Q13825/Q6NVY1/P24752/P48775/P52758/P23526/P31937/P36957/P29474/P29475/P35228/Q9UBK8/P34896/P34897/P00439/P26440/Q92947/Q9UKU7/P00480/Q8TDX5/Q8IWW8/P19113/Q05329/Q99259/Q9Y600/P09622/O15382/P61457/Q13867/…	64	2.20737	BP
GO:0010634	positive regulation of epithelial cell migration	93/7567	286/29348	0.0062691	0.0975946	0.0853418	P01579/P05412/P04792/Q96E22/P04083/Q9NYY3/Q9H334/Q14289/O15530/O75116/O95819/P00519/P08581/P11362/P12931/P17252/P31749/P35916/P35968/P37173/P46734/Q02156/Q02763/Q13873/Q15139/Q99759/Q9BZL6/Q9Y243/P51684/Q8WTV0/O14786/O60462/Q15389/Q9Y264/Q12794/P05106/P01127/P15692/P09668/P14780/O00443/P10301/P57735/P62491/P62745/Q9H4E5/Q13443/Q13591/P01019/P01137/P12644/P61812/O15520/O43320/O76093/P05230/P09038/…	93	2.20279	BP
GO:0043534	blood vessel endothelial cell migration	79/7567	238/29348	0.00632582	0.0982878	0.085948	P14923/Q5JRA6/P01375/P35579/P04792/Q96E22/P04083/O94813/Q9NYY3/P54760/Q14289/O15530/P00519/P11362/P17252/P29317/P31749/P35968/P37023/P46734/Q13163/Q15139/Q99759/Q9BZL6/Q9Y243/P21731/P50052/Q8WTV0/O14786/O15123/Q15389/Q9Y264/P05556/P01127/P15692/O00443/P61586/Q9H4E5/P01137/Q9UK05/O76093/P09038/P67870/P35354/P23634/P19174/P06576/P25705/Q99958/P22736/P37231/Q9Y466/P14921/Q9Y3L3/Q9Y3M8/Q8WUI4/Q9UKV0/…	79	2.19888	BP
GO:0140238	presynaptic endocytosis	48/7567	134/29348	0.00637313	0.0986429	0.0862585	P49418/P0DP23/O14976/Q00535/Q13464/Q5S007/P60709/P63261/Q8N0W4/Q8N2Q7/Q8NFZ3/Q8NFZ4/Q9NZ94/P16298/P48454/Q9P2U7/O00194/P14672/O14656/Q96Q07/P62330/O00445/O43581/P21579/Q8N9I0/O00429/P20591/P20592/P50570/Q05193/Q9UQ16/O60890/Q15811/Q9NZM3/Q8WXE9/Q9Y6Q2/Q16623/P08247/O15056/O43426/Q99961/Q99962/O75379/P63027/O60641/Q13492/P52824/O60331	48	2.19565	BP
GO:0048488	synaptic vesicle endocytosis	48/7567	134/29348	0.00637313	0.0986429	0.0862585	P49418/P0DP23/O14976/Q00535/Q13464/Q5S007/P60709/P63261/Q8N0W4/Q8N2Q7/Q8NFZ3/Q8NFZ4/Q9NZ94/P16298/P48454/Q9P2U7/O00194/P14672/O14656/Q96Q07/P62330/O00445/O43581/P21579/Q8N9I0/O00429/P20591/P20592/P50570/Q05193/Q9UQ16/O60890/Q15811/Q9NZM3/Q8WXE9/Q9Y6Q2/Q16623/P08247/O15056/O43426/Q99961/Q99962/O75379/P63027/O60641/Q13492/P52824/O60331	48	2.19565	BP
GO:0001541	ovarian follicle development	40/7567	108/29348	0.00640982	0.0988941	0.0864781	Q07812/P35221/Q05086/O00238/P10721/P12931/Q9Y5K3/P22888/P23945/P32121/P49407/P10415/Q07817/P01225/O43820/P15692/P50281/Q99542/P03950/O95972/P08476/P09529/P21583/P00441/O43524/P58012/Q12948/P03372/Q13485/P26022/P49770/Q9UI10/O15457/O00268/Q13315/P05362/P21754/Q5DID0/Q14565/O43903	40	2.19315	BP
GO:0030517	negative regulation of axon extension	35/7567	92/29348	0.00642368	0.0988941	0.0864781	P34925/Q00535/Q8IVW4/O14786/Q92752/O15041/O75326/O95754/Q13214/Q13275/Q13591/Q14563/Q8NFY4/Q92854/Q99985/Q9C0C4/Q9H2E6/Q9H3S1/Q9H3T2/Q9H3T3/Q9NPR2/Q9NTN9/Q9P283/O95025/Q9NS98/O95631/Q8NBI3/Q15078/Q13332/P98171/P41221/P56703/P56704/P11137/Q9NQC3	35	2.19222	BP
GO:0006959	humoral immune response	135/7567	433/29348	0.00642616	0.0988941	0.0864781	O43927/O95715/P01579/O60814/P06899/P62807/Q16778/P01375/P02775/P02776/P10720/P09341/P42830/P19875/P19876/P10145/P02538/P04264/P31151/Q8TDL5/P01374/P21730/P32248/P32249/P41597/P51684/Q16581/P01023/P01024/P01031/P0C0L4/P0C0L5/P20142/P10415/P01911/P01920/P15814/B9A064/P11836/O00187/P00736/P09871/P48740/Q9UGM3/O00602/O75636/P02671/P02675/P55083/Q15485/P01591/P01584/P05231/P01562/P01563/P01566/P01567/…	135	2.19205	BP
GO:0060419	heart growth	63/7567	184/29348	0.00650907	0.0999793	0.0874271	O00763/Q8WW38/Q15797/P06493/P11309/P11362/P21802/P28482/P36894/P36897/P37173/P45985/P49840/Q13153/Q13546/Q15303/Q15759/Q16539/P21453/P35348/P50052/O15350/P01019/O95393/P61812/P09038/P31371/Q9NP95/P14635/Q16828/Q99956/Q13838/P13533/Q12948/Q99958/P19793/Q07869/Q12802/P19544/Q13207/Q99593/Q9UMR3/P42345/P17302/P09544/Q13253/Q92833/P41220/P49798/Q68CP9/Q9UGN5/Q92786/O94875/Q6N022/P43694/Q92908/P80723/…	63	2.18648	BP
GO:0072522	purine-containing compound biosynthetic process	125/7567	398/29348	0.00654917	0.100404	0.0877985	P06733/O00763/Q13085/P40763/P24539/P16066/P20594/P25092/P51841/Q02846/P29275/P00403/P04075/P05112/O75746/Q9UJS0/P50443/P01137/P49327/P55072/Q9P0J1/Q9P2J9/P06576/P25705/P07864/Q53GQ0/Q8N4T8/Q92506/P49915/O00746/O75414/P15531/P22392/P56597/Q13232/Q9Y5B8/Q86XW9/P08559/P29803/P30566/P00568/P27144/P54819/Q9UIJ7/Q9Y6K8/P11586/Q9H903/O75964/P22102/P11177/Q16635/Q16774/Q9UJZ1/P31939/P00492/Q9NRG1/O60488/…	125	2.18381	BP
GO:0006109	regulation of carbohydrate metabolic process	115/7567	363/29348	0.00659269	0.100879	0.0882142	Q00610/O00763/O75376/P01579/Q92934/Q13794/P40763/P49792/P04637/P19838/Q08043/Q14289/P06213/P12931/P15735/P31749/P31751/P49760/P49840/P49841/P54646/P57059/Q02156/Q13131/Q92630/Q96RG2/O60825/P16118/P18669/Q16875/Q16877/Q9NQ88/P22888/P25105/P28223/P30989/P35367/P47900/P47901/Q15077/Q99527/P41586/P47871/Q03431/Q14108/P02730/Q9Y6R1/P01308/P26927/P62136/P62140/O75746/P37198/P52948/Q9BVL2/Q9BW27/Q7Z3B4/…	115	2.18094	BP
GO:0001823	mesonephros development	68/7567	201/29348	0.00663237	0.101294	0.088577	P35222/Q9BRK4/Q9NSA3/P84022/Q15796/Q15797/Q99717/O94813/P07949/P11362/P21802/Q13418/P50052/P00797/P10415/Q6V0I7/Q96JQ0/Q99835/Q8N474/Q15465/Q13563/P23560/P15692/P49763/Q8TE57/P01019/O95390/P12643/P12644/P18075/O15520/P05230/P09038/P55075/Q05516/Q12948/Q16676/Q92949/Q99958/P10276/P10826/O15105/O43541/Q13485/Q12959/P18827/P31431/P19544/O43609/Q02962/Q06710/Q13635/O15230/P48436/P57073/Q68DA7/O14905/…	68	2.17833	BP
GO:0043951	negative regulation of cAMP-mediated signaling	19/7567	43/29348	0.00671892	0.102027	0.0892181	P31391/P35372/P35414/P41146/P49146/Q92633/Q96B67/P04899/O00408/Q08499/Q13370/Q14432/Q9HCR9/Q9Y233/P51693/P49427/P63146/P23634/P41220	19	2.1727	BP
GO:0043535	regulation of blood vessel endothelial cell migration	65/7567	191/29348	0.00674356	0.102027	0.0892181	P14923/P01375/P04792/Q96E22/P04083/Q9NYY3/O15530/P00519/P11362/P17252/P29317/P31749/P35968/P37023/P46734/Q13163/Q15139/Q99759/Q9BZL6/Q9Y243/P21731/P50052/O14786/O15123/Q15389/Q9Y264/P01127/P15692/O00443/P61586/Q9H4E5/P01137/Q9UK05/O76093/P09038/P67870/P35354/P23634/P19174/P06576/P25705/Q99958/P37231/Q9Y466/P14921/Q9Y3L3/Q9Y3M8/Q8WUI4/Q9UKV0/Q9UQL6/Q7Z699/P09429/P09601/P20827/Q9BUL8/P29474/P18054/…	65	2.17111	BP
GO:1905145	cellular response to acetylcholine	24/7567	58/29348	0.0068204	0.102027	0.0892181	O75116/P25098/P08172/P08173/P08912/P11229/P20309/P35372/Q9H3N8/Q9Y5N1/P04899/P29992/P30679/P50148/P17787/P32297/P36544/P43681/Q15078/P23634/O00468/Q9NQ66/O43665/P57771	24	2.16619	BP
GO:1905144	response to acetylcholine	24/7567	58/29348	0.0068204	0.102027	0.0892181	O75116/P25098/P08172/P08173/P08912/P11229/P20309/P35372/Q9H3N8/Q9Y5N1/P04899/P29992/P30679/P50148/P17787/P32297/P36544/P43681/Q15078/P23634/O00468/Q9NQ66/O43665/P57771	24	2.16619	BP
GO:1905523	positive regulation of macrophage migration	20/7567	46/29348	0.00682715	0.102027	0.0892181	P10147/P78423/Q9H9L7/Q05397/P07333/P27361/P28482/Q16539/P21730/P49238/Q16581/Q99788/Q9H244/Q6ZMJ4/P50281/O14793/P09603/Q15046/P07996/P21741	20	2.16576	BP
GO:0015801	aromatic amino acid transport	7567-10-01	18/29348	0.00685212	0.102027	0.0892181	P30825/Q01650/Q9UHI5/Q6YBV0/Q8WUX1/Q99624/Q9NVC3/Q8N697/Q04671/Q9BYF1	10	2.16418	BP
GO:0002861	regulation of inflammatory response to antigenic stimulus	23/7567	55/29348	0.00687455	0.102027	0.0892181	P01375/P01374/Q06187/P21554/P32248/Q13304/Q15761/P01024/P01911/P22301/P29460/P13747/Q6UXL0/P59044/P25786/P28070/Q9BQE4/P60033/Q9UNK4/P21754/Q99497/Q11130/P07203	23	2.16276	BP
GO:2000351	regulation of endothelial cell apoptotic process	33/7567	86/29348	0.00687797	0.102027	0.0892181	P01375/Q8NFZ5/O15530/O96013/P00519/P35968/P41743/Q02763/Q13164/Q99527/P02671/P02675/P02679/Q15389/Q9BY76/P35225/P05112/P17693/O60895/Q13591/P05121/P29965/P48023/P19174/O43524/P21580/P42330/Q53EL6/P33151/P13521/P05362/Q4KMQ2/P07996	33	2.16254	BP
GO:0046473	phosphatidic acid metabolic process	33/7567	86/29348	0.00687797	0.102027	0.0892181	Q8TB40/Q8WTS1/Q8N2A8/Q96RI1/O15120/O15228/Q99943/Q6PCB7/O94830/Q8NEL9/O15496/P04054/P14555/P39877/Q9BZM2/Q9NZK7/Q9UNK4/Q6XZB0/Q8WWY8/P23743/P49619/Q13574/Q16760/Q86XP1/Q9Y6T7/P0C869/P47712/Q86XP0/P52429/P52824/P21695/Q8N335/P09923	33	2.16254	BP
GO:0006241	CTP biosynthetic process	13/7567	26/29348	0.00688077	0.102027	0.0892181	P17812/Q9NRF8/O00746/O75414/P15531/P22392/P56597/Q13232/Q9Y5B8/Q86XW9/Q9BZX2/Q9HA47/Q9NWZ5	13	2.16236	BP
GO:0046036	CTP metabolic process	13/7567	26/29348	0.00688077	0.102027	0.0892181	P17812/Q9NRF8/O00746/O75414/P15531/P22392/P56597/Q13232/Q9Y5B8/Q86XW9/Q9BZX2/Q9HA47/Q9NWZ5	13	2.16236	BP
GO:1901070	guanosine-containing compound biosynthetic process	13/7567	26/29348	0.00688077	0.102027	0.0892181	P49915/O00746/O75414/P15531/P22392/P56597/Q13232/Q9Y5B8/Q86XW9/Q16774/P00492/P12268/P20839	13	2.16236	BP
GO:0098773	skin epidermis development	53/7567	151/29348	0.00688152	0.102027	0.0892181	P35222/P01375/Q3SY84/Q9NSB2/Q9BQL6/P00533/P21802/P36896/Q15738/Q9NYQ6/Q6YHK3/P10415/O60353/Q99835/Q9NPG1/Q15465/Q9H3D4/P61812/P08476/O15520/P21781/Q04656/Q8IVQ6/Q04695/Q7Z3Y8/Q7Z3Z0/Q9H161/Q9Y4I1/O00358/O15353/Q9C009/O00203/Q07889/Q08J23/Q13547/Q92769/Q13485/O15230/P35713/P48436/Q9Y651/Q04206/P18074/O00744/P41221/Q9GZT5/Q5C9Z4/P22223/P04085/Q15628/O75844/Q06330/O00548	53	2.16232	BP
GO:0036257	multivesicular body organization	21/7567	49/29348	0.00688424	0.102027	0.0892181	Q8WUM4/P51159/P62491/O75351/Q9UN37/Q86VN1/Q96H20/Q9NP79/O43633/Q96CF2/Q96FZ7/Q9BY43/Q9H444/Q9NZZ3/Q9UQN3/Q9Y3E7/O14964/O75886/Q92783/Q9BRG1/Q99816	21	2.16214	BP
GO:0006294	nucleotide-excision repair, preincision complex assembly	22/7567	52/29348	0.0068978	0.102027	0.0892181	P0CG47/P0CG48/P62979/P62987/P23025/P41208/P50613/P19447/P51946/P51948/Q86WJ1/Q13619/Q13620/P62877/P35244/P28715/Q16531/P18074/P09874/Q13888/Q92759/P27694	22	2.16129	BP
GO:1903792	negative regulation of anion transport	22/7567	52/29348	0.0068978	0.102027	0.0892181	P31749/P31751/Q13237/Q9UEW8/P28222/P30542/P50052/Q15761/Q9Y5N1/Q14831/Q6FHJ7/P78334/P80404/Q9Y4H2/O75915/P42345/P78329/P41220/P49798/A1A5B4/P07996/P18859	22	2.16129	BP
GO:0003174	mitral valve development	7567-08-01	13/29348	0.00690811	0.102027	0.0892181	P36894/Q04771/Q13873/Q96JQ0/O43541/Q06945/P20827/P36382	8	2.16064	BP
GO:0015911	long-chain fatty acid import across plasma membrane	7567-08-01	13/29348	0.00690811	0.102027	0.0892181	P31749/P31751/P11166/Q9Y4H2/Q6PCB7/Q9ULC5/Q9Y2P5/P07996	8	2.16064	BP
GO:0048260	positive regulation of receptor-mediated endocytosis	38/7567	102/29348	0.00694055	0.102319	0.0894731	Q02539/P61978/O00585/P07355/P06213/P43405/Q6P3W7/P14416/P01024/P32121/P49407/Q15389/Q6FHJ7/P05112/Q30201/P20783/Q8NBP7/P15692/Q9UL25/P05121/Q8NBU5/P16581/P22681/P16885/P50570/O95782/Q9NRD5/P08962/P56704/Q92609/O00291/O75146/O00401/Q16760/P10909/P50897/P02787/Q6Q788	38	2.15861	BP
GO:0008406	gonad development	131/7567	420/29348	0.00706377	0.103946	0.0908955	A6NDE4/P11021/P84243/Q07812/O43521/P0CG47/P42574/P35221/Q8WW38/Q13162/Q05086/P20042/O75094/O94813/O00238/P04629/P06213/P09619/P10721/P12931/P16234/P22612/P27037/P36897/Q16671/Q9Y5K3/P22888/P23945/Q9Y653/P32121/P49407/P00797/P10415/Q07817/Q92843/P01225/P01229/Q9ULV1/Q8N474/Q96HF1/O43820/O43323/P15692/O60911/P50281/Q99542/P51153/O43506/Q13444/Q9UKF5/Q9UKJ8/P03950/Q14563/P02771/P61812/O60383/O95972/…	131	2.15096	BP
GO:0006904	vesicle docking involved in exocytosis	32/7567	83/29348	0.00710658	0.104385	0.0912798	P56545/P13569/Q14721/O95716/P11234/P20336/P20337/P51153/P59190/P61006/P61026/Q6IQ22/Q92930/Q96E17/O14795/Q8NB66/Q9UPW8/O00186/P61764/Q15833/Q8WVM8/Q96AX1/Q9H267/Q9NRW7/P61266/Q13277/Q16623/Q15836/Q6PUV4/Q9P253/Q8TAG9/Q9Y2D4	32	2.14834	BP
GO:0046165	alcohol biosynthetic process	92/7567	284/29348	0.00730518	0.107088	0.0936431	O00763/Q13085/P01579/P01375/O75477/O94905/Q96E22/P19838/Q14289/P54646/Q13131/Q15738/Q13907/P22888/P25105/P30989/P35367/P47900/P47901/Q15077/Q99527/P41586/Q03431/P13569/P45844/Q9BZC7/P23141/P00374/P01584/O95180/Q14703/P62826/Q9BZW8/P12643/P22003/P22004/P49327/P05230/P09038/P16885/P00441/P35270/P56937/P11473/P51788/O15269/O15270/P17174/Q9NUV7/P00387/Q15800/O43314/Q6PFW1/Q9UHC9/P37268/O14732/P29218/…	92	2.13637	BP
GO:0033138	positive regulation of peptidyl-serine phosphorylation	76/7567	229/29348	0.00731713	0.107088	0.0936431	P01579/P07900/P08238/P01375/Q9UHD2/O43353/O95835/P00533/P04049/P07949/P10398/P15056/P31749/P49840/Q13043/Q13153/Q14012/Q15139/Q16288/Q16620/Q9BZL6/P41143/P30988/P32121/P49407/P10415/Q15389/Q96HF1/P05231/P01562/P01563/P01566/P01567/P01568/P01569/P01570/P01571/P01574/P05000/P05013/P05014/P32881/Q9P0W0/P05015/Q86WN2/P01138/P20783/P23560/P34130/P15692/P42336/O60896/P01137/P10599/P35080/P35354/P05067/…	76	2.13566	BP
GO:0090263	positive regulation of canonical Wnt signaling pathway	85/7567	260/29348	0.00742844	0.10852	0.0948953	P14923/O00571/Q9H4A3/Q9Y3S1/O00327/P84022/O95071/Q9HAU4/P19838/O43293/P00533/P12931/P21802/P48730/P49674/P78368/Q01974/Q13308/Q38SD2/Q5S007/Q9HCP0/Q9Y6M4/Q13418/O00144/Q6FHJ7/Q8N474/Q96HF1/O00487/P51665/Q13591/P01137/P17980/P35998/P43686/P55072/P62191/P62195/P62333/O15520/P31371/Q92837/O75688/P35813/Q8N819/P63146/Q9NZH0/A5LHX3/O14818/P20618/P25786/P25787/P25788/P25789/P28062/P28065/P28066/P28070/…	85	2.1291	BP
GO:0006469	negative regulation of protein kinase activity	141/7567	456/29348	0.00745054	0.108646	0.0950056	P55265/Q9H4A3/Q9UNH7/P01579/Q9UQF2/P42574/Q13227/P04792/P28562/Q05923/Q13115/P06748/P16333/Q8TD23/P13861/P31323/P31947/P61981/O60234/P60983/P29323/O15530/O95835/P00519/P07948/P08069/P0C1S8/P21709/P31749/P53350/Q05655/Q13177/Q13882/Q15208/Q15569/Q16512/Q92519/Q96RU7/Q96RU8/Q9H2K8/Q9H422/Q9NRM7/Q9Y616/Q13418/P29274/Q8N474/Q96HF1/P50148/Q12891/P01584/P15090/P17405/P67775/P37198/P01019/P29508/P12644/…	141	2.12781	BP
GO:0048243	norepinephrine secretion	14/7567	29/29348	0.00753929	0.109742	0.0959637	O14843/P08913/P18089/P18825/P29274/P30559/P47900/P50052/Q92847/Q9H244/Q9Y5N1/Q14721/P01019/Q16623	14	2.12267	BP
GO:0048639	positive regulation of developmental growth	108/7567	340/29348	0.0075707	0.109921	0.0961202	Q9H254/O00763/P48061/P23284/Q8WW38/Q9HCE7/Q96PU5/Q08043/Q14651/P15311/O43283/O76039/P06213/P06493/P11309/P11362/P21802/P28482/P31749/P36894/P37173/P53667/Q13153/Q13873/Q15303/Q16288/Q16539/Q13418/P14416/P61073/Q92847/Q9UBY5/Q99679/Q02643/P10415/O14786/Q99835/Q9UL62/P29373/P01138/P23560/P15692/P52198/P62491/O75326/Q13591/Q92854/Q01959/O95393/O95631/P09038/P31371/P55075/P14635/Q9P2D1/Q13838/P09603/…	108	2.12086	BP
GO:0071674	mononuclear cell migration	57/7567	165/29348	0.00757885	0.109921	0.0961202	P48061/P78556/P10147/P13236/P16619/Q8NHW4/Q96A08/P01375/O15444/O00585/Q9Y258/P78423/P22362/Q92583/P31151/P28562/Q9H9L7/P04083/O94813/P47992/Q9UBD3/Q05397/P07333/P07948/P17948/P27361/P28482/Q16539/P21730/P25090/P32246/P41597/Q16581/Q99788/Q15109/P17931/Q6ZMJ4/P05112/P05231/P00747/P01127/P05121/P22003/O14793/O14788/P09603/Q16827/Q08722/Q9NQ66/P39019/P09429/Q8NHP6/Q15046/Q4KMQ2/P07996/P21741/Q99538	57	2.1204	BP
GO:0140029	exocytic process	54/7567	155/29348	0.00759357	0.109936	0.0961341	O15083/P07948/P43405/Q06187/P56545/P13569/Q16478/Q8N2Q7/Q14721/O95716/P11234/P20336/P20337/P51153/P59190/P61006/P61026/Q6IQ22/Q92930/Q96E17/Q7L0J3/O14795/O43581/P21579/Q86SS6/Q8NB66/Q9UPW8/O00186/P61764/Q15833/Q8WVM8/Q96AX1/Q9H267/Q9NRW7/O75558/P32856/P61266/Q12846/Q13277/Q16623/Q8N4C7/O43426/Q99719/P23763/P51809/Q15836/Q9BV40/P49768/O14810/Q6PUV4/Q8WVH0/Q9P253/Q8TAG9/Q9Y2D4	54	2.11955	BP
GO:1901607	alpha-amino acid biosynthetic process	44/7567	122/29348	0.00761729	0.110082	0.0962616	O43175/O75746/P54886/P23634/Q9UDR5/P04181/Q9BYV1/P27708/P31327/P00505/P17174/Q96QU6/Q8NHS2/P04424/P21549/Q9Y617/P11586/Q9H903/P20132/P35520/Q96GA7/Q9GZT4/P00367/P49448/P49903/Q99611/Q9BV20/Q96GX9/P00966/A1L0T0/Q9UBK8/P32929/P08243/P34896/P34897/P00439/P00480/Q13126/P42898/Q99497/O15382/P54687/P19440/Q8N159	44	2.1182	BP
GO:0043542	endothelial cell migration	129/7567	414/29348	0.00772845	0.111489	0.0974915	P14923/O43927/Q5JRA6/P01375/P35579/P04792/Q96E22/P04083/O94813/Q9NYY3/Q9H334/P54760/Q05397/Q14289/O15530/O75116/P00519/P08581/P11362/P17252/P29317/P31749/P35916/P35968/P36897/P37023/P46734/P51817/Q02763/Q13163/Q13873/Q15139/Q99759/Q9BZL6/Q9Y243/P21731/P50052/O14514/Q8WTV0/O14786/O60462/P27487/Q12884/O15123/Q15389/Q9Y264/O00214/Q96DT0/P05106/P05107/P05556/P49023/P01127/P15692/O00443/P42336/P10301/…	129	2.11191	BP
GO:0001818	negative regulation of cytokine production	138/7567	446/29348	0.0078416	0.112919	0.0987422	O14933/P01579/P08238/P01375/P78423/P57730/Q5EG05/Q5XLA6/Q9UHD2/P04083/O00206/P47992/Q96J02/P19838/P15311/O75582/O75676/P11362/P29317/P30530/P41240/P52333/Q06187/Q12866/Q13163/Q14164/Q92519/Q9Y616/P32248/P35408/P49238/Q01726/Q14330/Q5NUL3/Q92847/Q99788/P32121/P49407/P01911/Q15109/O00182/P47929/Q6DKI2/Q3B8N2/P22301/P29460/P35225/Q9NPF7/P01563/P01574/P00734/P14210/P05090/P30511/Q30201/P36544/P49279/…	138	2.1056	BP
GO:1903409	reactive oxygen species biosynthetic process	72/7567	216/29348	0.00789941	0.113549	0.0992929	P01579/P07900/P08238/P01375/P40763/P84022/O95201/O00206/Q8IUC6/Q14289/O60674/O75116/P06213/P06241/P31749/P49238/P50052/O14514/P52569/Q05586/P16671/P00403/P01584/P22301/P01308/P05107/Q13563/Q05940/P22894/P51159/P61586/P63000/P01019/Q12931/P05164/P35354/Q9NRD8/Q9NRD9/P23634/P00441/Q08722/P68871/P35270/Q9BYV1/O43524/P35398/P50570/P10809/P56524/P26022/Q92538/O75052/Q9Y2C9/P00966/P30793/P09917/P42345/…	72	2.10241	BP
GO:0097305	response to alcohol	143/7567	464/29348	0.00801351	0.114984	0.100548	Q14103/P14923/P35222/Q13085/P10147/Q16611/Q92934/P40763/O00585/Q14790/P35221/Q15796/Q8WTS6/O75094/O94813/P0DP23/Q96SB3/Q14289/P06241/P06493/P11802/P21802/P31749/P36897/P37173/P54646/Q02156/Q13131/Q16288/Q92918/P14060/P26439/P14416/P21554/P21731/P21917/P28222/P32248/P35372/P35408/P37288/P51582/P51681/Q15077/P43116/P41586/P13569/O95477/Q9BZC7/P61160/P68032/Q05586/Q07817/P07451/P23141/P24821/Q99835/…	143	2.09618	BP
GO:1905939	regulation of gonad development	15/7567	32/29348	0.00805445	0.115366	0.100882	Q8WW38/P06213/P12931/O43820/Q14563/O60383/Q8IY37/Q13285/P19544/P48436/Q05066/P56705/Q99967/P21754/Q5DID0	15	2.09396	BP
GO:1901215	negative regulation of neuron death	128/7567	411/29348	0.00808377	0.115581	0.10107	P35222/Q9UNH7/Q9Y6K9/P08238/Q07812/P40763/P78423/P05412/Q15233/P63010/Q14289/O15530/O60674/P04629/P05129/P06241/P21860/P30530/P31749/P41743/P45985/P49841/Q00535/Q06418/Q12852/Q13464/Q16620/Q5S007/Q9H2X6/Q13418/Q9HAN9/Q9NQ88/P21730/P25116/P29274/P49238/P49286/Q9UPY5/Q05586/Q13002/P32121/P49407/P10415/Q07817/P23471/O14786/P01588/Q15389/O00144/Q9UP38/P22301/P35225/P53041/P30511/P28472/P31644/P47870/…	128	2.09239	BP
GO:0050891	multicellular organismal water homeostasis	46/7567	129/29348	0.00817287	0.116648	0.102003	Q86YZ3/P04264/Q7L804/P13861/P31323/P31947/P08581/P17612/P22612/P22694/P30518/P13569/Q86UK0/Q12891/Q9H3D4/P62491/P15313/P08779/Q9ULV0/O14493/O95832/O43306/O60266/O60503/O95622/P40145/P51828/Q08462/Q08828/Q8NFM4/P15121/Q8TE85/Q9NZI5/P19099/P78329/Q02928/Q9HCS2/Q9NR63/O75342/P18054/Q9BYJ1/Q9BW60/P16949/P37088/P51168/P51170	46	2.08763	BP
GO:0003214	cardiac left ventricle morphogenesis	7567-11-01	21/29348	0.00821436	0.116827	0.102159	P37173/P49840/P49146/Q15761/Q96HF1/P16870/Q12946/Q13485/Q99593/Q92736/Q06330	11	2.08543	BP
GO:0106074	aminoacyl-tRNA metabolism involved in translational fidelity	7567-11-01	21/29348	0.00821436	0.116827	0.102159	P26640/P41252/Q15031/Q5ST30/Q9NSE4/Q9P2J5/P49588/Q5JTZ9/Q9BW92/Q8TEA8/Q96FN9	11	2.08543	BP
GO:1904018	positive regulation of vasculature development	116/7567	369/29348	0.00827335	0.11739	0.102652	P14923/P40763/P78423/P10145/P04792/Q15797/P04083/Q9HCX3/Q9NYY3/Q14289/O15530/O96013/P00519/P05771/P10721/P17252/P17948/P21709/P23458/P35590/P35968/P37023/P37173/Q02763/Q15139/Q86Z02/Q99759/Q9BZL6/Q9H2X6/Q9Y243/P21730/P21731/P25025/P30556/P35414/P49238/P51677/P61073/Q16581/Q92847/Q99527/P01024/O14786/O15123/Q9BY76/Q9Y264/Q9Y5C1/Q96HF1/Q12794/P01583/P01584/P22301/P05107/P05556/P26012/P13726/P14210/…	116	2.08232	BP
GO:0003073	regulation of systemic arterial blood pressure	66/7567	196/29348	0.00829151	0.11739	0.102652	P19429/P09493/P49840/Q13873/P07550/P08588/P13945/P14416/P21918/P25100/P25116/P30518/P30542/P30556/P30559/P30989/P35348/P35368/P35462/P37288/P47901/P50052/P55085/Q9BXA5/P00797/P23141/Q9Y5Q5/Q9BY07/Q08499/P01127/Q9UBR2/P15088/Q92824/P61586/Q8TE57/P01019/P08697/P22732/P06870/P07288/P08311/P20151/P23946/Q16827/P80365/P10275/P24468/Q01970/A6NI28/P54851/P29474/P19099/P78329/Q02928/Q9HCS2/P17302/P36382/…	66	2.08137	BP
GO:0032481	positive regulation of type I interferon production	49/7567	139/29348	0.00829768	0.11739	0.102652	Q08211/P35222/O00571/O15111/P42224/Q9UHD2/O00206/Q8IUC6/Q99836/P19838/O43353/P43405/P51617/O95786/Q9UJV9/Q96C10/Q9BYX4/O14802/Q9NW08/O15160/P62875/P16885/Q06124/Q9Y2R2/Q9Y535/P19388/P10809/P52434/O75575/P26583/Q00653/Q04206/P49959/P78527/Q9NVU0/P42226/O14730/P10914/Q13568/Q14653/Q92985/Q09472/Q92793/P12956/P13010/P05423/Q9BUI4/Q9H1D9/Q8N884	49	2.08104	BP
GO:0070509	calcium ion import	52/7567	149/29348	0.00834999	0.117924	0.103118	P35222/Q9BYP7/P48061/P10147/O14936/P06241/P09619/Q00535/P30988/O15303/P41180/P11836/P17931/O00555/O43497/O60840/O95180/Q00975/Q01668/Q13563/Q13698/Q13936/Q15878/Q9P0X4/Q9UBN4/Q8NE86/Q9NWR8/Q9BV35/P01127/P04156/O60896/Q9Y4W6/P26678/O14983/O75185/P16615/P23634/P35557/O60313/Q08289/O60721/P32418/P57103/Q9UI40/Q9UPR5/Q86YM7/P49810/Q9Y6M5/Q9NRA0/P56539/O75844/P04279	52	2.07831	BP
GO:0009148	pyrimidine nucleoside triphosphate biosynthetic process	16/7567	35/29348	0.00844298	0.118821	0.103903	P23919/P17812/P27708/Q9NRF8/O00746/O75414/P15531/P22392/P56597/Q13232/Q9Y5B8/Q86XW9/P04818/Q9BZX2/Q9HA47/Q9NWZ5	16	2.0735	BP
GO:0042359	vitamin D metabolic process	16/7567	35/29348	0.00844298	0.118821	0.103903	P01579/P01375/P19838/P11362/O60494/P01584/P02774/P11473/O15528/P04798/P05108/P08684/Q02318/Q07973/Q6VVX0/Q99538	16	2.0735	BP
GO:0045807	positive regulation of endocytosis	68/7567	203/29348	0.00850956	0.119341	0.104358	Q02539/P61978/O00585/P63010/P07355/Q96PU5/O43707/P06213/P30530/P43405/Q5S007/Q6P3W7/P14416/P55085/P01024/Q8IZY2/P32121/P49407/P16671/Q8N2Q7/Q15389/Q6FHJ7/P05112/P48454/Q08209/Q30201/P20783/Q8NBP7/P15692/P60953/Q13636/Q9UL25/P05121/O14656/Q8NBU5/P16581/P22681/P16885/P84077/P37231/P17301/O00429/P50570/Q05193/O95782/Q15811/Q99961/Q9NRD5/P08962/P48509/O00418/P41221/P56704/Q92609/O00291/O75146/O00401/…	68	2.07009	BP
GO:0035249	synaptic transmission, glutamatergic	68/7567	203/29348	0.00850956	0.119341	0.104358	P01375/Q14289/P00533/P04629/Q00535/Q01974/Q5S007/P14416/P21554/P21728/P28222/P28223/P29274/P30542/P30559/P35462/P41597/P49146/O00222/O15303/O43424/P39086/P41594/P42262/Q05586/Q13002/Q13003/Q13255/Q14416/Q14831/Q14832/Q14833/Q16099/Q16478/Q9ULK0/Q8N2Q7/Q8NFZ4/Q9NZ94/Q92752/Q8NDX2/Q9P2U7/Q9P2U8/P07093/Q8NBU5/P35354/P50993/O14795/P21579/Q8NB66/Q9UPW8/O60890/P61764/P58400/Q9ULB1/Q13387/Q92529/O60359/…	68	2.07009	BP
GO:0045684	positive regulation of epidermis development	25/7567	62/29348	0.00857554	0.119849	0.104803	P01375/P35908/P31947/P24723/Q6FHJ7/P12644/P61812/P13645/Q04695/O15353/Q12948/P11473/Q03181/P22392/P43268/O75367/Q9P0M6/Q13635/Q9Y6C5/O15528/O00744/P41221/O15296/O00204/Q15628	25	2.06674	BP
GO:0035025	positive regulation of Rho protein signal transduction	25/7567	62/29348	0.00857554	0.119849	0.104803	P09619/O00254/P25116/P43657/P46093/P55085/Q13304/Q14330/Q8IYL9/Q92633/Q96RI0/Q99677/Q99678/Q9HC97/Q9Y2T6/O00398/Q86VZ1/Q9BXC1/Q9Y653/P49407/P63000/Q12802/Q7Z628/Q9NR81/P02647	25	2.06674	BP
GO:0050770	regulation of axonogenesis	119/7567	380/29348	0.00860849	0.120021	0.104952	Q9BVA1/P48061/O94813/P29323/P54753/P54764/Q05397/O00506/O43283/O75914/O76039/P00519/P07949/P34925/P49841/P53667/Q00535/Q02750/Q13153/Q13177/Q13873/Q15375/Q15831/Q16288/Q16620/Q7KZI7/Q8IVW4/Q8IWQ3/Q8IYT8/Q8TDC3/Q13418/Q9UBY5/Q05586/O14786/Q92752/Q9UL62/P29373/P01138/P23560/P15692/P52198/P61586/P62491/Q9UL25/O15041/O43157/O75051/O75326/O95754/Q13214/Q13275/Q13591/Q14563/Q8NFY4/Q92854/Q99985/Q9C0C4/…	119	2.06507	BP
GO:0071824	protein-DNA complex subunit organization	134/7567	433/29348	0.00862689	0.120021	0.104952	P10412/P16401/P16402/P16403/P22492/Q02539/P62805/Q99525/P16104/Q7L7L0/Q9H2G4/P49450/P68431/P84243/Q16695/Q71DI3/O60814/P06899/P23527/P33778/P58876/P62807/Q16778/Q5QNW6/Q8N257/Q93079/Q96A08/Q99877/Q99879/Q99880/P0CG47/P0CG48/P62979/P62987/P23025/Q86VP6/Q8TAQ2/Q92922/P06748/Q9NQV7/P41208/P04637/P50613/Q9GZN1/Q9NVP2/Q9Y294/P0C1H6/Q7Z2G1/Q96GM5/P17980/P35998/P43686/P62195/P62333/P19447/Q00403/Q92994/…	134	2.06415	BP
GO:0090303	positive regulation of wound healing	37/7567	100/29348	0.00866088	0.120021	0.104952	P22415/P32119/P04083/O00206/Q05397/Q02156/Q15746/P08913/P21731/P25116/P61073/P63261/P16671/P05556/P13726/P00734/P00747/P00748/Q96IY4/P01112/P05121/P08697/P08709/P16109/Q9NRD8/Q9NRD9/Q99958/Q9Y6D6/Q9Y6X5/O14493/O15551/O95832/Q16625/P42345/P47712/Q4KMQ2/P07996	37	2.06244	BP
GO:0071346	cellular response to interferon-gamma	113/7567	359/29348	0.00868171	0.120021	0.104952	O60506/P63165/P78556/P01579/P10147/P13236/P16619/Q8NHW4/Q16543/P08238/P33176/P42224/O15444/O00585/Q9Y258/P78423/P22362/Q92583/P29466/P01903/P01906/P01909/P20036/Q9UI08/O00206/P47992/Q9UBD3/P04637/O43293/O60674/P08631/P23458/P42681/P53355/Q05655/Q13554/Q13555/Q13557/Q9UQM7/P25105/P61158/P61160/P63261/P01911/P01920/P04440/P05538/P13762/P79483/Q30154/P19320/O00182/P29460/P01889/P04439/P10321/P13747/…	113	2.06139	BP
GO:0035094	response to nicotine	32/7567	84/29348	0.00869189	0.120021	0.104952	Q92934/P01375/P42574/Q96SB3/P19838/P04629/P28482/P14416/P21554/Q9UPY5/P10415/A8MTJ3/P35225/P11230/P17787/P30532/P30926/P32297/P36544/P43681/Q05901/Q15822/Q01959/P50993/P80404/Q07869/Q92769/Q04206/P09601/P07101/P49675/Q14654	32	2.06089	BP
GO:0006096	glycolytic process	70/7567	210/29348	0.0087094	0.120021	0.104952	P06733/P09104/P13929/O75376/P01579/P40763/P49792/Q08043/P06213/P54646/Q13131/O60825/P07738/P15259/P16118/P18669/Q16875/Q16877/Q9NQ88/Q8N0Y7/P28223/P04075/P05062/P09972/P02730/Q9Y6R1/P01308/P37198/P52948/Q9BVL2/Q9BW27/Q7Z3B4/Q9UGQ3/P05067/O95365/P00338/P85037/Q01167/O95718/Q07869/P19367/P35557/P52789/P52790/Q2TB90/Q02218/Q96HY7/Q9ULD0/P56537/P56524/O14556/P04406/P36871/Q6PCE3/P00558/P07205/P14618/…	70	2.06001	BP
GO:0043651	linoleic acid metabolic process	17/7567	38/29348	0.00872175	0.120021	0.104952	Q9NP80/P33121/O60427/O95864/P09917/P51589/Q02928/Q5TCH4/O15296/O75342/P16050/P18054/Q9BYJ1/Q9BW60/Q9HB03/Q9NXB9/Q9NYP7	17	2.0594	BP
GO:1902644	tertiary alcohol metabolic process	17/7567	38/29348	0.00872175	0.120021	0.104952	O95180/P12643/P22003/Q8N4T8/O43488/O60218/P14550/P15121/P17516/P42330/P52895/Q04828/P05108/P15538/P19099/P56705/P52824	17	2.0594	BP
GO:0051043	regulation of membrane protein ectodomain proteolysis	17/7567	38/29348	0.00872175	0.120021	0.104952	P01579/P01375/O94898/Q13464/P08913/P01584/P22301/O43847/P09958/P78325/Q13443/P26045/P01033/P16035/P35625/Q99727/P02649	17	2.0594	BP
GO:0034644	cellular response to UV	54/7567	156/29348	0.00875239	0.120237	0.105142	Q7L7L0/O75113/Q07812/Q16611/Q96LC9/Q5EG05/P23025/P06748/Q00987/P04637/O14757/O15264/Q15831/Q96GD4/Q96KB5/Q9P2K8/Q01726/Q6U736/Q9H9F9/P55083/O43820/Q12794/Q12891/Q9ULG1/P35354/Q15262/Q13620/P28340/Q08752/Q96MG7/P12004/Q96K76/Q96RU2/P27986/Q16531/Q9UBT6/Q9Y253/P30304/Q13535/P01106/P46934/Q96EB6/P09874/P05198/P08473/P07992/P55211/Q92889/Q09472/Q92793/Q9Y230/Q9Y3T9/P21246/Q86U44	54	2.05787	BP
GO:0071482	cellular response to light stimulus	77/7567	234/29348	0.00876953	0.120268	0.105168	Q7L7L0/O75113/Q07812/Q16611/Q96LC9/Q5EG05/P23025/P50579/P06748/P0DP23/Q00987/P04637/O14757/O15264/P31751/P32298/P51841/Q15831/Q15835/Q8WTQ7/Q96GD4/Q96KB5/Q9P2K8/Q02846/P04001/P08100/Q01726/Q6U736/Q9H1Y3/Q9UHM6/O14718/Q9Y2T5/Q9H9F9/P10523/O15537/P55083/P11488/O43820/Q12794/Q12891/P29973/P16499/P35913/Q9ULG1/P35354/Q15262/Q13620/P28340/Q08752/Q96MG7/P12004/Q96K76/Q96RU2/P27986/P53582/Q16531/Q9UBT6/…	77	2.05702	BP
GO:0002687	positive regulation of leukocyte migration	88/7567	272/29348	0.00884923	0.121074	0.105873	Q9H4A3/P48061/P78556/O43927/O95715/P10147/P13236/Q5JRA6/P01375/O00585/P78423/P22362/P10145/P31151/Q9H9L7/P58753/P47992/Q9UBD3/Q05397/Q14289/O95747/P07333/P27361/P28482/Q16539/Q8IU85/Q9UEW8/Q9UIK4/P21730/P25025/P25090/P25105/P32246/P32248/P41597/P46663/P49238/P51684/P55085/Q16581/Q99788/Q9H244/Q13477/Q15109/O00182/P17931/Q9NPF7/Q6ZMJ4/P05112/P05231/Q8NE86/P15692/P49763/P50281/P15153/P61586/P63000/…	88	2.05309	BP
GO:0042180	cellular ketone metabolic process	146/7567	476/29348	0.0089012	0.121074	0.105873	O00763/O75376/Q9Y618/O75477/O94905/P04083/P22455/P31749/P31751/P54646/Q02156/Q96RU7/P21554/P37288/Q92847/Q9UM01/Q9UPY5/O95342/P23141/P01225/P01229/P01584/P01308/O95180/O00487/P51665/P05413/Q9Y226/P02771/P12643/P22003/P22004/P17980/P35998/P43686/P62191/P62195/P62333/O43741/Q9P0J1/Q9P2J9/P35354/Q5VYJ5/P23634/O75828/P15428/P37058/Q06136/Q8IZV5/Q8N4T8/Q9BPW9/Q9BTZ2/A5LHX3/O14818/P20618/P25786/P25787/…	146	2.05055	BP
GO:1904996	positive regulation of leukocyte adhesion to vascular endothelial cell	18/7567	41/29348	0.00890662	0.121074	0.105873	Q9Y4K3/P01375/P51617/P25105/P41597/P05231/P05107/P61586/P08246/P16109/P16581/P14921/Q04206/P09917/P05362/P22083/Q11130/P21741	18	2.05029	BP
GO:0032526	response to retinoic acid	67/7567	200/29348	0.00893591	0.121074	0.105873	P28562/P13682/Q14289/P07947/P07948/P07949/P09619/P21802/P29320/P29376/P35590/P42684/P49760/Q13308/Q13882/Q16288/O95477/P24821/O75084/Q9ULV1/Q9ULW2/Q29980/P09668/P28907/P36955/P31645/P22004/Q7Z333/P37059/P10276/P13631/P19793/P28702/P37231/P48443/O94788/Q92769/Q99623/Q9NXN4/Q02962/Q13635/P48436/O15178/O43435/Q13315/O43174/Q9NR63/O75712/P17302/P29033/O00744/O14904/O14905/O96014/P09544/P41221/P56703/…	67	2.04886	BP
GO:2000191	regulation of fatty acid transport	19/7567	44/29348	0.00901191	0.121074	0.105873	P31749/P31751/P43405/P52564/P30989/P31391/P47901/P50052/P01584/P05413/O14788/Q9Y4H2/P07814/Q9ULC5/P78329/Q02928/O15496/P07996/P18859	19	2.04518	BP
GO:0031639	plasminogen activation	19/7567	44/29348	0.00901191	0.121074	0.105873	P06733/Q96A08/P02671/P02675/P02679/P00748/P00750/Q9UBR2/Q96IY4/P05121/P07093/P08697/P00749/P03951/P03952/P05981/P00558/P08582/P07996	19	2.04518	BP
GO:0001505	regulation of neurotransmitter levels	151/7567	494/29348	0.00903259	0.121074	0.105873	P11142/O15083/P0DP23/Q9ULJ8/O14936/P05129/P05771/P49841/Q00535/Q5S007/Q8TDC3/Q9UQM7/P56545/P08172/P14416/P21452/P21554/P21728/P21917/P28222/P28223/P29274/P29275/P35348/P35462/P47900/P51582/Q99527/Q9Y5N1/Q9H2H9/Q9H598/Q14833/Q16478/P56817/P22303/Q8N2Q7/Q2Y0W8/P05106/P05556/Q00975/Q01668/Q03721/O15245/O75751/P54219/Q05940/Q16572/Q9P2U7/P17787/P30532/P30926/P32297/P43681/P47869/Q05901/Q15825/Q01064/…	151	2.04419	BP
GO:0060441	epithelial tube branching involved in lung morphogenesis	21/7567	50/29348	0.0090328	0.121074	0.105873	P35222/P01375/P25391/P21802/Q9NYQ6/P24821/Q15465/P09668/Q9UBR2/P01116/P12644/O15520/Q8IZV5/P55317/Q12946/O43597/O43609/P48436/P09544/Q93097/Q14118	21	2.04418	BP
GO:0006164	purine nucleotide biosynthetic process	116/7567	370/29348	0.00904141	0.121074	0.105873	P06733/O00763/Q13085/P40763/P24539/P16066/P20594/P25092/P51841/Q02846/P29275/P00403/P04075/P05112/O75746/Q9UJS0/P50443/P01137/P49327/P55072/Q9P0J1/Q9P2J9/P06576/P25705/P07864/Q53GQ0/Q8N4T8/Q92506/P49915/O00746/O75414/P15531/P22392/P56597/Q13232/Q9Y5B8/Q86XW9/P08559/P29803/P30566/P00568/P27144/P54819/Q9UIJ7/Q9Y6K8/P11586/Q9H903/O75964/P22102/P11177/Q16635/Q16774/Q9UJZ1/P31939/P00492/O60488/O95573/…	116	2.04376	BP
GO:0036258	multivesicular body assembly	20/7567	47/29348	0.00905029	0.121074	0.105873	Q8WUM4/P62491/O75351/Q9UN37/Q86VN1/Q96H20/Q9NP79/O43633/Q96CF2/Q96FZ7/Q9BY43/Q9H444/Q9NZZ3/Q9UQN3/Q9Y3E7/O14964/O75886/Q92783/Q9BRG1/Q99816	20	2.04334	BP
GO:0010700	negative regulation of norepinephrine secretion	7567-07-01	11/29348	0.0090535	0.121074	0.105873	P08913/P18089/P18825/P47900/P50052/Q92847/Q9H244	7	2.04318	BP
GO:0003183	mitral valve morphogenesis	7567-07-01	11/29348	0.0090535	0.121074	0.105873	P36894/Q04771/Q13873/Q96JQ0/O43541/Q06945/P20827	7	2.04318	BP
GO:1903288	positive regulation of potassium ion import across plasma membrane	7567-07-01	11/29348	0.0090535	0.121074	0.105873	Q96J92/Q9H4A3/Q9BYP7/Q9Y3S1/P05026/P14415/P54709	7	2.04318	BP
GO:0140212	regulation of long-chain fatty acid import into cell	7567-07-01	11/29348	0.0090535	0.121074	0.105873	P31749/P31751/P05413/Q9Y4H2/P07814/Q9ULC5/P07996	7	2.04318	BP
GO:0035744	T-helper 1 cell cytokine production	7567-07-01	11/29348	0.0090535	0.121074	0.105873	Q14116/P47992/P01584/P29460/O95256/P14778/Q13478	7	2.04318	BP
GO:0000956	nuclear-transcribed mRNA catabolic process	112/7567	356/29348	0.00909088	0.121308	0.106078	P62750/P46776/P35268/P62979/P62987/P62266/P46778/Q9Y4Z0/Q8IZD4/Q9NPI6/Q8IU60/P67775/Q92900/Q9BYK8/P17844/P26196/P38919/Q58A45/A5YKK6/Q15477/P15170/Q8IYD1/Q9BX10/Q9Y450/P11940/P27635/P62495/Q9BRX2/P18621/P05386/P05387/P62081/Q92600/P18124/P61313/P62891/P62701/P22090/P83881/P61247/P39019/P62753/P62829/P62241/P26373/Q01780/O15514/O43310/Q04637/Q09161/Q9HAU5/P36578/P62906/Q5RKV6/Q96B26/Q9NPD3/Q8IZH2/…	112	2.04139	BP
GO:0050795	regulation of behavior	47/7567	133/29348	0.00911024	0.121308	0.106078	P10147/P40763/Q9P2K8/O43614/P08588/P08908/P14416/P21554/P28221/P28222/P29274/P29371/P30542/P32245/P35462/P41146/P41595/P41968/P49146/P49286/Q8TDU9/Q92847/Q02643/Q96B67/Q8N2Q7/Q9C0A0/P04141/P01308/P16389/P41222/P17787/P48357/P15918/P20393/Q92570/P56524/Q92769/P58400/Q9ULB1/P78352/Q96QK1/P42345/P17302/P00813/Q06413/P21741/P02649	47	2.04047	BP
GO:0003014	renal system process	83/7567	255/29348	0.00911616	0.121308	0.106078	Q96J92/Q9Y5X3/Q7L804/P13861/P31323/O00141/P16066/P17612/P22612/P22694/Q16512/P14416/P24530/P25116/P29274/P30518/P30542/P30556/P35348/P35462/P37288/P41146/P50052/P55085/Q9BXA5/Q8IZF2/P17342/P00797/P10415/Q9Y5Q5/P04899/Q12891/P02730/Q9BY07/P01591/P51787/Q4U2R8/P17787/P30926/P32297/P01127/Q92824/Q16348/P61586/P62491/P01019/P08697/P12644/Q7LG56/Q9UH77/Q16827/P15313/P68871/Q12965/Q9ULV0/P80365/P11274/…	83	2.04019	BP
GO:0010771	negative regulation of cell morphogenesis involved in differentiation	69/7567	207/29348	0.00914591	0.121503	0.106249	Q05086/O94813/Q04917/O43707/P29323/Q05397/P34925/Q00535/Q15375/Q8IVW4/Q8IYT8/Q8N2Q7/Q9NZ94/O14786/Q92752/Q9UL62/Q9Y210/Q08209/P61586/O15041/O75326/O95754/Q13214/Q13275/Q13591/Q14563/Q8NFY4/Q92854/Q99985/Q9C0C4/Q9H2E6/Q9H3S1/Q9H3T2/Q9H3T3/Q9NPR2/Q9NTN9/Q9P283/O95025/Q9NS98/O95631/Q8NBI3/Q92913/Q15078/Q13332/Q16827/Q9UQ16/P98171/P10911/Q8N5V2/Q9Y4G8/Q9BQQ3/O60296/P31150/P20827/P52803/Q15768/P41221/…	69	2.03877	BP
GO:0046683	response to organophosphorus	76/7567	231/29348	0.00920712	0.121657	0.106383	P11021/P42224/P28562/Q93086/P15311/Q14289/Q02763/P16118/P25105/P41231/P47900/P51582/Q15077/Q92633/Q96G91/Q9H244/O60706/P13569/P00797/P01584/P51787/Q13507/Q13563/Q16281/O00408/Q14432/Q99542/P48736/P61224/P62834/P31645/Q01959/P40879/P14151/Q8WYL5/P14625/P35354/Q9NRD8/Q9NRD9/P05067/Q16849/O43181/P00441/P00338/P31327/P15531/P10809/P21549/P30838/P04818/O95398/Q13905/Q9Y4G8/P18827/P19544/Q04206/Q04828/…	76	2.03588	BP
GO:0046031	ADP metabolic process	76/7567	231/29348	0.00920712	0.121657	0.106383	P06733/P09104/P13929/O75376/P01579/Q92934/P40763/P49792/Q08043/P06213/P54646/Q13131/O60825/P07738/P15259/P16118/P18669/Q16875/Q16877/Q9NQ88/Q8N0Y7/P28223/P04075/P05062/P09972/P02730/Q9Y6R1/P01308/P37198/P52948/Q9BVL2/Q9BW27/Q7Z3B4/Q9UGQ3/P05067/O95365/P00338/P85037/Q01167/O95718/Q07869/P19367/P35557/P52789/P52790/Q2TB90/Q02218/Q96HY7/Q9ULD0/P00568/P27144/P54819/Q9UIJ7/Q9Y6K8/P56537/P56524/O14556/…	76	2.03588	BP
GO:0042368	vitamin D biosynthetic process	7567-09-01	16/29348	0.00924801	0.121657	0.106383	P01579/P01375/P19838/P01584/P11473/O15528/P08684/Q02318/Q6VVX0	9	2.03395	BP
GO:0030638	polyketide metabolic process	7567-09-01	16/29348	0.00924801	0.121657	0.106383	Q8N4T8/O43488/O60218/P14550/P15121/P17516/P42330/P52895/Q04828	9	2.03395	BP
GO:0044597	daunorubicin metabolic process	7567-09-01	16/29348	0.00924801	0.121657	0.106383	Q8N4T8/O43488/O60218/P14550/P15121/P17516/P42330/P52895/Q04828	9	2.03395	BP
GO:0044598	doxorubicin metabolic process	7567-09-01	16/29348	0.00924801	0.121657	0.106383	Q8N4T8/O43488/O60218/P14550/P15121/P17516/P42330/P52895/Q04828	9	2.03395	BP
GO:0061952	midbody abscission	7567-12-01	24/29348	0.00931657	0.12236	0.106998	Q8WUM4/O75351/Q9UN37/O95235/O43633/Q96CF2/Q96FZ7/Q9BY43/Q9H444/Q9NZZ3/Q9UQN3/Q9Y3E7	12	2.03074	BP
GO:0015872	dopamine transport	35/7567	94/29348	0.0093899	0.123122	0.107664	P48061/Q8TD08/P08912/P14416/P21554/P21728/P21917/P28222/P28223/P35462/P49146/P16389/O15245/O75751/Q05940/P17787/P43681/Q15825/P20336/P20337/P23975/Q01959/O15244/O14656/Q9NP95/O00445/O43581/P21579/Q5T7P8/Q6XYQ8/Q86SS6/Q8N9I0/Q9BQG1/P80404/Q99497	35	2.02734	BP
GO:0035023	regulation of Rho protein signal transduction	58/7567	170/29348	0.00947224	0.124	0.108432	Q9H6S3/Q13618/O60229/P00519/P04049/P08581/P09619/P42684/O00254/P25116/P35348/P43657/P46093/P55085/Q13304/Q14330/Q8IYL9/Q92633/Q96RI0/Q99677/Q99678/Q9HC97/Q9Y2T6/O00398/Q86VZ1/Q9BXC1/Q9Y653/O95477/P49407/O14786/P05556/P63000/Q99578/P41182/Q13459/O60890/P11274/Q92502/Q96QB1/Q9NRY4/Q9Y3M8/A6NI28/O14827/O15013/Q12802/Q13972/Q6ZSZ5/Q7Z628/Q86VW2/Q8N1W1/Q92974/Q9NR81/P52565/P52566/Q99972/P16949/P02647/…	58	2.02355	BP
GO:0043523	regulation of neuron apoptotic process	130/7567	420/29348	0.00949271	0.124067	0.10849	P35222/Q9UNH7/P10147/P08238/Q07812/O43521/P01375/P78423/P05412/P42574/Q15233/Q96KS0/Q9H6Z9/P04637/Q14289/O15530/O60674/O75914/P04629/P05129/P06241/P21860/P30530/P41743/P45985/P49840/Q00535/Q06418/Q12852/Q13464/Q15375/Q16584/Q16620/Q9H2X6/Q13418/Q9HAN9/P21730/P25116/P29274/P49238/P49286/O43424/Q05586/Q13002/Q14833/Q16478/P32121/P49407/P56817/P10415/Q07817/Q07820/P23471/O14786/Q15389/O00144/P22301/…	130	2.02261	BP
GO:0043900	regulation of multi-organism process	46/7567	130/29348	0.0095454	0.124554	0.108916	Q13162/Q9NQV7/Q9HAU4/O14965/P0C1S8/P20594/P36896/Q8NER5/P21554/P24530/P25105/P30559/P47900/Q9Y5Y4/O43820/O95180/P09466/P23415/O76074/Q14432/P15692/P08476/P09529/Q96S42/A4D1T9/Q9NQ66/Q6ZW31/P56524/Q92769/Q6P1J6/P61764/Q12889/O15496/P17302/P52566/Q8IXJ6/Q9UKV8/Q07021/Q8WWU5/Q6HA08/P01033/P21754/Q05996/Q12836/P00813/Q96PH1	46	2.02021	BP
GO:0006457	protein folding	126/7567	406/29348	0.00961742	0.124722	0.109064	P0DMV8/P11021/P11142/P17066/P34931/P38646/P54652/Q16543/P07900/P08238/P23284/P30405/P45877/P49792/P62937/Q9UNP9/A0A075B759/A0A0B4J2A2/F5H284/P0DN37/Q9Y536/P04792/Q13162/Q9BS26/O00391/Q15084/P02511/O43447/Q13427/O95302/P62942/P68106/Q02790/Q13451/O14976/P19784/P68400/A8MTJ3/P04899/P08754/P09471/P11488/P19086/P19087/P63096/Q6ZRP7/P07237/P13667/P30101/Q13087/Q8IXB1/O14656/O14657/Q8N2E6/Q5JU69/P55072…	126	2.01694	BP
GO:0045429	positive regulation of nitric oxide biosynthetic process	29/7567	75/29348	0.00961793	0.124722	0.109064	P01579/P07900/P08238/P01375/P84022/O00206/Q8IUC6/Q14289/O60674/P06213/P31749/P50052/P16671/P01584/P05107/Q13563/P22894/P01019/P35354/P68871/Q9BYV1/P50570/P26022/O75052/Q9Y2C9/P00966/P42345/P10909/P05362	29	2.01692	BP
GO:0006458	'de novo' protein folding	29/7567	75/29348	0.00961793	0.124722	0.109064	P0DMV8/P11021/P11142/P17066/P34931/P38646/P54652/P62942/P68106/O14976/O14656/O14657/Q8N2E6/Q5JU69/P25685/Q8TBM8/Q99615/Q9NXW2/Q9UDY4/O75953/Q9H819/P48723/Q0VDF9/Q92598/P10809/P78371/P59910/P61604/O75356	29	2.01692	BP
GO:0002718	regulation of cytokine production involved in immune response	52/7567	150/29348	0.00963567	0.124722	0.109064	Q14116/Q9Y4K3/P01375/O00206/Q8IUC6/P47992/O43318/P52333/Q05513/Q06187/Q9Y616/O14843/O15552/P41597/P55085/Q01650/P16671/Q13467/Q05315/P01584/P22301/P05231/P01563/P01574/P04439/P13747/P17693/P30511/Q30201/O75326/P01137/P10600/P61812/O95786/Q92499/Q9NR30/Q96P20/Q9HC29/P41182/Q9NZH0/Q9BZS1/Q92570/O15105/P14778/Q13478/Q9BUD6/P09601/P60033/Q9UL17/P41221/Q15046/P02647	52	2.01612	BP
GO:0050805	negative regulation of synaptic transmission	52/7567	150/29348	0.00963567	0.124722	0.109064	Q9ULJ8/Q9NYY3/Q14289/Q5S007/O95136/P14416/P21728/P21918/P28222/P28223/P30542/P34972/P35462/P49146/Q15761/O43424/P42261/Q13002/Q13003/Q15109/P06276/P22303/Q8N0W4/Q9NZ94/Q92752/P04899/P63096/P01584/Q14721/P23560/P61224/P62834/P28907/P30531/P31645/Q8NBU5/P38919/Q9BV23/P35354/P84077/P61764/A4D2P6/P40145/Q9NRD5/O60721/Q9UI40/Q9Y6M5/Q13614/O75912/P23435/Q15848/P78348	52	2.01612	BP
GO:0038095	Fc-epsilon receptor signaling pathway	75/7567	228/29348	0.00966711	0.124929	0.109244	O14920/O15111/Q9Y6K9/Q9Y4K3/P05412/O14733/P0DP23/P19838/P63208/O15530/O43318/P07948/P16591/P27361/P28482/P42680/P43405/P45983/P45984/P45985/P53779/Q04759/Q06187/Q08881/Q13153/Q13177/Q13233/Q01362/O00487/P51665/P16298/Q08209/P42336/P42338/P63000/P17980/P35998/P43686/P62191/P62195/P62333/Q15750/Q13616/P16885/P19174/P62993/A5LHX3/O14818/P20618/P25786/P25787/P25788/P25789/P28062/P28065/P28066/P28070/…	75	2.0147	BP
GO:0006757	ATP generation from ADP	70/7567	211/29348	0.00980562	0.126516	0.110632	P06733/P09104/P13929/O75376/P01579/P40763/P49792/Q08043/P06213/P54646/Q13131/O60825/P07738/P15259/P16118/P18669/Q16875/Q16877/Q9NQ88/Q8N0Y7/P28223/P04075/P05062/P09972/P02730/Q9Y6R1/P01308/P37198/P52948/Q9BVL2/Q9BW27/Q7Z3B4/Q9UGQ3/P05067/O95365/P00338/P85037/Q01167/O95718/Q07869/P19367/P35557/P52789/P52790/Q2TB90/Q02218/Q96HY7/Q9ULD0/P56537/P56524/O14556/P04406/P36871/Q6PCE3/P00558/P07205/P14618/…	70	2.00852	BP
GO:0033002	muscle cell proliferation	131/7567	424/29348	0.00985295	0.126924	0.110989	P35222/Q14116/P01579/Q9Y4K3/P01375/P40763/P42224/P78423/P05412/Q9NSA3/Q8WW38/Q15797/Q9H9L7/P09493/Q00987/Q9H334/P51911/P54762/O60674/O75460/P00533/P06493/P09619/P11309/P11362/P16066/P21802/P28482/P31749/P36894/P36897/P37173/P51617/Q13153/Q13546/Q13976/Q15303/Q15759/Q16539/Q96RU8/Q99683/Q9NWZ3/Q13418/P21453/P25105/P28222/P43119/Q15077/Q15761/Q99527/P41587/Q16602/O15439/P17342/Q15389/P04899/P08754/…	131	2.00643	BP
GO:0043524	negative regulation of neuron apoptotic process	92/7567	287/29348	0.00991719	0.12703	0.111082	Q9UNH7/P08238/Q07812/P78423/P05412/Q15233/Q14289/O15530/O60674/P04629/P05129/P06241/P21860/P30530/P41743/P45985/Q06418/Q12852/Q13464/Q16620/Q9H2X6/Q13418/Q9HAN9/P21730/P25116/P29274/P49238/P49286/Q05586/Q13002/P32121/P49407/P10415/Q07817/P23471/O14786/Q15389/O00144/P22301/P28472/P31644/P47870/P01138/P20783/P23560/P34130/P42336/P01112/P01116/P61586/P78325/P10600/P43026/Q8NBI3/P55075/Q9NP95/Q9H3Z4/…	92	2.00361	BP
GO:0017158	regulation of calcium ion-dependent exocytosis	28/7567	72/29348	0.00992425	0.12703	0.111082	Q00535/P08913/P04899/O43820/O43497/O95180/Q14721/Q9P0X4/P61224/Q13319/P16615/P84077/O00445/O43581/P21579/Q14183/Q14184/Q5T7P8/Q6XYQ8/Q86SS6/Q8N9I0/Q9BQG1/O00186/P61764/Q16623/Q8TAC9/P21754/Q9UNE2	28	2.0033	BP
GO:0006099	tricarboxylic acid cycle	28/7567	72/29348	0.00992425	0.12703	0.111082	P40925/P40926/O43837/O75874/P48735/P50213/P51553/P08559/P29803/Q02218/Q96HY7/Q9ULD0/P07954/P21399/P48200/Q99798/P11177/P23368/Q16798/P10515/P36957/Q13423/Q96I99/Q9P2R7/P09622/Q99643/P31040/O75390	28	2.0033	BP
GO:1904358	positive regulation of telomere maintenance via telomere lengthening	28/7567	72/29348	0.00992425	0.12703	0.111082	P09651/P22626/P35222/O14733/P27361/P28482/P51955/Q04759/Q8IW41/Q8TD08/Q8TDX7/Q96GD4/Q9Y6R4/Q9C010/P17987/P40227/P48643/P49368/P50990/P50991/P78371/Q99832/O95453/Q9NZ71/Q13315/Q13535/O95271/P13010	28	2.0033	BP
GO:0014033	neural crest cell differentiation	62/7567	184/29348	0.010084	0.128453	0.112326	P23528/P07949/P27361/P28482/P36894/Q04771/Q15303/P24530/P25101/P41595/O14786/O60462/Q99835/Q8N474/Q92765/Q15465/O15041/O75326/O95754/Q13214/Q13275/Q13591/Q14563/Q8NFY4/Q92854/Q99985/Q9C0C4/Q9H2E6/Q9H3S1/Q9H3T2/Q9H3T3/Q9NPR2/Q9NTN9/Q9P283/O95025/Q9NS98/P12644/P18075/Q53G59/Q8NFY9/P21583/Q8IZV5/Q12948/Q99958/O94788/Q13485/O15230/P35716/P48436/P56693/P57073/O43435/P98172/P08133/Q6V0L0/Q9GZT5/Q9H1J5/…	62	1.99637	BP
GO:0001942	hair follicle development	51/7567	147/29348	0.0101107	0.128453	0.112326	P35222/P01375/Q3SY84/Q9NSB2/Q9BQL6/P00533/P21802/P36896/Q15738/Q9NYQ6/Q6YHK3/P10415/O60353/Q99835/Q9NPG1/Q15465/Q9H3D4/P61812/P08476/O15520/P21781/Q04656/Q8IVQ6/Q04695/Q7Z3Y8/Q7Z3Z0/Q9H161/Q9Y4I1/O00358/O15353/Q9C009/Q07889/Q08J23/Q13547/Q92769/Q13485/O15230/P35713/P48436/Q9Y651/Q04206/P18074/O00744/P41221/Q9GZT5/Q5C9Z4/P22223/P04085/Q15628/O75844/Q06330	51	1.99522	BP
GO:0034032	purine nucleoside bisphosphate metabolic process	83/7567	256/29348	0.0101389	0.128453	0.112326	O00763/Q13085/Q9HCC0/P50443/P49327/Q9P0J1/Q9P2J9/Q8WVX9/Q96K12/Q9UDR5/P51659/Q53GQ0/Q8N4T8/Q92506/P08559/P29803/Q02218/P11177/P22413/O95861/Q9NX62/O60488/O95573/P33121/Q08AH1/Q08AH3/Q4G176/Q53FZ2/Q5FVE4/Q68CK6/Q6NUN0/Q96CM8/Q96GR2/Q9NR19/Q9NUB1/Q9UKU0/Q9ULC5/P0C7M7/Q6P461/Q9NWU1/P24752/P48775/Q9UKG9/P04035/O00330/P10515/P36957/Q92947/Q8WXI4/O00204/O00338/O43704/O75897/P0DMM9/P49888/P50225/P50226/…	83	1.99401	BP
GO:0033875	ribonucleoside bisphosphate metabolic process	83/7567	256/29348	0.0101389	0.128453	0.112326	O00763/Q13085/Q9HCC0/P50443/P49327/Q9P0J1/Q9P2J9/Q8WVX9/Q96K12/Q9UDR5/P51659/Q53GQ0/Q8N4T8/Q92506/P08559/P29803/Q02218/P11177/P22413/O95861/Q9NX62/O60488/O95573/P33121/Q08AH1/Q08AH3/Q4G176/Q53FZ2/Q5FVE4/Q68CK6/Q6NUN0/Q96CM8/Q96GR2/Q9NR19/Q9NUB1/Q9UKU0/Q9ULC5/P0C7M7/Q6P461/Q9NWU1/P24752/P48775/Q9UKG9/P04035/O00330/P10515/P36957/Q92947/Q8WXI4/O00204/O00338/O43704/O75897/P0DMM9/P49888/P50225/P50226/…	83	1.99401	BP
GO:0033865	nucleoside bisphosphate metabolic process	83/7567	256/29348	0.0101389	0.128453	0.112326	O00763/Q13085/Q9HCC0/P50443/P49327/Q9P0J1/Q9P2J9/Q8WVX9/Q96K12/Q9UDR5/P51659/Q53GQ0/Q8N4T8/Q92506/P08559/P29803/Q02218/P11177/P22413/O95861/Q9NX62/O60488/O95573/P33121/Q08AH1/Q08AH3/Q4G176/Q53FZ2/Q5FVE4/Q68CK6/Q6NUN0/Q96CM8/Q96GR2/Q9NR19/Q9NUB1/Q9UKU0/Q9ULC5/P0C7M7/Q6P461/Q9NWU1/P24752/P48775/Q9UKG9/P04035/O00330/P10515/P36957/Q92947/Q8WXI4/O00204/O00338/O43704/O75897/P0DMM9/P49888/P50225/P50226/…	83	1.99401	BP
GO:1901659	glycosyl compound biosynthetic process	33/7567	88/29348	0.0101593	0.128453	0.112326	P04183/Q86XF0/P23919/P27708/P49915/O00746/O75414/P15531/P22392/P56597/Q13232/Q9Y5B8/Q86XW9/Q6NUM6/Q9NV66/Q16774/P00492/Q9NRG1/Q02127/P55263/P12268/P20839/O95045/Q13126/Q16831/P11172/P00813/Q6DHV7/Q9NZK5/Q9BZX2/Q9HA47/Q9NWZ5/O60294	33	1.99314	BP
GO:0006703	estrogen biosynthetic process	13/7567	27/29348	0.0101788	0.128453	0.112326	P14060/P14061/P37059/P56937/Q53GQ0/Q6UWP2/Q8NBQ5/Q92506/Q9BPX1/Q9NYR8/C9JRZ8/P11511/P49675	13	1.9923	BP
GO:0016264	gap junction assembly	13/7567	27/29348	0.0101788	0.128453	0.112326	P35221/P01584/P01019/O95452/P08034/P17302/P29033/P36382/P36383/Q8N144/Q03135/P12821/Q9BYF1	13	1.9923	BP
GO:0000028	ribosomal small subunit assembly	13/7567	27/29348	0.0101788	0.128453	0.112326	P39019/P42677/Q71UM5/P46782/Q9Y2R9/P46783/P78527/P62857/P13010/P62841/P63173/P62263/P82912	13	1.9923	BP
GO:0042542	response to hydrogen peroxide	85/7567	263/29348	0.0102223	0.128801	0.11263	Q16611/Q92934/P42224/P05412/P42574/P30405/P30048/O00629/P28562/Q05086/P02511/P04083/Q00987/Q14289/P68106/O00506/O15264/P00519/P06241/P06493/P08581/P09619/P12931/P30530/Q05655/Q13131/Q13164/Q13546/Q5S007/Q99683/Q9P289/Q9Y572/Q9Y6E0/O15354/P10415/P22301/P05231/P22460/Q9Y210/P14210/P53041/P62714/O60658/P62745/Q13443/P10599/P00738/Q7Z333/Q12931/P00441/P13639/P68871/P69905/P00338/O43524/Q12778/Q92570/…	85	1.99045	BP
GO:0061138	morphogenesis of a branching epithelium	115/7567	368/29348	0.0103293	0.129946	0.113632	P35222/P01375/P25391/Q9NSA3/P02462/O94813/P00519/P08581/P11362/P12931/P21802/P29317/P35968/P37173/Q04771/Q08345/Q13043/Q13153/Q13418/P25101/P50052/Q9NYQ6/P41180/P10415/Q6V0I7/Q96JQ0/O14786/P24821/Q13467/Q99835/Q8N474/Q96HF1/Q14344/Q14623/Q15465/P22301/Q13563/P14210/P62136/Q9H3D4/P15692/P49763/P09668/Q9UBR2/P50281/P01116/Q8TE57/O15041/Q14563/Q99985/Q9UIW2/P01019/P12643/P12644/P18075/Q7Z4P5/Q9UK05/…	115	1.98593	BP
GO:0019722	calcium-mediated signaling	137/7567	446/29348	0.0104161	0.130834	0.114408	P11532/P78556/P10147/P13236/P01375/P10145/Q8IWX8/P19429/Q93086/Q9NP98/P0DP23/Q9NZT1/P27482/Q96SB3/Q9ULJ8/Q08043/Q14289/P62942/P68106/O15530/P00533/P17612/P21860/P35968/P43403/P43405/P49841/Q06187/Q09013/Q13131/Q13164/Q13557/Q5S007/Q6VAB6/Q92630/Q96RR4/Q9NZJ5/O00421/O00574/O00590/P20309/P24530/P25024/P25025/P25090/P25106/P30556/P32246/P32248/P32302/P37288/P41595/P41597/P46092/P46094/P49238/P49682/…	137	1.98229	BP
GO:0090382	phagosome maturation	32/7567	85/29348	0.0105575	0.132198	0.115601	P27449/P51149/P57729/P61106/Q13636/Q13637/Q14964/Q86YS6/Q96AH8/Q9BZG1/Q9NX57/P15313/P21281/P38606/Q13402/O14795/O43581/Q9Y2I7/Q13488/Q93050/Q9HBG4/Q9Y487/P61421/Q8N8Y2/O75348/O95670/Q96LB4/P39877/P36543/Q96A05/Q9Y5K8/P78539	32	1.97644	BP
GO:0007257	activation of JUN kinase activity	32/7567	85/29348	0.0105575	0.132198	0.115601	O14733/O43283/O43353/O75460/O95382/P43405/P45985/P80192/Q02779/Q12851/Q12852/Q13546/Q16512/Q16584/Q5TCX8/Q76MJ5/Q7L7X3/Q8NB16/Q92918/Q99683/Q9NYL2/Q9Y2U5/Q9Y4K4/O14788/P29965/Q03468/P18031/Q9UER7/P41221/P56706/Q9P035/P02787	32	1.97644	BP
GO:0050803	regulation of synapse structure or activity	140/7567	457/29348	0.0106829	0.133562	0.116793	P07437/Q71U36/Q14444/P11142/P01375/P26232/Q9NVA2/Q05086/Q9GZT9/O75093/Q9ULJ8/P63104/P23528/P29323/P54753/P54762/P54764/Q05397/O15146/O60229/O75914/O76039/P00519/P04629/P06241/Q00535/Q09013/Q13554/Q14012/Q15375/Q16288/Q16539/Q16620/Q5S007/Q8NCB2/P14416/P30559/Q92847/O14514/O60241/O60242/O94910/Q9HAR2/Q9UPY5/P61160/O43424/Q05586/Q8N2Q7/Q8NFZ4/Q9NZ94/O60462/O00144/Q9UP38/P22301/P01308/Q8NDX2/Q9P2U7/…	140	1.97131	BP
GO:0110020	regulation of actomyosin structure organization	68/7567	205/29348	0.0108163	0.13502	0.118068	P84022/Q9UPQ0/Q9UI08/P09493/Q9ULJ8/O75116/P00519/P08581/P21709/P36897/P53667/Q13153/Q13177/Q13464/Q15569/Q32MK0/P21453/P35408/Q8IYL9/Q92633/P63261/O14786/Q8N474/P49023/P08134/P60953/P61586/P63000/P08697/O95393/P10600/P49593/P07737/P35080/Q08722/Q9NPJ1/O43182/P27986/Q96P48/Q96QB1/O15013/O94989/Q12774/Q12802/Q6ZSZ5/Q9H8V3/Q9HCE6/O95398/Q8TDY4/Q13485/P31431/P35240/Q9Y613/Q0VF96/P19634/P42345/O96014/…	68	1.96592	BP
GO:1901654	response to ketone	127/7567	411/29348	0.0108457	0.135177	0.118206	Q14103/Q13085/Q92934/O00585/P28562/Q05086/O75094/O94813/P0DP23/Q96SB3/O15409/P26038/O75116/P00533/P11802/P12931/P31749/P54646/Q02156/Q13131/Q16288/Q92918/P14060/P26439/P21731/P25105/P30559/P32248/P35408/P37288/P50052/P51582/Q15077/Q92847/P43116/P13569/P21439/Q92887/Q07817/Q16790/P01588/P24821/Q8N474/P63096/Q7RTX7/Q86XQ3/Q8NEC5/Q96P56/P18505/O60895/Q13444/P28907/P36955/P01137/P10600/P61812/O14793/…	127	1.96474	BP
GO:0001738	morphogenesis of a polarized epithelium	90/7567	281/29348	0.0109089	0.135755	0.118711	Q00610/P25391/P63010/Q9HAU4/Q9HCE7/P26038/P00519/P34925/Q01973/Q01974/Q13308/Q8IWQ3/Q8TDC3/Q9HCU4/Q9NYQ6/Q9NYQ7/P60709/P63261/P32121/O60353/O75084/Q13467/Q14332/Q9NPG1/Q9ULV1/Q9UP38/Q8N474/Q96HF1/O00487/P51665/Q9H3D4/P60953/P61026/P61586/P63000/P17980/P35998/P43686/P62191/P62195/P62333/P07737/Q9NXF8/B2RTY4/A5LHX3/O14818/P20618/P25786/P25787/P25788/P25789/P28062/P28065/P28066/P28070/P28072/P28074/…	90	1.96222	BP
GO:0007190	activation of adenylate cyclase activity	31/7567	82/29348	0.0109636	0.135971	0.1189	P0DP23/P04049/P07550/P08588/P0DMS8/P13945/P16473/P21728/P21918/P22888/P23945/P25101/P29275/P30518/Q96G91/Q9HBX9/P34998/P41587/P43220/P48546/Q02643/P10323/O43306/O60266/O60503/O95622/P40145/P51828/Q08462/Q08828/Q8NFM4	31	1.96005	BP
GO:0032770	positive regulation of monooxygenase activity	24/7567	60/29348	0.0110621	0.135971	0.1189	P01579/P01375/Q96E22/P0DP23/Q14289/P31749/P41595/P50052/P17342/Q8WTV0/P00374/P01584/P01308/P01116/P06734/Q9Y239/P11473/O75052/P30793/P16435/O15528/P22223/Q99497/P02649	24	1.95616	BP
GO:0042633	hair cycle	60/7567	178/29348	0.0111253	0.135971	0.1189	P35222/O00327/P01375/Q3SY84/Q9NSB2/Q96JA1/Q9BQL6/P00533/P21802/P36896/Q15738/Q9NYQ6/Q6YHK3/P10415/O60353/Q99835/Q9NPG1/Q15465/Q9H3D4/P61812/P08476/O15520/P21781/P35354/Q04656/Q8IVQ6/P02533/P08779/P78385/Q04695/Q14525/Q7Z3Y8/Q7Z3Z0/Q9H161/Q9Y4I1/O00358/O15353/Q9C009/O94887/Q07889/Q08J23/Q13547/Q92769/Q13485/Q9Y6C5/O15230/P35713/P48436/Q9Y651/Q04206/P18074/O00744/P41221/Q9GZT5/Q5C9Z4/P22223/P04085/…	60	1.95369	BP
GO:0042303	molting cycle	60/7567	178/29348	0.0111253	0.135971	0.1189	P35222/O00327/P01375/Q3SY84/Q9NSB2/Q96JA1/Q9BQL6/P00533/P21802/P36896/Q15738/Q9NYQ6/Q6YHK3/P10415/O60353/Q99835/Q9NPG1/Q15465/Q9H3D4/P61812/P08476/O15520/P21781/P35354/Q04656/Q8IVQ6/P02533/P08779/P78385/Q04695/Q14525/Q7Z3Y8/Q7Z3Z0/Q9H161/Q9Y4I1/O00358/O15353/Q9C009/O94887/Q07889/Q08J23/Q13547/Q92769/Q13485/Q9Y6C5/O15230/P35713/P48436/Q9Y651/Q04206/P18074/O00744/P41221/Q9GZT5/Q5C9Z4/P22223/P04085/…	60	1.95369	BP
GO:0061640	cytoskeleton-dependent cytokinesis	60/7567	178/29348	0.0111253	0.135971	0.1189	Q01082/Q08AE8/P49450/Q9BRK4/Q8WUM4/P35580/Q14141/Q6ZU15/Q92599/Q9NVA2/Q9P0V9/O14578/P18583/P23528/O75116/P53350/Q13464/Q96GD4/P61158/P61160/P37198/P08134/P61586/P62745/Q15286/O75351/Q9UBP0/Q9UN37/P36405/P84077/P40818/Q9H0H5/Q9H8V3/P25054/O43663/Q9NZ56/O43236/Q15019/Q16181/Q8IYM1/Q8WYJ6/Q99719/Q9UH03/Q9UHD8/O95235/O95239/Q02241/Q2VIQ3/Q96Q89/O43633/Q96CF2/Q96FZ7/Q9BY43/Q9H444/Q9NZZ3/Q9UQN3/Q9Y3E7/…	60	1.95369	BP
GO:0001657	ureteric bud development	65/7567	195/29348	0.0111296	0.135971	0.1189	P35222/Q9BRK4/Q9NSA3/P84022/Q15796/Q15797/Q99717/O94813/P07949/P11362/P21802/Q13418/P50052/P10415/Q6V0I7/Q96JQ0/Q99835/Q8N474/Q15465/Q13563/P23560/P15692/P49763/Q8TE57/P01019/O95390/P12643/P12644/P18075/P05230/P09038/P55075/Q12948/Q16676/Q92949/Q99958/P10276/P10826/O15105/O43541/Q13485/Q12959/P18827/P31431/P19544/O43609/Q02962/Q06710/Q13635/O15230/P48436/P57073/Q68DA7/O14905/O96014/P04628/P56705/…	65	1.95352	BP
GO:0046051	UTP metabolic process	7567-10-01	19/29348	0.0111573	0.135971	0.1189	P27708/O00746/O75414/P15531/P22392/P56597/Q13232/Q9Y5B8/Q86XW9/Q9UIJ7	10	1.95244	BP
GO:0006183	GTP biosynthetic process	7567-10-01	19/29348	0.0111573	0.135971	0.1189	O00746/O75414/P15531/P22392/P56597/Q13232/Q9Y5B8/Q86XW9/P12268/P20839	10	1.95244	BP
GO:0090520	sphingolipid mediated signaling pathway	7567-10-01	19/29348	0.0111573	0.135971	0.1189	P15311/O95136/O95977/P21453/Q99500/Q9H228/P46095/Q8IVW8/Q9NRA0/Q9NYA1	10	1.95244	BP
GO:0007077	mitotic nuclear envelope disassembly	7567-10-01	19/29348	0.0111573	0.135971	0.1189	P05771/P06493/P17252/P53350/Q8TD19/Q9HC98/O95067/P14635/Q14693/O95476	10	1.95244	BP
GO:0051238	sequestering of metal ion	7567-10-01	19/29348	0.0111573	0.135971	0.1189	P31151/P02792/P02794/Q8N4E7/Q9BXU8/O14617/O14863/Q8IWU4/Q8NEW0/Q99726	10	1.95244	BP
GO:0034982	mitochondrial protein processing	7567-10-01	19/29348	0.0111573	0.135971	0.1189	Q5S007/O75439/Q10713/Q96TA2/Q9UQ90/Q9Y4W6/Q99797/Q9UJZ1/Q9Y6E7/Q96E52	10	1.95244	BP
GO:0042362	fat-soluble vitamin biosynthetic process	7567-10-01	19/29348	0.0111573	0.135971	0.1189	P01579/P01375/P19838/P01584/P11473/O15528/P08684/Q02318/Q6VVX0/Q9Y5Z9	10	1.95244	BP
GO:0051607	defense response to virus	130/7567	422/29348	0.0111623	0.135971	0.1189	P19525/Q12906/P55265/Q08211/Q13283/P01579/Q13794/Q14457/P42224/Q9UHD2/Q96A61/Q96F44/Q9Y473/Q8IUC6/Q96J02/Q8NB16/Q99558/Q9P2K8/Q9Y572/P41145/P55085/O60706/P10415/Q07817/Q9UGM3/O75636/Q14314/Q12891/P01584/P29460/P40933/Q9NPF7/P05112/P05231/Q08334/P01562/P01563/P01566/P01567/P01568/P01569/P01570/P01571/P01574/P05000/P05013/P05014/P32881/Q9P0W0/P05015/Q86WN2/Q29980/Q29983/P39900/Q5VU57/P10153/Q93091/…	130	1.95225	BP
GO:0002437	inflammatory response to antigenic stimulus	39/7567	108/29348	0.0112216	0.136076	0.118992	P01375/P01374/Q06187/P21554/P25025/P32248/P35372/Q13304/Q15761/Q9Y271/P01024/P01911/P18510/P22301/P29460/P13747/P01008/Q6UXL0/P08246/P30203/P59044/Q01344/P25786/P28070/O95267/P09429/P26583/Q9BQE4/P23526/P60033/Q9UNK4/O15054/P34810/P05362/P21754/Q99497/Q11130/P07203/Q06330	39	1.94995	BP
GO:0030858	positive regulation of epithelial cell differentiation	39/7567	108/29348	0.0112216	0.136076	0.118992	P35222/Q92934/P31947/P24723/P37023/O95136/Q6FHJ7/P35225/P05121/P12644/P22004/Q9UK05/P04070/P09038/O15353/Q12948/Q92949/P11473/P22392/P43268/O00321/O75367/Q9P0M6/P26367/Q02962/Q06710/Q13635/Q9Y6C5/O00501/P48436/P35611/O15528/O00744/O43490/O15296/P48380/O00204/P33151/Q15848	39	1.94995	BP
GO:0001755	neural crest cell migration	39/7567	108/29348	0.0112216	0.136076	0.118992	P23528/P07949/Q04771/Q15303/P24530/P41595/O14786/O60462/Q99835/Q15465/O15041/O75326/O95754/Q13214/Q13275/Q13591/Q14563/Q8NFY4/Q92854/Q99985/Q9C0C4/Q9H2E6/Q9H3S1/Q9H3T2/Q9H3T3/Q9NPR2/Q9NTN9/Q9P283/O95025/Q9NS98/P12644/P18075/P21583/O15230/P56693/P57073/O43435/P98172/P08133	39	1.94995	BP
GO:0071675	regulation of mononuclear cell migration	35/7567	95/29348	0.0112507	0.136224	0.119122	P48061/P01375/P22362/P31151/P28562/Q9H9L7/O94813/Q05397/P07333/P07948/P27361/P28482/Q16539/P21730/P25090/P32246/P41597/Q16581/Q99788/Q15109/P17931/Q6ZMJ4/P05112/P05121/P22003/O14793/P09603/Q9NQ66/P09429/Q8NHP6/Q15046/Q4KMQ2/P07996/P21741/Q99538	35	1.94882	BP
GO:1903959	regulation of anion transmembrane transport	23/7567	57/29348	0.0113034	0.136658	0.119501	P31749/P31751/Q13546/Q9UEW8/P25105/P08183/P13569/P41594/P05556/P04156/P01019/P50993/Q9Y4H2/Q9ULC5/O75915/P42345/P41220/P49798/P49768/Q06495/A1A5B4/P07996/Q9BYF1	23	1.94679	BP
GO:0001975	response to amphetamine	30/7567	79/29348	0.0113761	0.137331	0.120089	P49792/P0DP23/Q96SB3/P14416/P21728/P21917/P21918/P29274/P30559/P34972/P35462/Q05586/Q08209/Q05940/Q01064/P00441/Q12879/P43354/Q92769/Q9UKV0/P00492/O14717/P07101/O43665/O75916/P41220/P49798/Q9UGC6/P05362/P78348	30	1.94401	BP
GO:0001659	temperature homeostasis	105/7567	334/29348	0.0114773	0.13778	0.120482	O00327/Q14116/P01375/P40763/O00206/Q13322/Q08043/O60674/P08069/P43405/P52564/Q13705/Q15831/Q6VAB6/P07550/P08588/P13945/P14416/P16473/P21554/P21728/P24530/P28223/P30542/P30559/P30989/P41597/P41968/P43115/P46089/P61073/Q5NUL3/Q99788/P49190/P17342/Q96B67/P16671/P22303/P63092/Q5JWF2/P01583/P01584/P35225/P40933/P05112/P15090/P55851/P48357/P15692/O43847/Q15382/Q9UNA0/O14788/Q9BV23/O43741/Q9Y478/P35354/…	105	1.94016	BP
GO:1900180	regulation of protein localization to nucleus	76/7567	233/29348	0.011493	0.13778	0.120482	P14923/P55854/P01579/P08238/Q9BRK4/P84022/Q4G0J3/P02545/O95071/Q9BQL6/O15075/O60674/P06241/P06493/P12931/P28482/P31749/P49841/P53350/Q05655/Q15831/Q16539/Q8N568/Q9C098/Q9NZJ5/P50052/P16671/Q15389/Q99835/Q12891/Q15465/P01308/P00734/P05090/P37198/Q9BVL2/Q7Z3B4/P62826/Q9ULC3/P01137/P12644/O15381/O95602/P61925/Q9Y2B9/P35354/Q9NQ11/P17987/P40227/P48643/P49368/P50990/P50991/P78371/Q99832/P27986/Q9H8V3/…	76	1.93957	BP
GO:0046626	regulation of insulin receptor signaling pathway	42/7567	118/29348	0.0114986	0.13778	0.120482	Q9Y5X3/P16333/Q13322/Q14449/P05771/P11802/P12931/P23443/P49840/Q04759/Q05513/Q05655/Q13131/Q13153/Q9H0K1/O14843/Q99679/P04899/P01584/P01308/P01019/Q8IW75/O14793/P30281/O15156/Q06124/P17706/P18031/P23469/Q96RI1/Q5GFL6/O60313/P27986/P35568/P22413/Q04206/P49815/Q96EB6/Q11130/Q92574/Q9BZF1/P58005	42	1.93935	BP
GO:0048813	dendrite morphogenesis	93/7567	292/29348	0.0115067	0.13778	0.120482	Q14444/P26232/Q05086/Q96PU5/Q9ULJ8/Q04917/P23528/P29323/P54753/P54762/P54764/O15075/O60229/O75914/O76039/P06241/P49841/Q00535/Q13554/Q15831/Q5S007/Q8IVW4/Q8N4C8/Q9UKE5/Q9UL54/Q13418/O60242/Q9HCU4/P61160/Q05586/Q8N2Q7/Q9NZ94/O14786/P05556/Q9UL62/Q9Y210/Q08209/P17787/P32297/P36544/P49281/P10114/P60953/Q9UL25/Q14563/Q92854/Q15078/Q9UJX6/Q96MV8/P23468/Q9Y466/O00429/O60313/Q9UQ16/O14559/Q17R89/Q13009/…	93	1.93905	BP
GO:0015949	nucleobase-containing small molecule interconversion	22/7567	54/29348	0.0115158	0.13778	0.120482	P23921/P31350/Q7LG56/P33316/P23919/P17812/Q9NRF8/O00746/P15531/P22392/Q13232/P00568/P27144/P30085/P54819/Q96MA6/Q9Y6K8/P04818/P32321/Q16774/P00390/Q16881	22	1.93871	BP
GO:0095500	acetylcholine receptor signaling pathway	22/7567	54/29348	0.0115158	0.13778	0.120482	P25098/P08172/P08173/P08912/P11229/P20309/P35372/Q9H3N8/Q9Y5N1/P04899/P29992/P30679/P50148/P17787/P32297/P36544/P43681/Q15078/O00468/Q9NQ66/O43665/P57771	22	1.93871	BP
GO:0090100	positive regulation of transmembrane receptor protein serine/threonine kinase signaling pathway	69/7567	209/29348	0.0115697	0.138184	0.120835	P08238/Q15796/Q9BQL6/O60674/P27037/P33981/P36894/P36896/P36897/P37023/Q04771/Q13705/Q13873/Q15831/Q9H2X6/Q13418/Q30201/O95528/O95390/O95393/P01137/P10600/P12643/P12644/P18075/P22003/P22004/P61812/Q7Z5Y6/P34820/O14793/O60383/O95972/P08476/P09529/P12645/P27539/P43026/P55107/Q6KF10/Q7Z4P5/Q96S42/Q9NR23/Q9UK05/P55103/P58166/P31371/P67870/Q9C0C9/Q16676/Q9BRX2/P17174/Q13485/Q8IWU6/P35716/Q99966/Q99967/…	69	1.93668	BP
GO:0006293	nucleotide-excision repair, preincision complex stabilization	16/7567	36/29348	0.0116181	0.138184	0.120835	P23025/P19447/Q86WJ1/Q13619/Q13620/P62877/P35244/P28715/Q16531/P18074/P09874/P07992/Q92889/Q13888/Q92759/P27694	16	1.93486	BP
GO:1990182	exosomal secretion	16/7567	36/29348	0.0116181	0.138184	0.120835	P01579/Q8WUM4/Q92905/P51149/P51159/P62491/O75351/Q9UN37/Q9NQ11/Q96H20/P18827/P31431/O43633/O14964/Q92783/Q99816	16	1.93486	BP
GO:0006295	nucleotide-excision repair, DNA incision, 3'-to lesion	16/7567	36/29348	0.0116181	0.138184	0.120835	P23025/P19447/Q86WJ1/Q13619/Q13620/P62877/P35244/P28715/Q16531/P18074/P09874/P07992/Q92889/Q13888/Q92759/P27694	16	1.93486	BP
GO:0060045	positive regulation of cardiac muscle cell proliferation	21/7567	51/29348	0.0116914	0.138259	0.120901	Q8WW38/P06493/P11309/P11362/P21802/P28482/P36894/Q15303/Q16539/O95393/P09038/P31371/P14635/Q13207/Q99593/Q9UMR3/P09544/Q92908/Q03167/Q06413/Q06330	21	1.93213	BP
GO:1904353	regulation of telomere capping	21/7567	51/29348	0.0116914	0.138259	0.120901	Q14103/O14733/Q92878/Q9BQ15/P27361/P28482/P51955/Q04759/Q8IW41/Q8TD08/Q8TDX7/Q96GD4/Q9Y6R4/Q9C010/Q93009/Q9NZ71/Q13315/O95271/P07992/Q92889/P18887	21	1.93213	BP
GO:0006691	leukotriene metabolic process	21/7567	51/29348	0.0116914	0.138259	0.120901	P43405/P49137/P33527/P15085/P09917/P78329/Q02928/Q08477/Q9HBI6/Q9HCS2/P04054/P39877/P16050/P18054/P47712/P09960/P19440/P36269/Q9UJ14/Q14390/Q9BX51	21	1.93213	BP
GO:0006342	chromatin silencing	38/7567	105/29348	0.0117347	0.138259	0.120901	P10412/P16401/P16402/P16403/P22492/Q02539/P04908/P0C0S5/P0C0S8/P16104/P20671/Q16777/Q6FI13/Q71UI9/Q7L7L0/Q8IUE6/Q93077/Q96QV6/Q9BTM1/Q13363/Q9Y294/Q6PL18/Q9ULI0/O15297/Q92769/Q9UQL6/O75367/Q9P0M6/P09429/P54198/Q8IXJ6/Q96EB6/P07305/O75419/P42898/Q15014/Q8N5Y2/Q9UBU8	38	1.93053	BP
GO:0008207	C21-steroid hormone metabolic process	29/7567	76/29348	0.0117936	0.138259	0.120901	P14060/P26439/P01225/P01229/O95180/P02771/P12643/P22003/P22004/Q13268/Q9BPW9/P51788/P15121/P17516/P42330/P51857/P52895/Q04828/P05093/P05108/P15538/P19099/Q9Y6A2/P56705/P49675/Q14849/P18405/P51692/P52824	29	1.92835	BP
GO:0006851	mitochondrial calcium ion transmembrane transport	17/7567	39/29348	0.0118088	0.138259	0.120901	Q8NE86/Q9NWR8/Q9BV35/O75439/Q10713/Q96TA2/Q9UQ90/Q9Y4W6/O60313/P35232/Q99623/Q9UJZ1/P21796/P57103/Q6J4K2/P49810/Q9H300	17	1.9278	BP
GO:0009068	aspartate family amino acid catabolic process	17/7567	39/29348	0.0118088	0.138259	0.120901	A2RU49/Q9UDR5/Q8IUZ5/Q02218/O75600/P00505/P17174/P49419/P20132/Q96GA7/Q00266/P52758/P36957/Q92947/P09622/Q99489/Q9P0Z9	17	1.9278	BP
GO:0002825	regulation of T-helper 1 type immune response	17/7567	39/29348	0.0118088	0.138259	0.120901	Q14116/P04083/P47992/O43353/P52333/P41597/P01584/P29460/Q9NPF7/P49279/Q86W26/O95760/P24394/P14778/Q01638/Q13478/P47712	17	1.9278	BP
GO:0046653	tetrahydrofolate metabolic process	17/7567	39/29348	0.0118088	0.138259	0.120901	P00374/Q86XF0/O75891/Q3SY69/P04818/P11586/P13995/Q9H903/P22102/P31939/P30793/P34896/P34897/P42898/Q6UB35/P49914/Q9P0Z9	17	1.9278	BP
GO:0009135	purine nucleoside diphosphate metabolic process	82/7567	254/29348	0.0118131	0.138259	0.120901	P06733/P09104/P13929/O75376/P01579/Q92934/P40763/P49792/Q08043/O14936/P06213/P54646/Q13131/O60825/P07738/P15259/P16118/P18669/Q16875/Q16877/Q9NQ88/Q8N0Y7/P28223/P04075/P05062/P09972/P02730/Q9Y6R1/P01308/P37198/P52948/Q9BVL2/Q9BW27/Q7Z3B4/Q9UGQ3/P05067/O95365/P00338/P85037/Q01167/O95718/Q07869/P19367/P35557/P52789/P52790/Q2TB90/Q02218/Q96HY7/Q9ULD0/P00568/P27144/P54819/Q9UIJ7/Q9Y6K8/P56537/P56524/…	82	1.92764	BP
GO:0009179	purine ribonucleoside diphosphate metabolic process	82/7567	254/29348	0.0118131	0.138259	0.120901	P06733/P09104/P13929/O75376/P01579/Q92934/P40763/P49792/Q08043/O14936/P06213/P54646/Q13131/O60825/P07738/P15259/P16118/P18669/Q16875/Q16877/Q9NQ88/Q8N0Y7/P28223/P04075/P05062/P09972/P02730/Q9Y6R1/P01308/P37198/P52948/Q9BVL2/Q9BW27/Q7Z3B4/Q9UGQ3/P05067/O95365/P00338/P85037/Q01167/O95718/Q07869/P19367/P35557/P52789/P52790/Q2TB90/Q02218/Q96HY7/Q9ULD0/P00568/P27144/P54819/Q9UIJ7/Q9Y6K8/P56537/P56524/…	82	1.92764	BP
GO:0060445	branching involved in salivary gland morphogenesis	18/7567	42/29348	0.0118941	0.138805	0.121378	P01375/P25391/P11362/P21802/O14786/Q15465/P14210/Q14563/Q99985/Q9UIW2/P18075/O15520/P21781/P55075/O15230/Q9HB63/Q14118/P04085	18	1.92467	BP
GO:0009147	pyrimidine nucleoside triphosphate metabolic process	18/7567	42/29348	0.0118941	0.138805	0.121378	P33316/P23919/P17812/P27708/Q9NRF8/O00746/O75414/P15531/P22392/P56597/Q13232/Q9Y5B8/Q86XW9/Q9UIJ7/P04818/Q9BZX2/Q9HA47/Q9NWZ5	18	1.92467	BP
GO:0097696	receptor signaling pathway via STAT	90/7567	282/29348	0.0120388	0.140005	0.122427	Q14116/P01579/P01375/P40763/P42224/Q14765/Q14289/O60674/P06241/P07333/P07948/P07949/P10721/P16591/P22607/P36888/P52333/Q00535/Q13882/Q15303/Q9UBE8/P25116/P41597/P01588/P40225/P16871/P04141/P22301/P29460/P35225/P40933/P60568/Q9NPF7/P05112/P05231/Q08334/Q969J5/P01562/P01563/P01566/P01567/P01568/P01569/P01570/P01571/P01574/P05000/P05013/P05014/P32881/Q9P0W0/P05015/Q86WN2/Q13563/P00734/P67775/P01019/…	90	1.91942	BP
GO:0043536	positive regulation of blood vessel endothelial cell migration	41/7567	115/29348	0.0120446	0.140005	0.122427	P04792/Q96E22/P04083/Q9NYY3/O15530/P00519/P11362/P17252/P31749/P35968/P46734/Q15139/Q99759/Q9BZL6/Q9Y243/O14786/Q15389/Q9Y264/P01127/P15692/O00443/Q9H4E5/P01137/O76093/P09038/P35354/P19174/P06576/P25705/Q99958/P14921/Q8WUI4/Q9UKV0/P09429/P09601/P29474/P18054/Q96EB6/P42229/O60687/P07996	41	1.91921	BP
GO:0030177	positive regulation of Wnt signaling pathway	102/7567	324/29348	0.012049	0.140005	0.122427	P14923/O00571/Q9H4A3/Q9Y3S1/O00327/Q9UBB5/P84022/P27449/O95071/Q9HAU4/P19838/O43293/P00519/P00533/P12931/P21802/P48730/P49674/P68400/P78368/Q01974/Q13308/Q38SD2/Q5S007/Q9HCP0/Q9Y6M4/Q13418/O00144/Q6FHJ7/Q8N474/Q96HF1/Q15465/O00487/P51665/Q13591/P01137/P12643/P17980/P35998/P43686/P55072/P62191/P62195/P62333/O15520/P31371/Q92837/O75688/P35813/Q8N819/P51532/P63146/Q9NZH0/A5LHX3/O14818/P20618/P25786/…	102	1.91905	BP
GO:0000910	cytokinesis	98/7567	310/29348	0.0120822	0.140188	0.122587	Q01082/Q08AE8/P49450/Q14457/Q9BRK4/Q8WUM4/P35579/P35580/Q14141/Q6ZU15/Q92599/Q9NVA2/Q9P0V9/O14578/P18583/P0DP23/P41208/Q13618/Q9H4B4/Q9NYY3/P23528/O00444/O14965/O75116/P53350/Q02156/Q13464/Q16513/Q96GD4/Q9UQB9/Q8IWB6/P04001/P14416/P32302/P35346/P35462/Q9NSD7/Q9Y585/P61158/P61160/Q8TE23/Q07817/P37198/Q8NEB9/P08134/P60953/P61586/P62491/P62745/Q15286/O75351/Q9UBP0/Q9UN37/Q9P2J3/Q9P2N7/Q9UJP4/Q9NR09/…	98	1.91786	BP
GO:0006509	membrane protein ectodomain proteolysis	28/7567	73/29348	0.012214	0.141311	0.123569	P38159/P01579/P01375/P35579/O94898/Q04759/Q13464/P08913/P56817/Q9Y5Z0/P01584/P22301/O43847/P09958/P78325/Q13443/Q9H013/P24158/P26045/P49768/P49810/Q14118/P01033/P16035/P35625/Q99727/Q9NZ08/P02649	28	1.91314	BP
GO:0060421	positive regulation of heart growth	28/7567	73/29348	0.012214	0.141311	0.123569	O00763/Q8WW38/P06493/P11309/P11362/P21802/P28482/P36894/Q15303/Q16539/O95393/P09038/P31371/P14635/Q13838/P19544/Q13207/Q99593/Q9UMR3/P42345/P09544/Q9UGN5/Q92786/Q92908/P80723/Q03167/Q06413/Q06330	28	1.91314	BP
GO:0060420	regulation of heart growth	47/7567	135/29348	0.0122609	0.141339	0.123594	O00763/Q8WW38/P06493/P11309/P11362/P21802/P28482/P36894/P36897/P37173/P49840/Q13153/Q13546/Q15303/Q15759/Q16539/O15350/O95393/P09038/P31371/Q9NP95/P14635/Q16828/Q99956/Q13838/P13533/Q07869/P19544/Q13207/Q99593/Q9UMR3/P42345/P17302/P09544/Q13253/Q92833/P41220/P49798/Q9UGN5/Q92786/Q92908/P80723/P56539/Q03167/Q06413/Q06330/Q9Y5B0	47	1.91148	BP
GO:0019748	secondary metabolic process	37/7567	102/29348	0.012269	0.141339	0.123594	Q01726/Q9UPY5/Q92887/P10415/P40616/Q9Y4I1/Q8N4T8/Q9BUT1/Q9Y4G8/O43488/O60218/O95154/P14550/P15121/P17516/P42330/P52895/Q04828/Q01740/Q99518/Q71RS6/P04798/P05177/P10635/P11509/P20853/Q16678/Q16696/Q8TAV3/P41221/P07101/Q99966/Q04671/P49675/P22223/Q8TDX5/P20711	37	1.91119	BP
GO:1904356	regulation of telomere maintenance via telomere lengthening	37/7567	102/29348	0.012269	0.141339	0.123594	P07910/P09651/P22626/Q00839/P35222/O14733/P12931/P27361/P28482/P51955/Q04759/Q8IW41/Q8TD08/Q8TDX7/Q96GD4/Q9Y6R4/Q8IU60/Q9C010/P17987/P40227/P48643/P49368/P50990/P50991/P78371/Q99832/Q01780/Q8IZH2/O95453/Q9H0A0/Q9NZ71/Q13315/Q13535/O95271/P09874/Q92889/P13010	37	1.91119	BP
GO:0017038	protein import	109/7567	349/29348	0.0124522	0.142799	0.124871	P14923/P11142/O00327/P01579/P07900/P08238/P40763/P49792/Q99666/A6NKT7/O14715/P0DJD0/P0DJD1/Q7Z3J3/O00505/O00629/P52292/A9QM74/O15131/O60684/P52294/P84022/P02545/O95071/P04637/Q9BQL6/O60674/P06493/P28482/P31749/P43405/Q05655/Q16539/Q5S007/P21728/P50052/Q9Y512/P16671/Q15389/Q99835/Q12891/Q15465/P05090/Q08209/P37198/Q9H1M0/P52948/Q9BVL2/Q9BW27/Q7Z3B4/P39900/Q14703/P62826/Q92930/Q9ULC3/P01019/P01137/…	109	1.90476	BP
GO:0001763	morphogenesis of a branching structure	122/7567	395/29348	0.0124848	0.142799	0.124871	P35222/P01375/P25391/Q9NSA3/P02462/O94813/O43283/P00519/P08581/P11362/P12931/P21802/P29317/P35968/P37173/Q04771/Q08345/Q13043/Q13153/Q15375/Q5S007/Q13418/P14416/P25101/P50052/Q9NYQ6/P41180/P10415/Q6V0I7/Q96JQ0/O14786/P24821/Q13467/Q99835/Q8N474/Q96HF1/Q14344/Q14623/Q15465/P22301/Q13563/P14210/P62136/Q9H3D4/P15692/P49763/P09668/Q9UBR2/P50281/P01116/Q8TE57/O15041/Q14563/Q99985/Q9UIW2/P01019/P12643/…	122	1.90362	BP
GO:0071578	zinc ion import across plasma membrane	7567-08-01	14/29348	0.012502	0.142799	0.124871	Q13433/Q15043/Q504Y0/Q6P5W5/Q6ZMH5/Q9C0K1/Q9ULF5/Q9Y6M5	8	1.90302	BP
GO:0015808	L-alanine transport	7567-08-01	14/29348	0.012502	0.142799	0.124871	Q9UHI5/Q495M3/Q6YBV0/Q7Z2H8/Q8WUX1/Q99624/Q9NVC3/Q495N2	8	1.90302	BP
GO:1903286	regulation of potassium ion import	7567-08-01	14/29348	0.012502	0.142799	0.124871	Q96J92/Q9H4A3/Q9BYP7/Q9Y3S1/Q12959/P05026/P14415/P54709	8	1.90302	BP
GO:0042748	circadian sleep/wake cycle, non-REM sleep	7567-08-01	14/29348	0.012502	0.142799	0.124871	P30542/P49146/P49286/Q02643/P16389/P17787/Q96Q07/P00813	8	1.90302	BP
GO:0072164	mesonephric tubule development	65/7567	196/29348	0.0125378	0.142803	0.124875	P35222/Q9BRK4/Q9NSA3/P84022/Q15796/Q15797/Q99717/O94813/P07949/P11362/P21802/Q13418/P50052/P10415/Q6V0I7/Q96JQ0/Q99835/Q8N474/Q15465/Q13563/P23560/P15692/P49763/Q8TE57/P01019/O95390/P12643/P12644/P18075/P05230/P09038/P55075/Q12948/Q16676/Q92949/Q99958/P10276/P10826/O15105/O43541/Q13485/Q12959/P18827/P31431/P19544/O43609/Q02962/Q06710/Q13635/O15230/P48436/P57073/Q68DA7/O14905/O96014/P04628/P56705/…	65	1.90178	BP
GO:0072163	mesonephric epithelium development	65/7567	196/29348	0.0125378	0.142803	0.124875	P35222/Q9BRK4/Q9NSA3/P84022/Q15796/Q15797/Q99717/O94813/P07949/P11362/P21802/Q13418/P50052/P10415/Q6V0I7/Q96JQ0/Q99835/Q8N474/Q15465/Q13563/P23560/P15692/P49763/Q8TE57/P01019/O95390/P12643/P12644/P18075/P05230/P09038/P55075/Q12948/Q16676/Q92949/Q99958/P10276/P10826/O15105/O43541/Q13485/Q12959/P18827/P31431/P19544/O43609/Q02962/Q06710/Q13635/O15230/P48436/P57073/Q68DA7/O14905/O96014/P04628/P56705/…	65	1.90178	BP
GO:1904953	Wnt signaling pathway involved in midbrain dopaminergic neuron differentiation	7567-11-01	22/29348	0.0126492	0.143263	0.125277	P35222/P34925/P48730/P49674/Q9UP38/O14905/P04628/P09544/P41221/P56703/P56704	11	1.89794	BP
GO:0016188	synaptic vesicle maturation	7567-11-01	22/29348	0.0126492	0.143263	0.125277	Q9P2U7/P20336/Q96MV8/Q9UIJ5/O14795/Q8NB66/Q9UPW8/P61764/P78352/P08247/Q13492	11	1.89794	BP
GO:0002523	leukocyte migration involved in inflammatory response	7567-11-01	22/29348	0.0126492	0.143263	0.125277	P78423/O15552/P51684/P05107/P78325/P08246/P16581/P09917/Q11130/P21246/P21741	11	1.89794	BP
GO:0038007	netrin-activated signaling pathway	7567-11-01	22/29348	0.0126492	0.143263	0.125277	Q13509/Q05397/O95631/O43255/Q8IUQ4/P43146/O95185/Q6UXZ4/Q6ZN44/Q8IV45/Q8IZJ1	11	1.89794	BP
GO:0031623	receptor internalization	74/7567	227/29348	0.0126713	0.143312	0.125319	Q00610/P10145/P63010/P15311/P06213/P25098/P32298/P35626/P43405/Q6P3W7/P14416/P21917/P25024/P25025/P25106/P28222/P35462/P41595/Q16602/P42261/P32121/P49407/P10523/P36575/P16671/P22303/Q15389/Q6FHJ7/P05106/P05107/P05556/P20783/Q8NBP7/P15692/O60894/O60895/O60896/P20339/Q13636/Q8NBU5/P16581/P16885/P62993/P84077/P20591/P20592/P50570/Q05193/Q9UQ16/P62068/O60890/Q96CW1/P78352/P49757/O60359/Q8WXS5/Q9UBN1/…	74	1.89718	BP
GO:0050771	negative regulation of axonogenesis	52/7567	152/29348	0.0127045	0.143486	0.125471	O94813/P29323/Q05397/P34925/Q00535/Q15375/Q8IVW4/Q8IYT8/O14786/Q92752/P61586/O15041/O75326/O95754/Q13214/Q13275/Q13591/Q14563/Q8NFY4/Q92854/Q99985/Q9C0C4/Q9H2E6/Q9H3S1/Q9H3T2/Q9H3T3/Q9NPR2/Q9NTN9/Q9P283/O95025/Q9NS98/O95631/Q8NBI3/Q92913/Q15078/Q13332/Q16827/P98171/P10911/O60296/P31150/Q15768/P41221/P56703/P56704/P52565/P43146/P49768/Q7L099/P10451/P11137/Q9NQC3	52	1.89604	BP
GO:0045454	cell redox homeostasis	36/7567	99/29348	0.0128248	0.144642	0.126482	P30048/P32119/Q06830/Q13162/Q9BS26/Q15084/Q96KS0/P49279/P15153/O95528/P07237/P10599/P13667/P30101/Q13087/Q8IXB1/Q8NBS9/Q96JJ7/Q99757/P05164/P22079/Q8N427/Q86XW9/P30041/Q9BQE4/P29474/P29475/P35228/Q13423/P07203/P00390/P09622/Q16881/Q86VQ6/Q9NNW7/P04839	36	1.89195	BP
GO:0010543	regulation of platelet activation	26/7567	67/29348	0.0130529	0.146804	0.128373	O00206/P07948/P16234/P17252/P42680/P42681/P43405/P51451/Q04759/Q05655/Q13976/P02679/P00734/P01127/Q8TE60/P07093/P08217/P16109/P80404/P21926/P29474/P18054/P47712/Q9BXJ1/P04085/P02649	26	1.88429	BP
GO:0051084	'de novo' posttranslational protein folding	26/7567	67/29348	0.0130529	0.146804	0.128373	P0DMV8/P11021/P11142/P17066/P34931/P38646/P54652/O14976/O14656/O14657/Q8N2E6/Q5JU69/P25685/Q8TBM8/Q99615/Q9NXW2/Q9UDY4/O75953/Q9H819/P48723/Q0VDF9/Q92598/P78371/P59910/P61604/O75356	26	1.88429	BP
GO:0002431	Fc receptor mediated stimulatory signaling pathway	54/7567	159/29348	0.0131499	0.147689	0.129147	P07900/P08238/P16333/Q05397/P00519/P06241/P07947/P07948/P08631/P09769/P12931/P27361/P28482/P41240/P43405/P51451/P53667/Q02156/Q05655/Q13153/P60709/P61158/P61160/P63261/P09693/P42336/P42338/P60953/P62834/P63000/P16885/P19174/P62993/P08575/Q12913/Q08722/B0I1T2/O00159/Q9HD67/Q9UKX2/Q92570/P27986/P15498/P52735/Q9UKW4/Q13905/O15511/O00401/P42768/Q7L576/Q96F07/O15162/Q92556/Q96JJ3	54	1.88108	BP
GO:0002367	cytokine production involved in immune response	64/7567	193/29348	0.0131725	0.147737	0.129189	Q14116/Q9Y4K3/P01375/O00206/Q8IUC6/P47992/O43318/P10721/P52333/Q05513/Q06187/Q9Y616/O14843/O15552/P41597/P55085/Q01650/P16671/P24390/Q13467/Q05315/P01584/P22301/P29460/P05112/P05231/P01563/P01574/P04439/P13747/P17693/P30511/Q30201/Q95460/P49279/O75326/P01137/P10600/P61812/O95786/Q92499/Q9NR30/Q96P20/Q9HC29/P41182/Q9NZH0/Q9BZS1/Q92570/P10809/O15105/Q12959/O95256/P14778/Q13478/Q9BUD6/P09601/P60033/…	64	1.88033	BP
GO:0070303	negative regulation of stress-activated protein kinase signaling cascade	31/7567	83/29348	0.0132629	0.148292	0.129674	O75376/Q9UQF2/Q13227/P28562/Q8TD23/Q96J02/P15311/P31749/Q96KB5/Q9H2K8/Q9H422/P55085/Q8N474/Q96HF1/P02760/P29508/P31689/P51452/Q8WTR2/Q9Y6W6/Q9H511/Q9Y2R2/Q08050/Q12778/O15379/Q12959/P47897/P01106/Q53EL6/O00255/P78318	31	1.87736	BP
GO:0032873	negative regulation of stress-activated MAPK cascade	31/7567	83/29348	0.0132629	0.148292	0.129674	O75376/Q9UQF2/Q13227/P28562/Q8TD23/Q96J02/P15311/P31749/Q96KB5/Q9H2K8/Q9H422/P55085/Q8N474/Q96HF1/P02760/P29508/P31689/P51452/Q8WTR2/Q9Y6W6/Q9H511/Q9Y2R2/Q08050/Q12778/O15379/Q12959/P47897/P01106/Q53EL6/O00255/P78318	31	1.87736	BP
GO:0033135	regulation of peptidyl-serine phosphorylation	92/7567	290/29348	0.0132771	0.148292	0.129674	Q9H254/P11532/P01579/P07900/P08238/Q07812/Q16611/P01375/Q9UHD2/O43639/P16333/O43353/O95835/P00533/P04049/P07949/P10398/P15056/P31749/P49840/Q13043/Q13131/Q13153/Q14012/Q15139/Q16288/Q16620/Q9BZL6/P30411/P41143/P30988/P32121/P49407/P10415/Q15389/Q96HF1/P05231/P01562/P01563/P01566/P01567/P01568/P01569/P01570/P01571/P01574/P05000/P05013/P05014/P32881/Q9P0W0/P05015/Q86WN2/P14210/P01138/P20783/P23560/…	92	1.8769	BP
GO:0010596	negative regulation of endothelial cell migration	35/7567	96/29348	0.0134025	0.149278	0.130537	P14923/O43927/P01375/O94813/P37023/Q13163/P21731/P50052/O14514/O15123/Q9Y264/P61586/Q9P2N4/P36955/O95393/P01137/Q9UK05/P09038/P67870/Q8WW22/P28827/P23634/P24468/P37231/Q9Y3M8/Q9UQL6/Q7Z699/P09429/P23497/Q9BUL8/Q9H8L6/Q06413/P07996/P02649/Q9NR61	35	1.87282	BP
GO:0070671	response to interleukin-12	35/7567	96/29348	0.0134025	0.149278	0.130537	P22626/O14979/P38646/P01579/Q14765/P62937/P07355/P20700/P13796/P23528/P26038/O43353/O60674/P23458/P29597/Q13177/P00915/P22301/P29460/P11233/P60953/P61224/P05120/P07237/P00441/Q08722/P84077/P17987/Q9NQ66/Q00169/P37837/Q53EL6/Q13126/P04179/P52907	35	1.87282	BP
GO:0034033	purine nucleoside bisphosphate biosynthetic process	45/7567	129/29348	0.0135044	0.149793	0.130987	O00763/Q13085/P50443/P49327/Q9P0J1/Q9P2J9/Q53GQ0/Q8N4T8/Q92506/P08559/P29803/P11177/O60488/O95573/P33121/Q4G176/Q5FVE4/Q96GR2/Q9NR19/Q9NUB1/Q9UKU0/Q9ULC5/P24752/O00330/P10515/Q92947/A1L3X0/Q9BW60/Q9GZR5/Q9H5J4/Q9HB03/Q9NXB9/Q9NYP7/Q9NZ01/B0YJ81/Q6Y1H2/P50897/Q9UMR5/Q96CD2/P09622/O43252/O95340/O95563/Q9Y5U8/Q8NCN5	45	1.86952	BP
GO:0033866	nucleoside bisphosphate biosynthetic process	45/7567	129/29348	0.0135044	0.149793	0.130987	O00763/Q13085/P50443/P49327/Q9P0J1/Q9P2J9/Q53GQ0/Q8N4T8/Q92506/P08559/P29803/P11177/O60488/O95573/P33121/Q4G176/Q5FVE4/Q96GR2/Q9NR19/Q9NUB1/Q9UKU0/Q9ULC5/P24752/O00330/P10515/Q92947/A1L3X0/Q9BW60/Q9GZR5/Q9H5J4/Q9HB03/Q9NXB9/Q9NYP7/Q9NZ01/B0YJ81/Q6Y1H2/P50897/Q9UMR5/Q96CD2/P09622/O43252/O95340/O95563/Q9Y5U8/Q8NCN5	45	1.86952	BP
GO:0034030	ribonucleoside bisphosphate biosynthetic process	45/7567	129/29348	0.0135044	0.149793	0.130987	O00763/Q13085/P50443/P49327/Q9P0J1/Q9P2J9/Q53GQ0/Q8N4T8/Q92506/P08559/P29803/P11177/O60488/O95573/P33121/Q4G176/Q5FVE4/Q96GR2/Q9NR19/Q9NUB1/Q9UKU0/Q9ULC5/P24752/O00330/P10515/Q92947/A1L3X0/Q9BW60/Q9GZR5/Q9H5J4/Q9HB03/Q9NXB9/Q9NYP7/Q9NZ01/B0YJ81/Q6Y1H2/P50897/Q9UMR5/Q96CD2/P09622/O43252/O95340/O95563/Q9Y5U8/Q8NCN5	45	1.86952	BP
GO:0043112	receptor metabolic process	122/7567	396/29348	0.013538	0.149959	0.131132	P61978/Q00610/P01579/A8MW95/Q14457/P01375/P10145/P63010/P07355/Q9HCE7/Q96J02/P49069/P15311/O60674/P06213/P25098/P32298/P35626/P43405/Q00535/Q6P3W7/Q8IWU2/P14416/P21917/P25024/P25025/P25106/P28222/P35462/P41595/Q16602/Q9BZC7/P42261/P32121/P49407/P10523/P36575/P16671/P22303/Q15389/Q6FHJ7/P22301/P05106/P05107/P05556/P20783/Q8NBP7/P15692/P09958/O60894/O60895/O60896/O14966/P20339/Q13636/Q15907/P01137/…	122	1.86845	BP
GO:0031935	regulation of chromatin silencing	7567-12-01	25/29348	0.0137731	0.151317	0.132319	P10412/P16401/P16402/P16403/P22492/Q02539/Q9Y294/Q6PL18/Q9ULI0/P54198/P07305/O75419	12	1.86097	BP
GO:0006828	manganese ion transport	7567-12-01	25/29348	0.0137731	0.151317	0.132319	Q13507/Q9HCX4/Q9UBN4/Q9UL62/Q9Y210/P49279/P49281/O75185/P98194/Q15043/Q9C0K1/Q6XR72	12	1.86097	BP
GO:0030397	membrane disassembly	7567-12-01	25/29348	0.0137731	0.151317	0.132319	P05771/P06493/P17252/P53350/Q8TD19/Q9HC98/O95067/P14635/Q14693/Q9ULX6/O95476/Q9GZM8	12	1.86097	BP
GO:0015812	gamma-aminobutyric acid transport	7567-12-01	25/29348	0.0137731	0.151317	0.132319	P28222/P30989/Q9H598/Q9UBN4/P30531/P31641/P48065/P48066/Q9NSD5/Q7L0J3/P80404/Q02410	12	1.86097	BP
GO:0051081	nuclear envelope disassembly	7567-12-01	25/29348	0.0137731	0.151317	0.132319	P05771/P06493/P17252/P53350/Q8TD19/Q9HC98/O95067/P14635/Q14693/Q9ULX6/O95476/Q9GZM8	12	1.86097	BP
GO:0044794	positive regulation by host of viral process	7567-12-01	25/29348	0.0137731	0.151317	0.132319	P11142/P23284/Q8TBZ5/P23528/P07333/P27105/P11498/Q9P0L0/Q96BZ9/P51636/P11717/P02649	12	1.86097	BP
GO:0009395	phospholipid catabolic process	30/7567	80/29348	0.0138011	0.151418	0.132408	Q9NP80/Q05655/Q8WTV0/Q9Y5C1/Q8NCC3/P17405/Q9BV23/P16885/P19174/O75874/P30041/Q13822/Q6UWR7/Q6UWV6/Q7L5L3/Q8N9F7/Q9NZC3/Q9NPB8/Q9Y2H2/P11150/Q9Y5X9/O15496/P39877/P54317/P0C869/P47712/Q3MJ16/Q68DD2/Q86XP0/Q9UP65	30	1.86009	BP
GO:0018208	peptidyl-proline modification	38/7567	106/29348	0.0138357	0.151592	0.13256	P23284/P30405/P45877/P49792/P62937/Q9UNP9/A0A075B759/A0A0B4J2A2/F5H284/P0DN37/Q9Y536/Q13162/O43447/Q13427/Q96KS0/Q9GZT9/Q9H6Z9/O95302/P26885/P62942/P68106/Q00688/Q02790/Q13451/Q96AY3/Q9NWM8/Q9Y680/P07237/P30414/Q08752/Q13356/Q6UX04/Q96BP3/Q9H2H8/Q9Y3C6/Q8IXY8/Q8WUA2/Q15257	38	1.859	BP
GO:0002691	regulation of cellular extravasation	24/7567	61/29348	0.0138654	0.15171	0.132663	P48061/Q9NRJ3/O15444/O00585/Q9Y572/P25105/P35408/P41597/Q15109/P78325/Q10588/P08246/P16109/P16581/Q9NQ66/P11274/Q12979/P14778/Q9BX97/P05362/P22083/Q11130/Q9Y231/P21741	24	1.85807	BP
GO:0007259	receptor signaling pathway via JAK-STAT	87/7567	273/29348	0.0138878	0.151749	0.132697	Q14116/P01579/P01375/P40763/P42224/Q14765/Q14289/O60674/P06241/P07333/P07948/P07949/P10721/P16591/P22607/P36888/P52333/Q00535/Q13882/Q15303/Q9UBE8/P25116/P41597/P01588/P04141/P22301/P29460/P35225/P40933/P60568/Q9NPF7/P05112/P05231/Q08334/Q969J5/P01562/P01563/P01566/P01567/P01568/P01569/P01570/P01571/P01574/P05000/P05013/P05014/P32881/Q9P0W0/P05015/Q86WN2/Q13563/P00734/P67775/P01019/P48551/Q13651/…	87	1.85737	BP
GO:0042273	ribosomal large subunit biogenesis	41/7567	116/29348	0.0140806	0.153648	0.134358	P62750/Q9NQ55/P06748/O15381/Q9NUL7/Q9NVP1/Q9H7B2/Q8TDN6/Q9H9Y2/P27635/Q96L21/P18124/P46087/O95478/P56537/O76021/P62906/Q9NU22/P39023/Q92901/P55769/P62424/Q9NX24/Q9BZE4/Q8IY81/Q02878/O00541/Q9BXY0/Q9Y3B7/Q9NVU7/O75683/P83731/Q9UHA3/Q9Y3T9/Q99848/Q14137/P50914/P63173/P18077/Q15050/Q9NZM5	41	1.85138	BP
GO:0033673	negative regulation of kinase activity	149/7567	493/29348	0.0142037	0.154782	0.135349	P55265/Q00839/Q9H4A3/Q9UNH7/P01579/Q9UQF2/P42574/Q13227/P04792/P30048/P28562/Q05923/Q13115/P06748/P16333/Q8TD23/P13861/P31323/P31947/P61981/O60234/P60983/P29323/O15530/O95835/P00519/P07948/P08069/P0C1S8/P21709/P31749/P41240/P53350/Q05655/Q13177/Q13882/Q15208/Q15569/Q16512/Q92519/Q96RU7/Q96RU8/Q9H2K8/Q9H422/Q9NRM7/Q9Y616/Q13418/P29274/Q8N474/Q96HF1/P50148/Q12891/P01584/P15090/P17405/P67775/P37198/…	149	1.8476	BP
GO:0006370	7-methylguanosine mRNA capping	23/7567	58/29348	0.0142494	0.154862	0.135419	P50613/P19447/P24928/P30876/P51946/P51948/O43148/P52435/P62875/O60942/P19388/P19387/P13984/P52434/O15514/Q09161/Q8IYT2/Q8N1G2/P18074/P35269/Q13888/Q92759/O00267	23	1.8462	BP
GO:0051590	positive regulation of neurotransmitter transport	23/7567	58/29348	0.0142494	0.154862	0.135419	Q00535/P14416/P21452/P21554/P21917/P29274/Q99527/Q8N2Q7/Q2Y0W8/P05556/Q01668/P20337/O14795/O43581/P21579/Q86SS6/Q9UPW8/O00429/P61764/Q08289/P61266/Q16623/O15229	23	1.8462	BP
GO:1904407	positive regulation of nitric oxide metabolic process	29/7567	77/29348	0.0143513	0.15555	0.136021	P01579/P07900/P08238/P01375/P84022/O00206/Q8IUC6/Q14289/O60674/P06213/P31749/P50052/P16671/P01584/P05107/Q13563/P22894/P01019/P35354/P68871/Q9BYV1/P50570/P26022/O75052/Q9Y2C9/P00966/P42345/P10909/P05362	29	1.84311	BP
GO:0048771	tissue remodeling	104/7567	333/29348	0.0143513	0.15555	0.136021	P35222/Q14116/Q07812/Q16611/Q9Y4K3/Q8TD23/Q00987/P04637/Q14289/O75116/P00533/P07333/P12931/P17252/P29317/P30530/P35916/P37023/P41240/P43405/Q13464/Q13705/Q13873/Q16832/Q38SD2/P07550/P21453/P25116/P28222/P32245/P41597/P50052/Q9Y2T6/Q03431/Q15109/P00918/P01225/Q8N474/Q14623/P01583/P29460/P40933/P60568/Q9NPF7/P05231/P05106/Q9UHF4/P00747/Q08209/P48357/P43235/P08253/P50281/O95716/P15153/P63000/P78325/…	104	1.84311	BP
GO:2000242	negative regulation of reproductive process	37/7567	103/29348	0.014487	0.15681	0.137123	Q8WW38/Q13162/P28562/P00540/P0C1S8/P20594/P22694/P33981/Q15831/Q8NER5/Q9Y5Y4/O43820/P09466/P36955/P12644/P18075/Q96S42/Q15645/Q13285/P19544/Q8IWU6/Q12889/P17302/P41221/P56705/O60671/Q86X24/P52566/Q6HA08/P60321/P01033/P21754/Q05996/Q12836/P00813/P04279/Q02383	37	1.83902	BP
GO:0035637	multicellular organismal signaling	124/7567	404/29348	0.0145343	0.157036	0.13732	P15924/P14923/Q9H254/Q7Z406/Q9UI47/O00499/P0DP23/P62258/P68106/P16066/P17612/P20594/Q09013/Q13557/Q16288/Q16620/Q59H18/P08912/P21453/P21728/P21918/P37288/P49286/Q92847/Q99527/Q9HC97/O60706/Q13002/Q9UHC6/Q92752/Q9Y5Q5/P48751/O43497/O60840/O95180/P16389/P22460/P35498/P35499/P51787/Q01118/Q01668/Q09470/Q12809/Q13698/Q13936/Q14524/Q15858/Q99250/Q9H252/Q9NSA2/Q9NY46/Q9NZV8/Q9P0X4/Q9UI33/Q9UK17/Q9UQD0/…	124	1.83761	BP
GO:0009235	cobalamin metabolic process	13/7567	28/29348	0.0145858	0.157036	0.13732	P33527/O60494/P07477/P35030/Q99895/P17538/Q6GPI1/Q9UBK8/Q8N0X4/Q8IVH4/P20061/P20062/P27352	13	1.83607	BP
GO:0009437	carnitine metabolic process	13/7567	28/29348	0.0145858	0.157036	0.13732	Q9H015/P49189/P43155/P50416/Q8TCG5/Q92523/Q9UKG9/P16435/P34896/P11310/P28330/O75936/Q9NVH6	13	1.83607	BP
GO:1903543	positive regulation of exosomal secretion	13/7567	28/29348	0.0145858	0.157036	0.13732	P01579/Q8WUM4/P51149/O75351/Q9UN37/Q9NQ11/Q96H20/P18827/P31431/O43633/O14964/Q92783/Q99816	13	1.83607	BP
GO:0002724	regulation of T cell cytokine production	22/7567	55/29348	0.01461	0.157036	0.13732	Q14116/Q9Y4K3/P47992/O43318/Q05513/P41597/Q13467/Q05315/P01584/P05231/P01563/P01574/P04439/P30511/Q30201/Q96P20/Q9BZS1/O15105/P14778/Q13478/P60033/Q9UL17	22	1.83535	BP
GO:0002448	mast cell mediated immunity	33/7567	90/29348	0.0146247	0.157036	0.13732	O15530/P07332/P07948/P09769/P10721/P16591/P43405/P51451/Q06187/P29275/Q9UHX3/O00182/P35225/P05112/O00329/P48736/P15153/P50453/Q14627/P24394/P22681/Q12946/Q92570/O95267/P61764/Q15833/Q9BUD6/P09601/P51809/Q9BV40/Q6PUV4/Q9NRA0/P10645	33	1.83491	BP
GO:1904589	regulation of protein import	40/7567	113/29348	0.0147646	0.158327	0.13845	P14923/P11142/P01579/P08238/P84022/O95071/Q9BQL6/O60674/P06493/P28482/Q05655/Q16539/P50052/P16671/Q15389/Q99835/Q12891/Q15465/P05090/P37198/Q9BVL2/Q7Z3B4/P62826/Q9ULC3/P01137/P12644/P61925/Q9Y2B9/P35354/P27986/Q12774/Q9H8V3/O15379/P49768/Q14978/P12830/Q9UMX1/O14737/O75312/P61970	40	1.83078	BP
GO:1903036	positive regulation of response to wounding	43/7567	123/29348	0.0148758	0.159307	0.139307	P22415/P32119/P04083/O00206/Q05397/P68106/Q02156/Q15746/Q16288/P08913/P21731/P25116/P61073/P63261/P16671/P05556/P13726/P00734/P00747/P00748/Q96IY4/P01112/P05121/P08697/P08709/P16109/Q9NRD8/Q9NRD9/Q04656/Q99958/Q9Y6D6/Q9Y6X5/O14493/O15551/O95832/Q16625/P42345/P47712/Q4KMQ2/P07996/P21246/P21741/Q9GZM8	43	1.82752	BP
GO:0071453	cellular response to oxygen levels	134/7567	440/29348	0.0149334	0.159692	0.139643	P06733/Q92934/Q13794/P0CG47/P0CG48/P62979/P62987/Q5EG05/P02545/Q96KS0/Q9GZT9/Q9H6Z9/Q00987/P04637/Q9H4B4/O75116/P12931/P31749/P51617/Q02156/Q13131/Q9H2X6/Q9NQ88/P41143/Q92633/P41180/P10415/Q16790/P40238/P01588/Q9Y264/Q8N474/Q99250/Q9NZV8/Q9Y210/O00487/P51665/P15692/P78325/P14672/P18075/P07237/P17980/P35998/P43686/P62191/P62195/P62333/P14635/P20248/P35354/O14867/P55061/P22681/Q04656/Q13617/P62877/…	134	1.82584	BP
GO:0060401	cytosolic calcium ion transport	105/7567	337/29348	0.0149513	0.159692	0.139643	P11532/P10147/Q07812/Q16611/O00585/P78423/Q8IWX8/Q93086/P0DP23/P47992/P62258/Q14289/P62942/P68106/O15530/P00519/P06239/P06241/P07948/P17612/Q02156/Q13557/P14416/P21728/P25116/P28223/P28335/P30989/P32248/P35348/P35414/P41595/P46094/P46663/P51681/Q15077/Q6W5P4/Q96RI0/Q99527/P30988/P41586/Q05586/P10415/P11836/P01588/P35225/Q13507/Q13563/Q13936/Q8NHX9/Q9ULQ1/P00734/Q8NE86/Q9NWR8/Q9BV35/Q08499/P04156/…	105	1.82532	BP
GO:0009141	nucleoside triphosphate metabolic process	66/7567	201/29348	0.0150366	0.16039	0.140253	P06733/P40763/P24539/Q5S007/P00403/P08754/P04075/P05112/O75746/Q9UJS0/P17081/P61586/P62826/Q9ULC3/P01137/P55072/Q7LG56/P33316/P23919/P06576/P25705/Q7Z2Z2/P07864/P17812/P27708/Q9NRF8/O00746/O75414/P15531/P22392/P56597/Q13232/Q9Y5B8/Q86XW9/O60313/P00568/P27144/P30085/Q96MA6/Q9UIJ7/Q9Y6K8/P04818/O75964/Q16635/Q16774/Q9UJZ1/O14638/P22413/P14618/P30613/P36542/P09874/P55263/P12268/P20839/Q9NRA0/Q8NHV1/…	66	1.82285	BP
GO:0061028	establishment of endothelial barrier	36/7567	100/29348	0.0151669	0.161337	0.141081	P35222/O14920/P01375/P15311/P26038/P35241/O75116/Q13464/O95136/P55085/Q99500/P01584/O00408/Q08499/P15692/P61224/P62834/Q9Y3L5/P49327/P04070/Q13332/O95398/Q13905/Q9Y4G8/O00501/O15551/O95832/P35713/P35611/P55196/O00755/P56706/P18206/P33151/Q07157/P05362	36	1.8191	BP
GO:0045744	negative regulation of G protein-coupled receptor signaling pathway	36/7567	100/29348	0.0151669	0.161337	0.141081	A8MW95/P10145/P31946/P08581/P25098/P32298/P07550/P14416/P28222/P31391/P35372/P35414/P35462/P41146/P41595/P48546/P32121/P49407/P10523/P36575/Q96B67/P04899/Q9P0G3/P51693/P23634/P50570/Q05193/O43566/P41220/P49798/O14921/Q5JY77/P00813/Q13888/P16949/Q9UNE2	36	1.8191	BP
GO:0006228	UTP biosynthetic process	7567-09-01	17/29348	0.0152056	0.161337	0.141081	P27708/O00746/O75414/P15531/P22392/P56597/Q13232/Q9Y5B8/Q86XW9	9	1.818	BP
GO:0006702	androgen biosynthetic process	7567-09-01	17/29348	0.0152056	0.161337	0.141081	P14060/P26439/Q8WTV0/O14756/P37058/P05093/P56705/P18405/P31213	9	1.818	BP
GO:0062009	secondary palate development	20/7567	49/29348	0.0152254	0.161337	0.141081	Q15796/P37173/Q14332/Q9UP38/Q9NPA2/P10600/P61812/Q9P2D1/O00358/Q13485/Q12959/P35716/O43435/O00755/O96014/P41221/P56704/Q9H1J5/Q03167/Q9Y219	20	1.81743	BP
GO:2000377	regulation of reactive oxygen species metabolic process	112/7567	362/29348	0.0152619	0.161511	0.141234	P01579/P07900/P08238/P01375/P40763/P32119/P84022/P02511/O95201/O00206/Q8IUC6/P04637/Q14289/O60674/O75116/P00533/P06213/P06241/P09619/P31749/P37173/P43405/Q05655/Q13546/Q16539/Q9UEE5/Q9Y572/Q9NQ88/P25090/P30556/P49238/P50052/P55085/O14514/Q05586/P10415/P16671/P00403/P00374/P04899/P08754/P01584/P22301/P01308/P05107/Q13563/P00734/Q05940/P01127/P08254/P22894/P15153/P51159/P61586/P63000/Q10588/P01019/…	112	1.81639	BP
GO:0009411	response to UV	87/7567	274/29348	0.0152964	0.161665	0.141368	Q14011/Q7L7L0/O75113/Q07812/Q16611/Q96LC9/O14733/P42574/Q5EG05/P23025/P22415/P06748/Q00987/P04637/O14757/O15264/P00533/P31749/P45983/Q13131/Q15831/Q8IVH8/Q8TDC3/Q96GD4/Q96KB5/Q9P2K8/Q9Y6R4/Q01726/Q6U736/Q9H9F9/P10415/P55083/O43820/Q12794/Q12891/P29460/Q9UIV8/P08246/P19447/P24385/Q03468/Q5FWF4/Q9ULG1/P35354/P49459/P63146/Q15262/Q13620/P28340/Q08752/Q96MG7/P12004/Q96K76/Q96RU2/P27986/P28715/P39748/…	87	1.81541	BP
GO:0042451	purine nucleoside biosynthetic process	19/7567	46/29348	0.0154576	0.161754	0.141446	P49915/O00746/O75414/P15531/P22392/P56597/Q13232/Q9Y5B8/Q86XW9/Q16774/P00492/Q9NRG1/P55263/P12268/P20839/Q13126/P00813/Q6DHV7/Q9NZK5	19	1.81086	BP
GO:0046129	purine ribonucleoside biosynthetic process	19/7567	46/29348	0.0154576	0.161754	0.141446	P49915/O00746/O75414/P15531/P22392/P56597/Q13232/Q9Y5B8/Q86XW9/Q16774/P00492/Q9NRG1/P55263/P12268/P20839/Q13126/P00813/Q6DHV7/Q9NZK5	19	1.81086	BP
GO:0042455	ribonucleoside biosynthetic process	19/7567	46/29348	0.0154576	0.161754	0.141446	P49915/O00746/O75414/P15531/P22392/P56597/Q13232/Q9Y5B8/Q86XW9/Q16774/P00492/Q9NRG1/P55263/P12268/P20839/Q13126/P00813/Q6DHV7/Q9NZK5	19	1.81086	BP
GO:0055083	monovalent inorganic anion homeostasis	19/7567	46/29348	0.0154576	0.161754	0.141446	P12277/P22455/Q92887/O43570/Q6FHJ7/P48023/P15313/A0AV02/P55011/P55017/Q13621/Q9BXP2/Q9H2X9/Q9UHW9/Q9UP95/Q9Y666/P22413/Q06495/O75603	19	1.81086	BP
GO:0098719	sodium ion import across plasma membrane	15/7567	34/29348	0.0154854	0.161754	0.141446	P30531/P55011/P19634/P48764/Q14940/Q4G0N8/Q6AI14/Q8IVB4/Q92581/Q96T83/Q9UBY0/P32418/P13866/P31639/Q06495	15	1.81008	BP
GO:0003094	glomerular filtration	15/7567	34/29348	0.0154854	0.161754	0.141446	P25116/P30542/P55085/Q8IZF2/P01591/P01127/Q16827/Q12965/Q9NQH7/P54851/Q8IWU5/Q8IWU6/P17302/P36382/Q0IIM8	15	1.81008	BP
GO:0005980	glycogen catabolic process	15/7567	34/29348	0.0154854	0.161754	0.141446	P0DP23/P15735/Q16816/P01308/P62136/P62140/O95685/Q86XI6/P46019/P46020/Q93100/P36871/Q6PCE3/Q96G03/P35573	15	1.81008	BP
GO:0140131	positive regulation of lymphocyte chemotaxis	15/7567	34/29348	0.0154854	0.161754	0.141446	Q9H4A3/O43927/O95715/P10147/P13236/O00585/P31151/P47992/Q9UBD3/Q14289/O95747/Q9UEW8/P41597/O43557/P41221	15	1.81008	BP
GO:0006577	amino-acid betaine metabolic process	15/7567	34/29348	0.0154854	0.161754	0.141446	Q9H015/P49189/P49419/P43155/P50416/Q8TCG5/Q92523/Q9UKG9/P16435/P34896/P11310/P28330/O75936/Q9NVH6/Q9UI17	15	1.81008	BP
GO:0006809	nitric oxide biosynthetic process	45/7567	130/29348	0.0156004	0.162745	0.142312	P01579/P07900/P08238/P01375/P84022/O00206/Q8IUC6/Q14289/O60674/O75116/P06213/P31749/P49238/P50052/P52569/P16671/P01584/P22301/P05107/Q13563/P22894/P63000/P01019/P35354/P23634/Q08722/P68871/P35270/Q9BYV1/P35398/P50570/P26022/O75052/Q9Y2C9/P00966/P30793/P42345/P29474/P29475/P35228/Q16647/Q16678/P10909/P05362/Q03135	45	1.80686	BP
GO:0097734	extracellular exosome biogenesis	16/7567	37/29348	0.015659	0.162935	0.142479	P01579/Q8WUM4/Q92905/P51149/P51159/P62491/O75351/Q9UN37/Q9NQ11/Q96H20/P18827/P31431/O43633/O14964/Q92783/Q99816	16	1.80523	BP
GO:1900017	positive regulation of cytokine production involved in inflammatory response	16/7567	37/29348	0.015659	0.162935	0.142479	P01375/P40763/O60684/O00206/Q8IUC6/Q99836/Q16552/Q8TAD2/Q96PD4/Q9UHF5/P05231/P30203/Q9HC29/Q9Y2C9/Q96PP8/Q15046	16	1.80523	BP
GO:0060706	cell differentiation involved in embryonic placenta development	17/7567	40/29348	0.0156949	0.163097	0.142621	Q14790/P05787/O00444/Q13043/Q13188/Q13467/P00747/Q9Y5Y6/O75190/P08727/P24468/O60248/O95936/Q6ISB3/O95377/Q9HC62/Q9NP62	17	1.80424	BP
GO:0060711	labyrinthine layer development	31/7567	84/29348	0.0159365	0.165183	0.144444	Q14790/Q9GZT9/P21802/P28482/P31749/Q02750/Q15738/Q13467/P22301/P00747/P18075/P22003/Q9Y5Y6/O75190/Q9NR09/P62993/P51178/Q8N3E9/Q6ISB3/O60243/O95377/P09544/P56706/Q99966/P17275/Q15363/Q06330/Q9HC62/Q9NP62/O14627/Q99626	31	1.79761	BP
GO:0035337	fatty-acyl-CoA metabolic process	31/7567	84/29348	0.0159365	0.165183	0.144444	Q13085/P49327/Q8WVX9/Q96K12/P51659/Q53GQ0/Q8N4T8/Q92506/O60488/O95573/P33121/Q08AH3/Q4G176/Q5FVE4/Q96GR2/Q9UKU0/Q9ULC5/P24752/Q92947/A1L3X0/Q9BW60/Q9GZR5/Q9H5J4/Q9HB03/Q9NXB9/Q9NYP7/Q9NZ01/B0YJ81/Q6Y1H2/P50897/Q9UMR5	31	1.79761	BP
GO:0038096	Fc-gamma receptor signaling pathway involved in phagocytosis	50/7567	147/29348	0.0160326	0.165752	0.144942	P07900/P08238/P16333/Q05397/P00519/P06241/P07947/P07948/P08631/P09769/P12931/P27361/P28482/P43405/P53667/Q02156/Q05655/Q13153/P60709/P61158/P61160/P63261/P09693/P42336/P42338/P60953/P62834/P63000/P16885/P19174/P62993/P08575/Q12913/Q08722/B0I1T2/O00159/Q9HD67/Q9UKX2/P27986/P15498/P52735/Q9UKW4/Q13905/O15511/O00401/P42768/Q7L576/Q96F07/Q92556/Q96JJ3	50	1.795	BP
GO:0002433	immune response-regulating cell surface receptor signaling pathway involved in phagocytosis	50/7567	147/29348	0.0160326	0.165752	0.144942	P07900/P08238/P16333/Q05397/P00519/P06241/P07947/P07948/P08631/P09769/P12931/P27361/P28482/P43405/P53667/Q02156/Q05655/Q13153/P60709/P61158/P61160/P63261/P09693/P42336/P42338/P60953/P62834/P63000/P16885/P19174/P62993/P08575/Q12913/Q08722/B0I1T2/O00159/Q9HD67/Q9UKX2/P27986/P15498/P52735/Q9UKW4/Q13905/O15511/O00401/P42768/Q7L576/Q96F07/Q92556/Q96JJ3	50	1.795	BP
GO:0032212	positive regulation of telomere maintenance via telomerase	26/7567	68/29348	0.0160552	0.165774	0.144961	P09651/P35222/O14733/P27361/P28482/P51955/Q04759/Q8IW41/Q8TD08/Q8TDX7/Q96GD4/Q9Y6R4/Q9C010/P17987/P40227/P48643/P49368/P50990/P50991/P78371/Q99832/O95453/Q13315/Q13535/O95271/P13010	26	1.79438	BP
GO:0051353	positive regulation of oxidoreductase activity	38/7567	107/29348	0.0162324	0.167388	0.146373	P01579/P01375/Q96E22/P0DP23/Q14289/P00519/P31749/P42684/Q9Y572/P30556/P41595/P50052/P17342/Q8WTV0/P00374/P04899/P08754/P01584/P01308/P01116/P01019/P06734/Q9HC29/Q9Y239/Q9P0J1/Q9P2J9/Q04656/O14618/P11473/Q8N4E7/O75052/P30793/P16435/O15528/Q9NTG7/P22223/Q99497/P02649	38	1.78962	BP
GO:0032675	regulation of interleukin-6 production	71/7567	219/29348	0.0163466	0.168134	0.147025	Q08211/P01579/P01375/P40763/P78423/Q53H80/O00206/P58753/Q8IUC6/Q99836/O15264/O43353/P41240/P43405/P49137/Q9Y616/P25116/P29275/P55085/Q92847/P32121/P49407/Q15109/P16671/O00182/Q12891/P01583/P01584/P22301/Q16552/Q8TAD2/Q96PD4/P05231/P14210/P01889/P02686/P22894/Q96AH8/Q969D9/O95786/Q9BYX4/P59046/Q7RTR2/Q86W26/Q9HC29/Q9Y239/P05067/O95760/Q06124/P29350/Q9Y2R2/Q08722/Q92949/Q9BZS1/Q96RI1/P17655/P10809/…	71	1.78657	BP
GO:0051817	modulation of process of other organism involved in symbiotic interaction	62/7567	188/29348	0.0163496	0.168134	0.147025	P19525/P11142/P10147/P13236/O43521/Q92934/P05412/Q14790/P23284/O00505/O00629/P52292/A9QM74/O15131/P52294/P07355/Q8TBZ5/P23528/O75385/P06213/P07333/Q16288/Q8IYT8/Q9H2X6/Q9P2K8/Q07817/Q12891/P51151/P50453/P05981/P17980/Q00403/Q9H2X3/O14646/P51532/P19793/O95352/Q13547/P04406/P02741/P02743/P26022/P27105/P35232/Q99623/P11498/Q9H1Y0/O95292/Q9P0L0/Q96BZ9/Q13573/Q14118/Q12824/P51636/Q09472/Q9Y2Z0/P02788/…	62	1.78649	BP
GO:0055081	anion homeostasis	41/7567	117/29348	0.0163881	0.168134	0.147025	P12277/P22455/P54646/Q13131/P30542/Q9UPY5/O95342/Q92887/O95477/P45844/Q14416/O43570/Q9Y5C1/Q6FHJ7/P01308/P05413/P48023/P28340/P15313/P41235/Q96RI1/P31327/A0AV02/P55011/P55017/Q13621/Q9BXP2/Q9H2X9/Q9UHW9/Q9UP95/Q9Y666/P17174/P22413/Q6UWV6/Q9Y5X9/P00480/Q96EB6/Q06495/P02647/P02649/O75603	41	1.78547	BP
GO:0017156	calcium-ion regulated exocytosis	41/7567	117/29348	0.0163881	0.168134	0.147025	Q00535/P08913/P04899/O43820/O43497/O95180/Q14721/Q9P0X4/P16298/P20336/P61224/Q13319/P16615/P84077/O00445/O14795/O43581/P21579/Q14183/Q14184/Q5T7P8/Q6XYQ8/Q86SS6/Q8N9I0/Q8NB66/Q9BQG1/Q9UPW8/Q68EM7/Q8WZA2/O00186/P61764/P61266/Q16623/P51809/P63027/Q15836/Q8TAC9/P21754/Q12836/Q9UNE2/Q92777	41	1.78547	BP
GO:0071349	cellular response to interleukin-12	34/7567	94/29348	0.0166162	0.169277	0.148025	P22626/O14979/P38646/P01579/Q14765/P62937/P07355/P20700/P13796/P23528/P26038/O60674/P23458/P29597/Q13177/P00915/P22301/P29460/P11233/P60953/P61224/P05120/P07237/P00441/Q08722/P84077/P17987/Q9NQ66/Q00169/P37837/Q53EL6/Q13126/P04179/P52907	34	1.77947	BP
GO:0035272	exocrine system development	34/7567	94/29348	0.0166162	0.169277	0.148025	P01375/P25391/P00533/P06213/P11362/P21802/O14786/Q15465/P14210/P60953/Q9ULW5/Q14563/Q99985/Q9UIW2/P01137/P10600/P18075/P61812/Q9UNI1/O15520/P21781/P55075/Q12948/P51788/P26367/O15230/P48436/P56693/P61011/O00712/Q9HB63/Q9NZI6/Q14118/P04085	34	1.77947	BP
GO:0046622	positive regulation of organ growth	34/7567	94/29348	0.0166162	0.169277	0.148025	O00763/Q8WW38/P06493/P11309/P11362/P21802/P28482/P31749/P36894/Q15303/Q16539/Q99835/O95393/P09038/P31371/P55075/P14635/Q13838/Q96QS3/P19544/Q13207/Q99593/Q9UMR3/P16989/P42345/P09544/Q9UGN5/Q92786/Q92908/P80723/Q03167/Q06413/P55895/Q06330	34	1.77947	BP
GO:0071526	semaphorin-plexin signaling pathway	30/7567	81/29348	0.0166254	0.169277	0.148025	P08581/O14786/O60462/P63000/O15041/O43157/O75051/O75326/O95754/Q13214/Q13275/Q13591/Q14563/Q8NFY4/Q92854/Q99985/Q9C0C4/Q9H2E6/Q9H3S1/Q9H3T2/Q9H3T3/Q9NPR2/Q9NTN9/Q9P283/Q9UIW2/O95025/Q9NS98/Q9Y3L3/O94887/P52565	30	1.77923	BP
GO:1901068	guanosine-containing compound metabolic process	30/7567	81/29348	0.0166254	0.169277	0.148025	O14936/Q5S007/P08754/P17081/P61586/P62826/Q9ULC3/Q7Z2Z2/P49915/O00746/O75414/P15531/P22392/P56597/Q13232/Q9Y5B8/Q86XW9/O60313/P27144/Q9UIJ7/Q00013/Q12959/Q15700/Q16774/P00492/P12268/P20839/Q9P2T1/Q8NHV1/Q8IWA4	30	1.77923	BP
GO:0048641	regulation of skeletal muscle tissue development	30/7567	81/29348	0.0166254	0.169277	0.148025	P35222/O00327/Q9H9L7/Q08043/P54762/Q13131/P10415/Q9Y6L7/Q15465/P01137/O14793/P17844/Q92841/O60662/O60902/Q14995/O94966/Q9BYT8/P56524/Q9UKV0/O43435/P16989/P04035/Q9NR63/O00744/P56704/P15172/Q13496/Q06413/O00548	30	1.77923	BP
GO:1902600	proton transmembrane transport	87/7567	275/29348	0.0168213	0.169768	0.148454	P24539/P30405/Q96ES6/P27449/O43707/P21917/P35462/Q495M3/Q7Z2H8/Q495N2/P00395/P00403/Q6U841/Q8NBS3/P35225/Q9NRA2/Q9P2U7/P55851/P49281/P46059/Q16348/O95528/Q9NRM0/O14983/O75185/P05023/P13637/P16615/P20648/P50993/P54707/P98194/Q04656/Q13733/Q93084/P06576/P15313/P21281/P25705/P38606/P51790/P51793/P51795/O75964/Q13488/Q93050/Q9HBG4/Q9Y487/P61421/Q8N8Y2/P00414/Q99623/Q9UJZ1/O75348/O95670/Q96LB4/P19634/…	87	1.77414	BP
GO:0031100	animal organ regeneration	49/7567	144/29348	0.0168508	0.169768	0.148454	P48061/Q16611/P13796/O14965/P00533/P06493/P11802/P19784/P30530/P36888/P37173/P16118/P21730/O15123/Q14623/P22301/P05231/P14210/Q30201/P49763/Q96IY4/P62834/P08709/P67870/P20248/P24385/Q92729/P26045/P27635/P37231/Q92570/P27708/P12004/P04818/Q9HAU5/Q13635/O95832/Q8IWU5/P31939/P09601/P14618/O14744/P62888/Q14693/P12429/P04628/Q03167/P11717/P02647	49	1.77338	BP
GO:0009142	nucleoside triphosphate biosynthetic process	49/7567	144/29348	0.0168508	0.169768	0.148454	P06733/P40763/P24539/P00403/P04075/P05112/O75746/Q9UJS0/P01137/P55072/P23919/P06576/P25705/P07864/P17812/P27708/Q9NRF8/O00746/O75414/P15531/P22392/P56597/Q13232/Q9Y5B8/Q86XW9/P00568/P27144/P30085/Q96MA6/Q9UIJ7/Q9Y6K8/P04818/O75964/Q16635/Q9UJZ1/P14618/P30613/P36542/P09874/P55263/P12268/P20839/Q9NRA0/P48047/O75947/Q9BZX2/Q9HA47/Q9NWZ5/P18859	49	1.77338	BP
GO:0032637	interleukin-8 production	49/7567	144/29348	0.0168508	0.169768	0.148454	P0DMV8/P01375/P40763/P04083/O00206/P58753/Q99836/P43405/Q13163/Q13546/Q9BZL6/O15552/P25116/P55085/P49407/O00602/O00182/Q12891/P01584/P22301/Q8TAD2/Q96PD4/P05231/P13726/P62820/Q9BZW8/P05121/Q9UK05/P08246/A1L4H1/O95786/Q86W26/Q9HC29/Q9Y239/P08575/Q9Y2R2/P02741/O60602/Q15399/Q9Y2C9/P09429/Q6GQQ9/Q04206/P36222/P09525/P35228/P04054/Q15848/Q99497	49	1.77338	BP
GO:0021683	cerebellar granular layer morphogenesis	7567-07-01	12/29348	0.0169263	0.169768	0.148454	O43424/P07093/O60890/O00755/Q15058/Q92786/P23435	7	1.77144	BP
GO:0070127	tRNA aminoacylation for mitochondrial protein translation	7567-07-01	12/29348	0.0169263	0.169768	0.148454	Q5JPH6/Q5JTZ9/Q9BW92/Q9NP81/Q6PI48/Q9UGM6/Q9Y2Z4	7	1.77144	BP
GO:0035768	endothelial cell chemotaxis to fibroblast growth factor	7567-07-01	12/29348	0.0169263	0.169768	0.148454	O43927/P11362/O43320/O76093/P05230/P08620/P09038	7	1.77144	BP
GO:0072033	renal vesicle formation	7567-07-01	12/29348	0.0169263	0.169768	0.148454	P35222/Q99835/P48436/P57073/Q68DA7/P56705/Q2KJY2	7	1.77144	BP
GO:2000544	regulation of endothelial cell chemotaxis to fibroblast growth factor	7567-07-01	12/29348	0.0169263	0.169768	0.148454	O43927/P11362/O43320/O76093/P05230/P08620/P09038	7	1.77144	BP
GO:0032927	positive regulation of activin receptor signaling pathway	7567-07-01	12/29348	0.0169263	0.169768	0.148454	Q15796/P27037/P36896/Q13705/Q96S42/P31371/P67870	7	1.77144	BP
GO:0035766	cell chemotaxis to fibroblast growth factor	7567-07-01	12/29348	0.0169263	0.169768	0.148454	O43927/P11362/O43320/O76093/P05230/P08620/P09038	7	1.77144	BP
GO:1904847	regulation of cell chemotaxis to fibroblast growth factor	7567-07-01	12/29348	0.0169263	0.169768	0.148454	O43927/P11362/O43320/O76093/P05230/P08620/P09038	7	1.77144	BP
GO:0010574	regulation of vascular endothelial growth factor production	24/7567	62/29348	0.0172063	0.171225	0.149728	P35916/Q9NZJ5/P21730/P29275/P41597/Q16581/P01024/P01031/P01583/P01584/P05231/P01137/Q96S42/P35354/P35398/Q8IWU5/Q8IWU6/Q16678/P40189/P49591/P43694/Q9UN36/Q9Y5S8/P61970	24	1.76431	BP
GO:0035404	histone-serine phosphorylation	7567-10-01	20/29348	0.0172295	0.171225	0.149728	O14965/O75582/O75676/P54646/Q13131/Q96GD4/Q9UQB9/P21728/P26927/P14635	10	1.76373	BP
GO:0030647	aminoglycoside antibiotic metabolic process	7567-10-01	20/29348	0.0172295	0.171225	0.149728	Q8N4T8/O43488/O60218/P14550/P15121/P17516/P42330/P52895/Q04828/Q06495	10	1.76373	BP
GO:0010752	regulation of cGMP-mediated signaling	7567-10-01	20/29348	0.0172295	0.171225	0.149728	Q14289/P16066/P20594/P29275/P49286/O00408/Q9HCR9/Q9Y233/P07996/Q8N884	10	1.76373	BP
GO:0099188	postsynaptic cytoskeleton organization	7567-10-01	20/29348	0.0172295	0.171225	0.149728	P12036/P35580/Q9ULJ8/P60709/P63261/Q562R1/P84077/P07196/Q16352/O75052	10	1.76373	BP
GO:2001225	regulation of chloride transport	7567-10-01	20/29348	0.0172295	0.171225	0.149728	Q13237/P25105/P08183/P13569/P41594/P00918/P43166/P78334/P04156/A1A5B4	10	1.76373	BP
GO:0008228	opsonization	7567-10-01	20/29348	0.0172295	0.171225	0.149728	P0C0L4/P0C0L5/Q15485/Q8IWL2/Q08722/Q92614/P02741/P26022/Q9BUD6/P39877	10	1.76373	BP
GO:0043279	response to alkaloid	72/7567	223/29348	0.0173023	0.171225	0.149728	P11021/P08238/P42574/P55210/P55212/Q05086/Q00987/Q96SB3/Q14289/P05129/Q00535/Q02156/Q13131/P14416/P21554/P21728/P21917/P21918/P28222/P28223/P29274/P29371/P30559/P35372/P35462/P61073/Q9HAR2/Q05586/Q07817/P06276/Q13698/P17405/P53041/P17787/P46098/P31930/P30531/Q01959/P20248/Q15029/P80404/P37231/P27708/P50570/P00505/P10809/Q13009/O95352/Q92769/Q9UQL6/Q9GZT4/Q9UBN1/Q04206/P40145/O14958/Q02127/P42345/…	72	1.7619	BP
GO:0014009	glial cell proliferation	29/7567	78/29348	0.0173355	0.171225	0.149728	P01375/P78423/P01374/Q14289/P07333/P07948/P24723/P41743/P11229/P01584/Q6ZMJ4/P05231/P36873/P48357/P09603/O95760/Q9UPY3/P13639/P48735/P41161/P12755/Q01094/P35240/P35716/P56693/Q06945/P42345/P10909/P21246	29	1.76106	BP
GO:0035722	interleukin-12-mediated signaling pathway	33/7567	91/29348	0.017387	0.171225	0.149728	P22626/O14979/P38646/P01579/Q14765/P62937/P07355/P20700/P13796/P23528/P26038/O60674/P23458/P29597/Q13177/P00915/P22301/P29460/P11233/P60953/P61224/P05120/P07237/P00441/P84077/P17987/Q9NQ66/Q00169/P37837/Q53EL6/Q13126/P04179/P52907	33	1.75977	BP
GO:0043300	regulation of leukocyte degranulation	33/7567	91/29348	0.017387	0.171225	0.149728	O15530/P07332/P07948/P09769/P16591/P43405/P51451/P25105/P29275/P41597/P55085/Q9UHX3/O00182/P35225/P05112/P05107/P30511/P15153/Q14627/P24394/Q12946/P11215/O43747/P11274/Q12979/P61764/Q15833/Q12846/P09601/P51809/Q9BV40/Q9NRA0/P11279	33	1.75977	BP
GO:0032210	regulation of telomere maintenance via telomerase	33/7567	91/29348	0.017387	0.171225	0.149728	P07910/P09651/Q00839/P35222/O14733/P12931/P27361/P28482/P51955/Q04759/Q8IW41/Q8TD08/Q8TDX7/Q96GD4/Q9Y6R4/Q8IU60/Q9C010/P17987/P40227/P48643/P49368/P50990/P50991/P78371/Q99832/Q01780/Q8IZH2/O95453/Q9H0A0/Q13315/Q13535/O95271/P13010	33	1.75977	BP
GO:0048247	lymphocyte chemotaxis	33/7567	91/29348	0.017387	0.171225	0.149728	Q9H4A3/P78556/O43927/O95715/P10147/P13236/P16619/Q8NHW4/O15444/O00585/Q9Y258/P78423/P22362/Q92583/P31151/P47992/Q9UBD3/Q14289/O95747/Q9UEW8/Q9H2F3/P32249/P41597/P49682/O00329/P48736/P78325/O43557/P55011/Q6J4K2/O75881/P41221/P0DJI8	33	1.75977	BP
GO:0055017	cardiac muscle tissue growth	56/7567	168/29348	0.017391	0.171225	0.149728	Q8WW38/Q15797/P06493/P11309/P11362/P21802/P28482/P36894/P36897/P37173/P45985/P49840/Q13153/Q13546/Q15303/Q15759/Q16539/P21453/P35348/P50052/O15350/P01019/O95393/P61812/P09038/P31371/Q9NP95/P14635/Q13838/Q12948/Q99958/P19793/Q07869/Q12802/Q13207/Q99593/Q9UMR3/P42345/P17302/P09544/Q13253/Q92833/P41220/P49798/Q68CP9/Q9UGN5/O94875/Q6N022/P43694/Q92908/P56539/Q03167/Q06413/Q9ULP0/Q06330/Q9Y5B0	56	1.75968	BP
GO:0014032	neural crest cell development	56/7567	168/29348	0.017391	0.171225	0.149728	P23528/P07949/P27361/P28482/P36894/Q04771/Q15303/P24530/P25101/P41595/O14786/O60462/Q99835/Q15465/O15041/O75326/O95754/Q13214/Q13275/Q13591/Q14563/Q8NFY4/Q92854/Q99985/Q9C0C4/Q9H2E6/Q9H3S1/Q9H3T2/Q9H3T3/Q9NPR2/Q9NTN9/Q9P283/O95025/Q9NS98/P12644/P18075/Q53G59/Q8NFY9/P21583/Q8IZV5/Q12948/Q99958/O94788/O15230/P35716/P48436/P56693/P57073/O43435/P98172/P08133/Q6V0L0/Q14978/Q02297/Q13428/P78504	56	1.75968	BP
GO:0044344	cellular response to fibroblast growth factor stimulus	74/7567	230/29348	0.0174112	0.171225	0.149728	P09651/P35222/O43927/P10145/P11362/P21802/P22455/P22607/P27361/P28482/Q6XUX3/Q9BZL6/Q6V0I7/Q8N474/Q86Z14/Q9UEF7/Q12794/Q12891/P61106/Q7Z333/P24928/P30876/O15520/O43320/O60258/O76093/P05230/P08620/P09038/P10767/P11487/P12034/P21781/P31371/P55075/P61328/Q9NP95/Q9HCT0/P22681/P52435/P62875/P62993/Q06124/P19388/P22736/P31327/P19387/P46940/P13984/P52434/O15514/Q09161/O43559/O43597/O43609/O43610/Q7Z698/…	74	1.75917	BP
GO:0034728	nucleosome organization	76/7567	237/29348	0.0174973	0.171652	0.150102	P10412/P16401/P16402/P16403/P22492/Q02539/P62805/Q99525/P16104/Q7L7L0/Q9H2G4/P49450/P68431/P84243/Q16695/Q71DI3/O60814/P06899/P23527/P33778/P58876/P62807/Q16778/Q5QNW6/Q8N257/Q93079/Q96A08/Q99877/Q99879/Q99880/Q8TAQ2/Q92922/P06748/Q9NQV7/Q9GZN1/Q9NVP2/Q9Y294/P0C1H6/Q7Z2G1/Q96GM5/O60264/P46100/P51532/Q149N8/Q6ZRS2/Q8TDI0/Q9ULG1/P49736/Q12830/Q9Y5B9/O75367/Q9P0M6/P26583/P48436/O60318/Q8WYB5/Q92794/…	76	1.75703	BP
GO:0032635	interleukin-6 production	76/7567	237/29348	0.0174973	0.171652	0.150102	Q08211/Q14116/P01579/Q9H6S1/P01375/P40763/P78423/Q53H80/O00206/P58753/Q8IUC6/Q99836/O15264/O43353/P41240/P43405/P49137/Q9Y616/P25116/P29275/P55085/Q92847/P32121/P49407/Q15109/P16671/O00182/Q12891/P01583/P01584/P22301/Q16552/Q8TAD2/Q96PD4/P05231/P14210/P01889/P02686/P22894/Q96AH8/Q969D9/O95786/Q9BYX4/P59046/Q7RTR2/Q86W26/Q9HC29/Q9Y239/P05067/O95760/Q06124/P29350/Q9Y2R2/Q08722/Q92949/Q9BZS1/Q96RI1/…	76	1.75703	BP
GO:0046209	nitric oxide metabolic process	48/7567	141/29348	0.0177125	0.173516	0.151731	P01579/P07900/P08238/P01375/P84022/O00206/Q8IUC6/Q14289/O60674/O75116/P06213/P31749/P49238/P50052/P52569/P16671/P01584/P22301/P05107/Q13563/P22894/P63000/P01019/P35354/P23634/Q08722/P68871/P35270/Q9BYV1/P35398/P31327/P50570/P26022/O75052/Q9Y2C9/Q9BQE4/P00966/P30793/P42345/P16435/P29474/P29475/P35228/Q16647/Q16678/P10909/P05362/Q03135	48	1.75172	BP
GO:0042759	long-chain fatty acid biosynthetic process	23/7567	59/29348	0.0177733	0.173516	0.151731	P34913/P35354/Q9Y4I1/P15428/Q5FVE4/Q96GR2/O60427/P09917/P04798/P05177/P05181/P08684/P10632/P10635/P11712/O15296/O75342/P16050/P18054/Q9BYJ1/Q9H5J4/P36969/P09960	23	1.75023	BP
GO:0036260	RNA capping	23/7567	59/29348	0.0177733	0.173516	0.151731	P50613/P19447/P24928/P30876/P51946/P51948/O43148/P52435/P62875/O60942/P19388/P19387/P13984/P52434/O15514/Q09161/Q8IYT2/Q8N1G2/P18074/P35269/Q13888/Q92759/O00267	23	1.75023	BP
GO:0009452	7-methylguanosine RNA capping	23/7567	59/29348	0.0177733	0.173516	0.151731	P50613/P19447/P24928/P30876/P51946/P51948/O43148/P52435/P62875/O60942/P19388/P19387/P13984/P52434/O15514/Q09161/Q8IYT2/Q8N1G2/P18074/P35269/Q13888/Q92759/O00267	23	1.75023	BP
GO:0002369	T cell cytokine production	28/7567	75/29348	0.0180658	0.17607	0.153965	Q14116/Q9Y4K3/P47992/O43318/Q05513/P41597/P24390/Q13467/Q05315/P01584/P29460/P05112/P05231/P01563/P01574/P04439/P30511/Q30201/P49279/Q96P20/Q9BZS1/O15105/Q12959/O95256/P14778/Q13478/P60033/Q9UL17	28	1.74314	BP
GO:0097755	positive regulation of blood vessel diameter	42/7567	121/29348	0.0180786	0.17607	0.153965	P00533/Q13873/Q13976/P07550/P08588/P13945/P21728/P24530/P25105/P29274/P29275/P30411/P30542/P49286/P50052/P55085/Q99527/P41180/P01308/P01019/P28827/P00441/Q03181/P31327/P56199/Q9NPJ1/A6NI28/Q02108/P09601/P30793/Q9H1Y0/P29474/P29475/P17302/P36382/P41220/P18054/Q9HB40/Q12791/P04179/P07203/P02649	42	1.74284	BP
GO:0071478	cellular response to radiation	110/7567	357/29348	0.0181215	0.176275	0.154144	P11021/P16104/Q7L7L0/O75113/Q92844/Q07812/Q16611/Q96LC9/Q5EG05/P23025/P50579/P06748/P02511/P0DP23/Q00987/P04637/O14757/O15264/O96017/P31751/P32298/P51841/Q15831/Q15835/Q16539/Q86UE8/Q8WTQ7/Q96GD4/Q96KB5/Q9NYL2/Q9P2K8/Q02846/Q12888/P04001/P08100/Q01726/Q6U736/Q9H1Y3/Q9UHM6/O14718/Q9Y2T5/Q9H9F9/P10523/Q07817/O15537/P55083/Q8N474/Q96HF1/P11488/O43820/Q12794/Q12891/P29973/P16499/P35913/P01112/P62745/…	110	1.7418	BP
GO:0002279	mast cell activation involved in immune response	32/7567	88/29348	0.0181896	0.176724	0.154537	O15530/P07332/P07948/P09769/P10721/P16591/P43405/P51451/Q06187/P29275/Q9UHX3/O00182/P35225/P05112/O00329/P48736/P15153/Q14627/P24394/P22681/Q12946/Q92570/O95267/P61764/Q15833/O14638/P09601/P51809/Q9BV40/Q6PUV4/Q9NRA0/P10645	32	1.74018	BP
GO:0046889	positive regulation of lipid biosynthetic process	50/7567	148/29348	0.0182762	0.177352	0.155085	P01579/P01375/P04083/P31749/Q05655/Q13131/P25090/P28223/P28335/P37288/P41595/Q8IZF2/P45844/Q8WTV0/P01225/P01215/P01584/P01308/P05413/P57729/P22004/Q9BV23/P05230/P35354/Q7Z5P4/Q8IZV5/P20393/P55055/Q13133/Q96RI1/P17655/Q99490/Q6UWV6/O95573/Q6PCB7/P42345/P16435/P22680/P56705/Q9NTG7/Q9Y6E7/P49675/Q9NRA0/Q9NYP7/Q92636/P21754/O95476/P02647/P02649/Q6Q788	50	1.73811	BP
GO:0000188	inactivation of MAPK activity	22/7567	56/29348	0.0183261	0.177409	0.155135	Q13227/P28562/Q05923/Q13115/P67775/O95147/P51452/Q13202/Q16690/Q16828/Q16829/Q8NEJ0/Q99956/Q9BY84/Q9H596/Q9Y6W6/Q7Z698/Q7Z699/Q2MJR0/P49796/P49798/Q03135	22	1.73693	BP
GO:0061036	positive regulation of cartilage development	22/7567	56/29348	0.0183261	0.177409	0.155135	P84022/Q15797/O00238/P37023/Q13873/P13497/O95393/P12643/P12644/P22004/P43026/Q6KF10/Q9UK05/Q9Y4K0/O76093/Q05516/O15105/P48436/Q04206/P16435/P41221/P21741	22	1.73693	BP
GO:0072073	kidney epithelium development	85/7567	269/29348	0.0184947	0.178826	0.156375	P35222/Q96J92/P42224/Q9BRK4/Q9NSA3/P84022/Q15796/Q15797/Q99717/O94813/P54764/P07949/P11362/P21802/Q15375/Q13418/P25025/P50052/P10415/Q6V0I7/Q96JQ0/Q99835/Q8N474/Q15465/Q13563/P23560/P15692/P49763/Q8TE57/P01019/O95390/P12643/P12644/P18075/P05230/P09038/P55075/Q9UH77/Q16827/Q12965/Q12948/Q16676/Q92949/Q99958/P10276/P10826/P46940/O15105/O43541/Q13485/Q12959/P18827/P31431/P19544/O43609/Q02962/Q06710/…	85	1.73295	BP
GO:0007256	activation of JNKK activity	7567-11-01	23/29348	0.0186849	0.179803	0.157229	O43283/O43353/P80192/Q02779/Q12852/Q13546/Q16584/Q7Z2Y5/Q8NB16/Q9UKE5/Q03468	11	1.72851	BP
GO:0006069	ethanol oxidation	7567-11-01	23/29348	0.0186849	0.179803	0.157229	P00325/P00326/P07327/P11766/P28332/P00352/P05091/P30837/Q9NR19/Q9NUB1/P40394	11	1.72851	BP
GO:0051917	regulation of fibrinolysis	7567-11-01	23/29348	0.0186849	0.179803	0.157229	P22415/Q12884/P00734/P00747/P00748/Q96IY4/P05121/P08697/P03951/P03952/P07996	11	1.72851	BP
GO:0043508	negative regulation of JUN kinase activity	7567-11-01	23/29348	0.0186849	0.179803	0.157229	Q9UQF2/Q8TD23/Q9H422/Q8N474/Q96HF1/P29508/P31689/Q8WTR2/Q9Y6W6/Q9Y2R2/Q53EL6	11	1.72851	BP
GO:0010464	regulation of mesenchymal cell proliferation	27/7567	72/29348	0.0188147	0.180806	0.158106	P35222/P42224/Q9NSA3/P02545/O15409/P11362/P21802/P36894/P37173/Q99835/Q14623/Q15465/P15692/P12644/P31371/O60902/Q12946/Q9Y4H2/P48436/O00712/O43435/O96014/P09544/P41221/P01106/P04085/P21246	27	1.7255	BP
GO:0140058	neuron projection arborization	21/7567	53/29348	0.0188564	0.180806	0.158106	O43283/Q13464/Q5S007/Q9NQU5/Q9UL54/Q8N2Q7/O14786/Q9ULV1/P36544/Q14563/Q9HCE1/B2RTY4/P78352/Q96CW9/Q9Y2I2/O14640/O14641/Q92997/P41221/P21246/Q9UPN3	21	1.72454	BP
GO:0009081	branched-chain amino acid metabolic process	21/7567	53/29348	0.0188564	0.180806	0.158106	Q9HCC0/Q8N3J5/Q99714/P12694/Q02252/P20132/Q96GA7/P21953/Q96RQ3/Q13825/Q6NVY1/P24752/A1L0T0/P31937/P11182/P26440/P45954/Q9UKU7/P09622/O15382/P54687	21	1.72454	BP
GO:0046661	male sex differentiation	98/7567	315/29348	0.0189045	0.181052	0.158321	P35222/A6NDE4/P84243/Q07812/O43521/P0CG47/P35221/Q8WW38/Q13162/Q99717/P20042/Q02790/P04629/P06213/P09619/P10721/P16234/P22612/P27037/P36894/P36897/Q01974/Q16671/P22888/P23945/Q9Y653/P00797/P10415/Q07817/Q92843/P01225/P01229/Q8N474/Q96HF1/O43323/Q15465/O60911/P50281/P51153/O43506/Q13444/Q9UKF5/Q9UKJ8/Q14563/P22003/P22004/P61812/P08476/P50591/O15520/P31371/P55075/P24385/P46100/P23921/Q6JEL2/Q9HBE1/…	98	1.72344	BP
GO:0051341	regulation of oxidoreductase activity	68/7567	210/29348	0.0189429	0.181082	0.158347	P01579/P07900/P01375/Q96E22/P0DP23/P19838/Q14289/P00519/P00533/P27037/P31749/P42684/Q5S007/Q9Y572/P21554/P21918/P30556/P34972/P41595/P50052/P17342/Q8WTV0/P00374/P04899/P08754/P02730/P01583/P01584/P35225/P01308/P01116/P01019/P00738/P12544/P06734/Q9HC29/Q9Y239/Q9P0J1/Q9P2J9/P23634/Q04656/Q8IVQ6/O14618/Q8WWM9/P35270/P11473/Q8N4E7/P50570/Q9UBN7/Q99623/O75052/O75608/P30793/P16435/P29474/O15528/Q9NTG7/…	68	1.72255	BP
GO:0050433	regulation of catecholamine secretion	38/7567	108/29348	0.0189525	0.181082	0.158347	P48061/P25098/O14843/P08913/P14416/P18089/P18825/P21554/P28222/P28223/P29274/P30559/P35462/P47900/P49146/P50052/Q92847/Q9H244/Q9Y5N1/P16389/Q14721/P17787/P43681/Q15825/P20336/P01019/Q9NP95/O00445/O43581/P21579/Q5T7P8/Q6XYQ8/Q86SS6/Q8N9I0/Q9BQG1/P80404/Q16623/P10645	38	1.72233	BP
GO:0002711	positive regulation of T cell mediated immunity	31/7567	85/29348	0.0190245	0.181554	0.15876	Q14116/Q9Y4K3/P47992/O43318/Q05513/Q13467/P01584/P29460/Q9NPF7/P05231/Q9Y226/P01889/P04439/P13747/P17693/P25311/P30511/Q95460/P06126/P15812/P15813/P29016/P29017/Q96P20/P08575/Q9BZS1/P10809/P14778/Q13478/P60033/P21754	31	1.72069	BP
GO:0045682	regulation of epidermis development	49/7567	145/29348	0.0192164	0.183028	0.160049	P35222/P01375/P35908/Q9NSB2/P31947/Q9BQL6/O75116/P24723/Q13464/Q6YHK3/Q99835/Q6FHJ7/Q9H3D4/O60911/P07711/P43235/Q9UIV8/P12644/P61812/Q9NR23/Q14145/O76013/P13645/Q04695/O15353/Q12948/P11473/Q03181/P22392/P43268/Q13485/O75367/Q9P0M6/Q13635/Q9Y6C5/Q6ISB3/Q9NZI5/O15528/O00744/P41221/P12524/O15296/O00204/P22223/Q13951/Q15628/O15525/Q9ULX9/O00548	49	1.71633	BP
GO:0030901	midbrain development	54/7567	162/29348	0.0192243	0.183028	0.160049	P12277/P35222/P11021/P24539/Q15797/Q9H8G1/P0DP23/P27348/P62258/Q04917/P11362/P21802/P34925/P48730/P49674/Q5TCY1/P25025/P60709/Q6S8J3/O60353/Q9NPG1/Q9UP38/Q8N474/Q96HF1/Q15465/P02686/P60953/P61586/Q7Z4P5/P23946/P31371/Q16352/Q99853/P43354/Q07889/P00367/O43761/Q5VXT5/O75489/Q9BPZ7/O14905/P04628/P09544/P41221/P56703/P56704/O60671/Q8IXJ6/P52848/P80723/P51878/P63167/Q9UN36/P18859	54	1.71615	BP
GO:0043648	dicarboxylic acid metabolic process	61/7567	186/29348	0.0192711	0.183257	0.16025	Q9UBQ7/Q9UPY5/P00374/Q86XF0/O75746/P54886/P07098/P40925/P40926/P04181/Q96RI1/O75874/P48735/Q02218/P00505/P17174/P17735/Q6YP21/Q8TD30/Q8NHS2/P07954/O75891/P30038/P51649/Q3SY69/P11586/P13995/Q9H903/P00367/P49448/P31939/Q4G176/P23368/P48163/Q16798/P00966/P36957/Q9UBK8/P34896/P34897/P07101/P49675/Q96I99/Q9P2R7/Q8TDX5/Q8IWW8/P42898/Q05329/Q99259/Q9NQR4/Q15274/Q6UB35/P09622/P35558/P19440/P31040/P49914/…	61	1.71509	BP
GO:0033198	response to ATP	20/7567	50/29348	0.0193538	0.18361	0.160558	Q93086/P41231/P47900/P51582/Q96G91/Q9H244/O60706/P01584/Q13507/P14151/Q8WYL5/P14625/P35354/P00441/P10809/P30613/P32418/Q15413/Q14654/P52824	20	1.71323	BP
GO:0008211	glucocorticoid metabolic process	20/7567	50/29348	0.0193538	0.18361	0.160558	Q04917/P14060/P26439/O95180/P08185/P12643/P22003/P05023/P28845/P80365/P05093/P05108/P08686/P15538/P19099/P56705/P49675/Q9UNE7/P52824/P02647	20	1.71323	BP
GO:0071774	response to fibroblast growth factor	78/7567	245/29348	0.0193859	0.183699	0.160636	P09651/P35222/O43927/P10145/P11362/P21802/P22455/P22607/P27361/P28482/Q6XUX3/Q9BZL6/P41180/Q6V0I7/P24821/Q8N474/Q86Z14/Q9UEF7/Q12794/Q12891/P48547/P61106/Q7Z333/P24928/P30876/O15520/O43320/O60258/O76093/P05230/P08620/P09038/P10767/P11487/P12034/P21781/P31371/P55075/P61328/Q9NP95/Q9HCT0/P22681/P52435/P62875/P62993/Q06124/P19388/P22736/P31327/P19387/P19419/P46940/P13984/P52434/O15514/Q09161/O43559/…	78	1.71251	BP
GO:0014855	striated muscle cell proliferation	46/7567	135/29348	0.0195762	0.185284	0.162022	P40763/Q8WW38/Q15797/Q9H9L7/P54762/O60674/P06493/P11309/P11362/P21802/P28482/P36894/P36897/P37173/Q13546/Q15303/Q15759/Q16539/Q15389/Q15465/O15350/O95393/P61812/O14793/P09038/P31371/Q9NP95/P14635/Q12948/Q99958/P19793/Q03181/Q13207/Q99593/Q9UMR3/P17302/P09544/Q13253/Q92833/Q68CP9/Q6N022/Q92908/Q03167/Q06413/Q9ULP0/Q06330	46	1.70827	BP
GO:0099558	maintenance of synapse structure	7567-12-01	26/29348	0.0196809	0.185405	0.162127	O15083/P56545/O60242/P20336/P62330/O60890/Q12959/Q15700/Q92796/P23435/O75973/Q8IUK8	12	1.70596	BP
GO:0006646	phosphatidylethanolamine biosynthetic process	7567-12-01	26/29348	0.0196809	0.185405	0.162127	Q99447/Q8TBG4/P35790/Q9HBU6/Q9NVF9/Q9Y259/Q6PCB7/Q14693/Q92539/Q9BQK8/P16050/Q9UG56	12	1.70596	BP
GO:0002475	antigen processing and presentation via MHC class Ib	7567-12-01	26/29348	0.0196809	0.185405	0.162127	Q03519/P13747/P17693/P25311/P30511/P06126/P15812/P15813/P29016/P29017/O00203/O14617	12	1.70596	BP
GO:0007216	G protein-coupled glutamate receptor signaling pathway	7567-12-01	26/29348	0.0196809	0.185405	0.162127	O00222/O15303/P41594/Q13003/Q13255/Q14416/Q14831/Q14832/Q14833/Q86YM7/Q9NSB8/Q9NSC5	12	1.70596	BP
GO:2000379	positive regulation of reactive oxygen species metabolic process	65/7567	200/29348	0.0197253	0.185494	0.162206	P01579/P07900/P08238/P01375/P84022/O95201/O00206/Q8IUC6/P04637/Q14289/O60674/P00533/P06213/P09619/P31749/P37173/P43405/Q05655/Q13546/Q16539/Q9Y572/P25090/P30556/P50052/P55085/O14514/Q05586/P16671/P00403/P04899/P08754/P01584/P05107/Q13563/P00734/P01127/P22894/P51159/P01019/P01137/P35354/P62993/P00441/P68871/Q9BYV1/O43524/P11215/P50570/P56524/P02741/P26022/O75052/Q9Y2C9/P42330/P00966/P42345/Q13423/…	65	1.70498	BP
GO:0051650	establishment of vesicle localization	124/7567	408/29348	0.0197587	0.185494	0.162206	P35222/Q9Y6K9/O60282/P33176/Q12840/Q92845/Q9BQS8/Q08379/Q15643/P00451/Q8IUR0/Q13618/O43707/P48730/Q00535/Q05513/Q12851/Q15831/Q5S007/Q8TD08/P42261/Q8N2Q7/P12259/O00743/P53634/Q9UBR2/O00194/P20336/P51149/P51159/P62491/P62820/Q15907/Q9H0T7/Q9H0U4/P01009/P14672/O14656/P46459/Q53G59/P84077/Q9H0F7/Q9NR31/Q9Y6B6/B0I1T2/O00159/O00160/O43795/O94832/Q12965/Q13402/Q6PIF6/Q96H55/Q9NQX4/Q9UBC5/Q9UKN7/Q9ULV0/…	124	1.70424	BP
GO:0000027	ribosomal large subunit assembly	19/7567	47/29348	0.0198054	0.185494	0.162206	P62750/Q9NQ55/Q9NUL7/Q9H7B2/Q8TDN6/P27635/Q96L21/P46087/Q9NU22/P39023/Q92901/Q02878/Q9Y3B7/P83731/Q9UHA3/Q14137/P63173/Q15050/Q9NZM5	19	1.70322	BP
GO:0001945	lymph vessel development	19/7567	47/29348	0.0198054	0.185494	0.162206	P29317/P35916/P37023/P43405/Q13705/Q13873/O00214/Q96DT0/P16298/P15692/Q15678/Q12948/Q99958/P24468/Q4LDE5/P35713/O43435/P52799/Q92786	19	1.70322	BP
GO:0070911	global genome nucleotide-excision repair	19/7567	47/29348	0.0198054	0.185494	0.162206	P0CG47/P0CG48/P62979/P62987/P23025/P41208/P19447/Q86WJ1/Q13619/Q13620/P62877/Q70EL2/Q16531/P18074/P09874/P07992/Q92889/Q13888/Q92759	19	1.70322	BP
GO:0070527	platelet aggregation	43/7567	125/29348	0.0198322	0.18553	0.162237	P35579/P04792/Q86UX7/P07948/P16234/P17252/P43405/P51451/Q04759/Q05655/Q06418/Q13976/Q13418/Q9H244/Q9UPY5/P60709/P63261/P40238/P02671/P02675/P02679/P63092/Q5JWF2/P05106/P42338/P48736/P61225/Q8TE60/P07093/P08217/P29350/P68871/P80404/P53582/O00186/P61764/P21926/P56704/P18206/P18054/Q9BXJ1/P49747/Q9Y490	43	1.70263	BP
GO:0046164	alcohol catabolic process	37/7567	105/29348	0.0198941	0.185893	0.162555	P30989/Q8WTV0/P32019/P05091/P30837/P43353/O15056/O43426/O14732/O95861/P29218/P49441/Q9NX62/P32189/Q14410/Q6ZS86/Q9UJM8/O60218/P42330/P51857/P22680/Q02318/Q9NYL5/Q9Y6A2/O43704/O75897/P0DMM9/P49888/P50225/P50226/Q06520/Q13614/Q9Y216/P60174/P40394/P43304/P02649	37	1.70128	BP
GO:0007626	locomotory behavior	115/7567	376/29348	0.0199564	0.186075	0.162714	Q9H254/O75376/P48061/O43815/P60983/P54764/O60229/Q02156/Q5S007/Q9H2X6/Q9NQU5/Q9P286/Q9UM73/O15354/P14416/P21728/P21917/P25929/P28335/P29274/P30989/P35372/P35462/P41143/P41145/P41146/P41968/P49146/Q92847/Q9Y2T5/Q9HAR2/Q9NYQ6/Q9BZC7/O15303/P41594/Q05586/Q13255/P32121/Q96B67/Q8NFZ4/P27487/Q92752/Q9ULV1/P09471/Q6U841/P35498/Q00975/Q9NZV8/P16298/Q05940/P17787/P23415/P30926/P32297/P43681/P48167/P34130/…	115	1.69992	BP
GO:0048864	stem cell development	58/7567	176/29348	0.0199597	0.186075	0.162714	P23528/P07949/P27361/P28482/P36894/Q04771/Q15303/P24530/P25101/P41595/O14786/O60462/Q99835/Q15465/O15041/O75326/O95754/Q13214/Q13275/Q13591/Q14563/Q8NFY4/Q92854/Q99985/Q9C0C4/Q9H2E6/Q9H3S1/Q9H3T2/Q9H3T3/Q9NPR2/Q9NTN9/Q9P283/O95025/Q9NS98/P12644/P18075/Q53G59/Q8NFY9/P21583/P08575/Q8IZV5/Q12948/Q99958/O94788/O15230/P35716/P48436/P56693/P57073/O43435/P98172/P08133/Q6V0L0/O00755/Q14978/Q02297/Q13428/…	58	1.69985	BP
GO:0032369	negative regulation of lipid transport	18/7567	44/29348	0.0201952	0.187471	0.163934	P19838/P31749/P31751/P50052/Q9BZC7/Q9H221/Q9H222/Q15465/P05106/Q8NBP7/Q06124/P55055/Q13133/Q9Y4H2/P78329/O15496/P07996/P18859	18	1.69475	BP
GO:0000272	polysaccharide catabolic process	18/7567	44/29348	0.0201952	0.187471	0.163934	P0DP23/P15735/Q16816/P01308/P62136/P62140/O95685/Q86XI6/P46019/P46020/Q93100/P28039/P36871/Q6PCE3/Q96G03/Q13231/Q9BZP6/P35573	18	1.69475	BP
GO:0002827	positive regulation of T-helper 1 type immune response	13/7567	29/29348	0.0203111	0.187471	0.163934	Q14116/P04083/P47992/O43353/P41597/P01584/P29460/Q9NPF7/P49279/Q86W26/P14778/Q13478/P47712	13	1.69227	BP
GO:0061436	establishment of skin barrier	17/7567	41/29348	0.0205032	0.187471	0.163934	Q86YZ3/P04264/P31947/P08581/Q86UK0/Q9H3D4/P08779/O14493/O95832/Q8TE85/Q9NZI5/Q9NR63/O75342/P18054/Q9BYJ1/Q9BW60/P16949	17	1.68818	BP
GO:0140112	extracellular vesicle biogenesis	17/7567	41/29348	0.0205032	0.187471	0.163934	P01579/Q8WUM4/Q8NCT1/Q92905/P51149/P51159/P62491/O75351/Q9UN37/Q9NQ11/Q96H20/P18827/P31431/O43633/O14964/Q92783/Q99816	17	1.68818	BP
GO:0010447	response to acidic pH	17/7567	41/29348	0.0205032	0.187471	0.163934	Q9BXF6/P12931/O00270/P46093/Q8IYL9/Q99624/Q9P0L9/P25774/Q15907/P36955/P19634/Q9Y5S8/P35558/Q99538/P78348/Q16515/Q9UHC3	17	1.68818	BP
GO:0034035	purine ribonucleoside bisphosphate metabolic process	17/7567	41/29348	0.0205032	0.187471	0.163934	P50443/P22413/O95861/Q9NX62/O00204/O00338/O43704/O75897/P0DMM9/P49888/P50225/P50226/Q06520/Q9BR01/Q6IMI4/O43252/O95340	17	1.68818	BP
GO:0050427	3'-phosphoadenosine 5'-phosphosulfate metabolic process	17/7567	41/29348	0.0205032	0.187471	0.163934	P50443/P22413/O95861/Q9NX62/O00204/O00338/O43704/O75897/P0DMM9/P49888/P50225/P50226/Q06520/Q9BR01/Q6IMI4/O43252/O95340	17	1.68818	BP
GO:0023058	adaptation of signaling pathway	17/7567	41/29348	0.0205032	0.187471	0.163934	P25098/P32298/P07550/P14416/P28222/P35414/P35462/P41595/P48546/P32121/P49407/P10523/P36575/O15537/P50570/Q05193/Q13888	17	1.68818	BP
GO:0007194	negative regulation of adenylate cyclase activity	17/7567	41/29348	0.0205032	0.187471	0.163934	O75781/O43603/O60755/P14416/P24530/P35462/P41597/P47211/Q9BPV8/Q9NPC1/Q9BY21/O75899/P17342/Q14416/Q14832/P04899/P08754	17	1.68818	BP
GO:0010463	mesenchymal cell proliferation	33/7567	92/29348	0.0205504	0.187471	0.163934	P35222/P42224/Q9NSA3/P02545/O15409/P11362/P21802/P36894/P37173/Q6V0I7/Q96JQ0/Q99835/Q14623/Q15465/P15692/P12643/P12644/P18075/P08620/P21781/P31371/O60902/Q12946/Q9Y4H2/P48436/O00712/O43435/O96014/P09544/P41221/P01106/P04085/P21246	33	1.68718	BP
GO:0001649	osteoblast differentiation	123/7567	405/29348	0.0206274	0.187471	0.163934	P07910/O60506/P55265/Q08211/Q00839/P35222/P38159/Q00610/P10147/P84243/P01375/P17535/Q9NSA3/Q9BQG0/P84022/Q15797/Q99717/P67936/Q05397/O00238/P17612/P21802/P27037/P29317/P31749/P36894/Q00534/Q04771/Q13705/Q13873/Q15139/Q16832/Q13418/Q5NUL3/Q03431/Q9Y294/P22303/P24821/Q9UQP3/Q99835/Q9UP38/Q8N474/Q96HF1/P63092/Q5JWF2/O43323/Q14623/Q15465/P05231/P14210/Q9H3D4/P62070/O75326/Q92854/P12643/P12644/P18075/…	123	1.68556	BP
GO:0002922	positive regulation of humoral immune response	14/7567	32/29348	0.0206526	0.187471	0.163934	P01375/P01374/P32248/P01024/P20142/P01584/P49862/Q9Y337/P06734/P08575/P35232/P21754/Q12836/A6NK06	14	1.68502	BP
GO:0006206	pyrimidine nucleobase metabolic process	14/7567	32/29348	0.0206526	0.187471	0.163934	P28482/P23921/P17812/P27708/P31327/Q9NRF8/P30085/Q02252/P04818/Q14117/Q02127/Q12882/P42345/P11172	14	1.68502	BP
GO:0000717	nucleotide-excision repair, DNA duplex unwinding	16/7567	38/29348	0.0207043	0.187471	0.163934	P0CG47/P0CG48/P62979/P62987/P23025/P41208/P19447/Q86WJ1/Q13619/Q13620/P62877/Q16531/P18074/P09874/Q13888/Q92759	16	1.68394	BP
GO:0044247	cellular polysaccharide catabolic process	16/7567	38/29348	0.0207043	0.187471	0.163934	P0DP23/P15735/Q16816/P01308/P62136/P62140/O95685/Q86XI6/P46019/P46020/Q93100/P28039/P36871/Q6PCE3/Q96G03/P35573	16	1.68394	BP
GO:1903524	positive regulation of blood circulation	50/7567	149/29348	0.0207668	0.187471	0.163934	P09493/P00533/P31749/P49840/P08588/P18825/P20309/P21731/P25021/P25100/P25105/P25116/P28223/P29371/P30518/P30559/P35348/P35367/P35368/P37288/P47901/P55085/P43116/P41180/P02671/P02675/P02679/P51787/Q08499/P61586/P28907/P61812/P35354/O14983/P05023/P16615/P50993/O75052/P30793/P17302/P36382/Q92736/P41220/P49798/P10645/P05362/Q03135/P00813/P18859/Q9BYF1	50	1.68263	BP
GO:0030104	water homeostasis	50/7567	149/29348	0.0207668	0.187471	0.163934	Q86YZ3/P04264/Q7L804/P13861/P31323/Q96PU5/P31947/P08581/P17612/P22612/P22694/P30518/P47872/Q02643/P13569/Q86UK0/Q12891/Q9H3D4/P62491/P15313/P08779/Q9ULV0/O14493/O95832/O43306/O60266/O60503/O95622/P40145/P51828/Q08462/Q08828/Q8NFM4/P15121/Q8TE85/Q9NZI5/P20073/P19099/P78329/Q02928/Q9HCS2/Q9NR63/O75342/P18054/Q9BYJ1/Q9BW60/P16949/P37088/P51168/P51170	50	1.68263	BP
GO:0010759	positive regulation of macrophage chemotaxis	15/7567	35/29348	0.0207673	0.187471	0.163934	Q9H9L7/Q05397/P07333/P27361/P28482/Q16539/P21730/Q16581/Q99788/Q6ZMJ4/O14793/P09603/Q15046/P07996/P21741	15	1.68262	BP
GO:0032482	Rab protein signal transduction	15/7567	35/29348	0.0207673	0.187471	0.163934	P20338/P51151/P59190/P61018/Q14088/Q14964/Q15286/Q15771/Q6IQ22/Q96DA2/Q9H082/Q9NP90/Q9UL25/P31150/Q96HU1	15	1.68262	BP
GO:0030728	ovulation	15/7567	35/29348	0.0207673	0.187471	0.163934	P98066/Q99542/P02771/P08476/P09529/P35354/P24394/P15428/O43524/P06401/P29474/P41220/Q96EB6/Q9UHI8/O43903	15	1.68262	BP
GO:0032924	activin receptor signaling pathway	29/7567	79/29348	0.020792	0.187471	0.163934	P84022/Q15796/P62942/P27037/P36896/P36897/P37023/P37173/Q04771/Q13705/Q13873/Q16671/Q8NER5/Q15465/O95393/P08476/P09529/Q6KF10/Q7Z4P5/Q96S42/Q9UK05/O15520/P31371/P67870/O75593/O15105/P12755/Q99967/O00255	29	1.6821	BP
GO:0044275	cellular carbohydrate catabolic process	29/7567	79/29348	0.020792	0.187471	0.163934	P0DP23/P04637/P15735/P49840/Q16816/P18669/Q9NQ88/Q14108/Q9H227/P08236/P01308/P62136/P62140/O95685/Q86XI6/P46019/P46020/Q93100/P28039/P36871/Q6PCE3/Q96G03/P32189/Q14410/Q6ZS86/P52209/P35573/P60174/P43304	29	1.6821	BP
GO:0019856	pyrimidine nucleobase biosynthetic process	7567-08-01	15/29348	0.0208069	0.187471	0.163934	P17812/P27708/P31327/Q9NRF8/P30085/Q02127/P42345/P11172	8	1.68179	BP
GO:0002725	negative regulation of T cell cytokine production	7567-08-01	15/29348	0.0208069	0.187471	0.163934	P47992/P01563/P01574/P30511/Q30201/Q9BZS1/O15105/Q9UL17	8	1.68179	BP
GO:0033080	immature T cell proliferation in thymus	7567-08-01	15/29348	0.0208069	0.187471	0.163934	P04626/Q14623/Q15465/P01583/P01584/P12644/Q9BZS1/P56705	8	1.68179	BP
GO:0016185	synaptic vesicle budding from presynaptic endocytic zone membrane	7567-08-01	15/29348	0.0208069	0.187471	0.163934	P14672/P20591/P20592/P50570/Q05193/Q9UQ16/O60641/Q13492	8	1.68179	BP
GO:0046487	glyoxylate metabolic process	7567-08-01	15/29348	0.0208069	0.187471	0.163934	Q9UBQ7/Q9BYV1/O75874/P48735/P00505/P21549/P30038/Q5T013	8	1.68179	BP
GO:0007172	signal complex assembly	7567-08-01	15/29348	0.0208069	0.187471	0.163934	O43639/P16333/Q05397/Q14289/P12931/P07766/P49023/Q13387	8	1.68179	BP
GO:0070933	histone H4 deacetylation	7567-08-01	15/29348	0.0208069	0.187471	0.163934	Q9H4L7/O15379/P56524/Q13547/Q92769/Q9BY41/Q9UKV0/Q8IXJ6	8	1.68179	BP
GO:0046173	polyol biosynthetic process	39/7567	112/29348	0.0209621	0.188659	0.164973	Q14289/P22888/P25105/P30989/P35367/P47900/P47901/Q15077/Q99527/P41586/Q03431/Q9BZC7/P00374/Q9BZW8/P09038/P16885/P35270/O15269/O15270/P17174/Q9NUV7/O43314/Q6PFW1/O14732/P29218/P15121/P30793/O15528/P08684/Q02318/Q6VVX0/Q53H12/Q9NRA0/Q9NYA1/P28069/P61457/Q9H0N5/P35558/Q16822	39	1.67857	BP
GO:0008652	cellular amino acid biosynthetic process	52/7567	156/29348	0.0212601	0.191127	0.167132	O43175/O75746/P54886/P23634/Q9UDR5/P04181/P80404/Q9BYV1/P27708/P31327/P00505/P17174/P24298/Q16773/Q8TD30/Q96QU6/Q8NHS2/P04424/P21549/Q9Y617/P11586/Q9H903/P20132/P35520/Q96GA7/Q9GZT4/P00367/P49448/P49903/Q99611/Q9BV20/Q96GX9/P00966/A1L0T0/Q12882/Q9UBK8/P32929/P08243/P34896/P34897/P00439/P00480/Q13126/P42898/Q6ZQY3/Q99259/Q99497/Q9UBR1/O15382/P54687/P19440/Q8N159	52	1.67244	BP
GO:0032677	regulation of interleukin-8 production	44/7567	129/29348	0.021645	0.194372	0.169969	P0DMV8/P01375/P40763/P04083/O00206/P58753/Q99836/P43405/Q13163/Q13546/Q9BZL6/O15552/P25116/P55085/P49407/O00602/O00182/Q12891/P01584/P22301/Q8TAD2/Q96PD4/P05231/P13726/Q9BZW8/P05121/Q9UK05/P08246/A1L4H1/O95786/Q86W26/Q9HC29/P08575/Q9Y2R2/P02741/O60602/Q15399/Q9Y2C9/P09429/Q6GQQ9/Q04206/P09525/Q15848/Q99497	44	1.66464	BP
GO:0042632	cholesterol homeostasis	54/7567	163/29348	0.0216919	0.194575	0.170147	Q9UKM9/Q14116/Q96E22/P22455/O95342/O95477/P45844/Q9BZC7/Q9H221/Q9H222/Q8WTV0/P23141/P61916/Q9Y5C1/P04180/P05413/P15090/Q8NBP7/P34913/Q5VYJ5/O00482/O75469/P11473/P20393/P35398/P41235/P55055/Q13133/Q14994/Q96RI1/Q9UKV0/O15118/Q08AH1/Q53FZ2/Q04828/P06858/P11150/Q9Y5X9/O95486/O75881/P22680/Q9NYL5/O15496/Q96EB6/Q9UHV7/P56539/Q03135/Q3KR37/Q9NRY6/P04114/P55157/P02647/P02649/Q6Q788	54	1.6637	BP
GO:0002474	antigen processing and presentation of peptide antigen via MHC class I	63/7567	194/29348	0.0217823	0.19517	0.170666	O14920/O15111/Q9Y6K9/Q03518/Q03519/Q9NP78/P16671/P18084/O00487/P51665/P01889/P04439/P10321/P13747/P17693/P25311/P30511/Q30201/Q95460/P14735/P30101/P17980/P35998/P43686/P62191/P62195/P62333/Q9UJ71/Q9Y6B6/A5LHX3/O14818/P20618/P25786/P25787/P25788/P25789/P28062/P28065/P28066/P28070/P28072/P28074/P40306/P49720/P49721/P60900/Q99436/Q8TAA3/O43242/O94855/O95486/O95487/P53992/Q15436/Q15836/Q9BV40/P51572/…	63	1.6619	BP
GO:0032768	regulation of monooxygenase activity	41/7567	119/29348	0.0219161	0.19615	0.171524	P01579/P07900/P01375/Q96E22/P0DP23/P19838/Q14289/P00533/P27037/P31749/P21554/P34972/P41595/P50052/P17342/Q8WTV0/P00374/P01583/P01584/P01308/P01116/P06734/Q9Y239/P23634/Q8IVQ6/Q8WWM9/P35270/P11473/P50570/O75052/O75608/P30793/P16435/P29474/O15528/O00401/P22223/P56539/Q03135/Q99497/P02649	41	1.65924	BP
GO:0060038	cardiac muscle cell proliferation	38/7567	109/29348	0.0220248	0.196904	0.172183	Q8WW38/Q15797/P06493/P11309/P11362/P21802/P28482/P36894/P36897/P37173/Q13546/Q15303/Q15759/Q16539/O15350/O95393/P61812/P09038/P31371/Q9NP95/P14635/Q12948/Q99958/P19793/Q13207/Q99593/Q9UMR3/P17302/P09544/Q13253/Q92833/Q68CP9/Q6N022/Q92908/Q03167/Q06413/Q9ULP0/Q06330	38	1.65709	BP
GO:1990748	cellular detoxification	67/7567	208/29348	0.0221145	0.197488	0.172694	P01375/P30048/P32119/Q06830/Q13162/Q96NR8/P11309/P16671/P00374/P02768/P18075/P10599/P00738/A1KZ92/P05164/P07202/P11678/P22079/P23219/P35354/Q92626/Q9NRD8/Q9NRD9/Q04656/P10768/O14618/P00441/P08294/P02008/P02042/P02100/P68871/P69891/P69892/P69905/Q8WWM9/P09105/Q6B0K9/Q8TC12/P11766/P30041/Q9BQE4/O60218/P14550/P30793/P29474/Q13423/Q9NTG7/Q9UNQ0/P04179/Q99497/P07203/P18283/P22352/P36969/Q8TED1/Q96SL4/…	67	1.65532	BP
GO:0051897	positive regulation of protein kinase B signaling	109/7567	356/29348	0.0222325	0.198322	0.173423	Q14116/P10147/P07900/P08238/P01375/O00585/P78423/Q05397/P00533/P04626/P06213/P06239/P06241/P07949/P08069/P08581/P09619/P10721/P11362/P12931/P16234/P21802/P21860/P22455/P22607/P30530/P36897/Q02763/Q04912/Q13188/Q15303/Q13418/P32248/P49238/Q01726/Q9H244/P30988/P32121/P40225/Q15389/Q86Z14/Q9UEF7/P01308/P05556/P13726/P14210/P01127/O00329/P42336/P42338/P48736/O60896/P15153/P63000/P84095/Q96D21/P78325/…	109	1.65301	BP
GO:2000573	positive regulation of DNA biosynthetic process	46/7567	136/29348	0.0223525	0.19906	0.174069	P09651/P22626/Q14103/P35222/P07900/P08238/O14733/Q14289/O75914/P09619/P12931/P22455/P27361/P28482/P51955/Q04759/Q8IW41/Q8TD08/Q8TDX7/Q96GD4/Q9BZL6/Q9Y6R4/P32121/P14210/P01127/O15381/P09038/Q9C010/Q13838/P12004/P17987/P40227/P48643/P49368/P50990/P50991/P78371/Q99832/O95453/Q6ISB3/Q13315/Q13535/P01106/O95271/P13010/Q9NPH5	46	1.65067	BP
GO:0071357	cellular response to type I interferon	58/7567	177/29348	0.0223893	0.19906	0.174069	P55265/Q16543/P08238/P42224/Q9UHD2/Q99836/P23458/P29597/P51617/Q14164/P01562/P01563/P01566/P01567/P01568/P01569/P01570/P01571/P01574/P05013/P05014/P32881/P05015/P01889/P04439/P10321/P13747/P17693/P30511/P39900/P48551/Q86WI3/P61086/Q8ND56/Q06124/P17706/P18031/P29350/P28062/P20591/P20592/Q9UMW8/P23497/Q14166/P41221/P52630/P32456/Q05823/O14896/P10914/P14316/Q00978/Q02556/Q13568/Q14653/Q15306/Q92985/…	58	1.64996	BP
GO:0060337	type I interferon signaling pathway	58/7567	177/29348	0.0223893	0.19906	0.174069	P55265/Q16543/P08238/P42224/Q9UHD2/Q99836/P23458/P29597/P51617/Q14164/P01562/P01563/P01566/P01567/P01568/P01569/P01570/P01571/P01574/P05013/P05014/P32881/P05015/P01889/P04439/P10321/P13747/P17693/P30511/P39900/P48551/Q86WI3/P61086/Q8ND56/Q06124/P17706/P18031/P29350/P28062/P20591/P20592/Q9UMW8/P23497/Q14166/P41221/P52630/P32456/Q05823/O14896/P10914/P14316/Q00978/Q02556/Q13568/Q14653/Q15306/Q92985/…	58	1.64996	BP
GO:0051402	neuron apoptotic process	146/7567	489/29348	0.0226853	0.199541	0.174489	P35222/P11021/Q9UNH7/P10147/P08238/Q07812/O43521/P55957/P01375/P78423/P05412/P42574/Q15233/O14578/Q96KS0/Q9H6Z9/P04637/Q14289/O15530/O60674/O75914/P04629/P05129/P06241/P21860/P30530/P31751/P41743/P45985/P49840/Q00535/Q06418/Q12852/Q13464/Q15375/Q16584/Q16620/Q9H2X6/Q13418/Q9HAN9/P21730/P25116/P29274/P49238/P49286/O43424/Q05586/Q13002/Q14833/Q16478/P32121/P49407/P56817/P10415/Q07817/Q07820/P23471/…	146	1.64425	BP
GO:0019731	antibacterial humoral response	27/7567	73/29348	0.022689	0.199541	0.174489	O60814/P06899/P62807/Q16778/P20142/Q9UGM3/P02671/P02675/P01591/P04439/P13747/P03950/P12724/Q93091/Q9H1E1/P07288/P08246/P08311/P49862/Q9Y337/P62891/Q9BUD6/P04054/P02787/P02788/P04279/Q02383	27	1.64418	BP
GO:0042593	glucose homeostasis	136/7567	453/29348	0.0227381	0.199541	0.174489	Q92934/A8MW95/P33176/P40763/P22415/Q7L804/Q9BXF6/P54756/P68106/O75460/P04049/P06213/P08069/P17612/P22455/P31749/P54646/Q00536/Q02156/Q13131/Q15831/Q86V86/Q8IWQ3/O15552/P08913/P21554/P35346/P49286/Q15743/Q99527/Q9BXA5/Q9NS67/Q99679/P47871/Q02643/Q8IZF2/P13569/P41180/Q16478/P49407/Q9Y5Z0/P01911/Q15109/Q96PZ7/Q7L1T6/P54098/P09382/P05231/P01308/Q14721/Q8NE86/P16298/Q08209/P53985/P48357/Q96IY4/P42336/…	136	1.64325	BP
GO:0051057	positive regulation of small GTPase mediated signal transduction	53/7567	160/29348	0.0228142	0.199541	0.174489	O60674/O95819/P04629/P07948/P09619/P12931/O00254/P25116/P43657/P46093/P55085/Q13304/Q14330/Q8IYL9/Q92633/Q96RI0/Q99677/Q99678/Q9HC97/Q9Y2T6/O00398/Q86VZ1/Q9BXC1/P41586/Q9Y653/P49407/P19235/P01588/P01138/P01112/P01116/P63000/O15520/P09603/P21583/P62993/P15498/Q12802/Q13972/Q7Z628/Q9NR81/O95267/Q07889/Q07890/Q13905/Q8TDF6/Q8N9B8/Q9Y4H2/P29353/O75912/Q02297/P63172/P02647	53	1.64179	BP
GO:0002690	positive regulation of leukocyte chemotaxis	62/7567	191/29348	0.0228929	0.199541	0.174489	Q9H4A3/P48061/O43927/O95715/P10147/P13236/O00585/P22362/P10145/P31151/Q9H9L7/P58753/P47992/Q9UBD3/Q05397/Q14289/O95747/P07333/P27361/P28482/Q16539/Q8IU85/Q9UEW8/Q9UIK4/P21730/P25025/P25090/P32246/P32248/P41597/P51684/P55085/Q16581/Q99788/O00182/Q9NPF7/Q6ZMJ4/P05112/P05231/Q8NE86/P15692/P49763/P15153/P63000/P05121/O14793/O43557/P08709/P0CW18/P09603/O00429/P09429/Q8NHP6/P41221/Q07021/Q15046/Q4KMQ2/…	62	1.6403	BP
GO:0060896	neural plate pattern specification	7567-06-01	10/29348	0.0229383	0.199541	0.174489	P36894/Q9HCU4/Q13635/O95935/Q13253/Q9BWW4	6	1.63944	BP
GO:0016098	monoterpenoid metabolic process	7567-06-01	10/29348	0.0229383	0.199541	0.174489	P05177/P05181/P08684/P10635/P11712/P33261	6	1.63944	BP
GO:1990961	xenobiotic detoxification by transmembrane export across the plasma membrane	7567-06-01	10/29348	0.0229383	0.199541	0.174489	Q92887/O00476/Q96BI1/Q16348/O76082/Q15311	6	1.63944	BP
GO:0010757	negative regulation of plasminogen activation	7567-06-01	10/29348	0.0229383	0.199541	0.174489	Q9UBR2/Q96IY4/P05121/P07093/P08697/P07996	6	1.63944	BP
GO:0038001	paracrine signaling	7567-06-01	10/29348	0.0229383	0.199541	0.174489	P01127/P29508/O14788/P09038/P06401/Q8N884	6	1.63944	BP
GO:0072174	metanephric tubule formation	7567-06-01	10/29348	0.0229383	0.199541	0.174489	Q02962/Q06710/P48436/P57073/O14905/P56705	6	1.63944	BP
GO:0060558	regulation of calcidiol 1-monooxygenase activity	7567-06-01	10/29348	0.0229383	0.199541	0.174489	P01579/P01375/P19838/P01584/P11473/O15528	6	1.63944	BP
GO:1902218	regulation of intrinsic apoptotic signaling pathway in response to osmotic stress	7567-06-01	10/29348	0.0229383	0.199541	0.174489	Q92934/P30411/P01588/P35354/Q92974/P16989	6	1.63944	BP
GO:0075044	positive regulation by symbiont of host autophagy	7567-06-01	10/29348	0.0229383	0.199541	0.174489	O75385/Q8IYT8/Q9P2K8/O95352/Q99623/Q9H1Y0	6	1.63944	BP
GO:0075071	modulation by symbiont of host autophagy	7567-06-01	10/29348	0.0229383	0.199541	0.174489	O75385/Q8IYT8/Q9P2K8/O95352/Q99623/Q9H1Y0	6	1.63944	BP
GO:0005981	regulation of glycogen catabolic process	7567-06-01	10/29348	0.0229383	0.199541	0.174489	P15735/P01308/P62136/P62140/O95685/Q86XI6	6	1.63944	BP
GO:0010455	positive regulation of cell fate commitment	7567-06-01	10/29348	0.0229383	0.199541	0.174489	P29460/Q9NPF7/P09038/O95238/P56704/Q06330	6	1.63944	BP
GO:0010513	positive regulation of phosphatidylinositol biosynthetic process	7567-06-01	10/29348	0.0229383	0.199541	0.174489	P25090/P28223/P28335/P41595/Q99490/P21754	6	1.63944	BP
GO:0033353	S-adenosylmethionine cycle	7567-06-01	10/29348	0.0229383	0.199541	0.174489	Q9BV20/Q96GX9/O43865/P23526/Q96HN2/Q9UBK8	6	1.63944	BP
GO:0035754	B cell chemotaxis	7567-06-01	10/29348	0.0229383	0.199541	0.174489	O43927/P47992/Q14289/Q9H2F3/O00329/O75881	6	1.63944	BP
GO:1900182	positive regulation of protein localization to nucleus	48/7567	143/29348	0.0229761	0.199655	0.174588	P14923/P01579/P08238/P84022/Q4G0J3/O95071/O60674/P06241/P06493/P12931/P28482/P31749/P53350/Q05655/Q15831/Q16539/Q9NZJ5/Q99835/Q12891/Q15465/P01308/P00734/P62826/P01137/P35354/P17987/P40227/P48643/P49368/P50990/P50991/P78371/Q99832/P27986/Q9H8V3/O15379/Q8IXQ6/O95251/Q96D46/P49768/P09874/P12830/Q99497/O75312/P61970/Q7L2J0/Q96JB5/P58004	48	1.63872	BP
GO:0002886	regulation of myeloid leukocyte mediated immunity	37/7567	106/29348	0.0231428	0.200886	0.175665	Q8IUC6/O15530/P07332/P07948/P09769/P16591/P43405/P51451/Q06187/P25105/P29275/P41597/P55085/Q9UHX3/P01024/O00182/P35225/P05112/P05107/P13747/P15153/O95786/Q92499/Q9NR30/Q14627/P24394/Q12946/P11215/P11274/Q12979/P61764/Q15833/Q12846/P09601/P51809/Q9BV40/Q9NRA0	37	1.63558	BP
GO:0099175	regulation of postsynapse organization	66/7567	205/29348	0.023232	0.201444	0.176153	Q14444/P11142/Q05086/Q9GZT9/Q9ULJ8/P23528/P54764/O60229/O75914/O76039/P06241/Q00535/Q13554/Q15375/Q16288/Q5S007/Q92847/Q9UPY5/P61160/O43424/Q8N2Q7/Q9NZ94/O60462/O00144/P01308/P04156/Q13275/Q15078/Q8WYL5/Q96MV8/Q9UIJ5/P23468/Q13332/P18085/Q13224/O00429/O60313/Q9UQ16/O14559/Q17R89/Q7Z5H3/Q13009/Q8N5V2/P58400/Q9ULB1/O60299/Q9NPH3/Q9NZN1/O43166/Q96QK1/O00418/P20827/O00755/P41221/Q12756/Q9UQN3/Q86YM7/…	66	1.63391	BP
GO:0030308	negative regulation of cell growth	115/7567	378/29348	0.0232692	0.20155	0.176246	P06733/O00571/P0DMV8/Q9H2G4/Q99675/Q9BT92/P84022/P02511/O75094/O94813/P04637/Q96SB3/P16066/P34925/P36896/P37023/P49840/Q00535/Q13153/Q13470/Q13873/Q15375/Q15831/Q8IVW4/Q8IYT8/P46663/P50052/P10415/O14786/Q96PD2/Q92752/Q8N474/Q92765/Q96HF1/Q12794/Q12891/P67775/Q96A58/Q13444/O15041/O75326/O95754/Q13214/Q13275/Q13591/Q14563/Q8NFY4/Q92854/Q99985/Q9C0C4/Q9H2E6/Q9H3S1/Q9H3T2/Q9H3T3/Q9NPR2/Q9NTN9/Q9P283/…	115	1.63322	BP
GO:0000302	response to reactive oxygen species	142/7567	475/29348	0.023346	0.201998	0.176638	Q14103/O15111/Q16611/Q92934/P01375/P42224/P05412/P42574/P30405/P30048/P32119/Q06830/O00629/P31151/P28562/Q05086/P02511/P04083/Q9GZT9/P09493/Q00987/Q9H4B4/Q14289/P68106/O00506/O15264/P00519/P00533/P06241/P06493/P08581/P09619/P12931/P16234/P16591/P24941/P27361/P28482/P30530/P31749/P45983/P45984/Q05655/Q06187/Q13131/Q13164/Q13546/Q5S007/Q96RR4/Q99683/Q9P289/Q9Y572/Q9Y6E0/O15354/P32248/P10415/P16671/…	142	1.63179	BP
GO:0031333	negative regulation of protein-containing complex assembly	76/7567	240/29348	0.0235165	0.202321	0.17692	P04350/O00571/O15020/P11277/Q01082/Q9H254/P11021/Q9NSA3/P02511/O94813/Q9Y4E1/P35241/Q02790/O75385/P04049/P12931/P49841/Q05513/Q05655/Q13627/P35408/P41143/P60953/Q76I76/Q8TE77/Q8WYL5/Q7RTR2/P35813/P07737/P35080/Q8NHR9/P10827/Q9NPJ1/Q92974/Q9UBN7/P61764/O43541/P63313/Q9Y6D6/O95471/P09429/Q2V2M9/Q96SW2/Q96QK1/P35611/P35612/Q9UEY8/Q9UMR3/P02549/Q13813/P45880/Q15058/Q96NW4/O75146/Q8IXJ6/Q96DZ5/P33151/…	76	1.62863	BP
GO:0002053	positive regulation of mesenchymal cell proliferation	21/7567	54/29348	0.0235276	0.202321	0.17692	P35222/P42224/O15409/P11362/P21802/P36894/P37173/Q99835/Q14623/Q15465/P15692/P31371/O60902/Q12946/Q9Y4H2/P48436/O43435/P09544/P41221/P01106/P04085	21	1.62842	BP
GO:0033079	immature T cell proliferation	7567-09-01	18/29348	0.023559	0.202321	0.17692	O43353/P04626/Q14623/Q15465/P01583/P01584/P12644/Q9BZS1/P56705	9	1.62784	BP
GO:0032957	inositol trisphosphate metabolic process	7567-09-01	18/29348	0.023559	0.202321	0.17692	Q14289/P22888/P25105/P35367/P47900/Q15077/Q99527/P16885/P28069	9	1.62784	BP
GO:0052040	modulation by symbiont of host programmed cell death	7567-09-01	18/29348	0.023559	0.202321	0.17692	O43521/Q92934/Q14790/Q9P2K8/Q07817/P50453/O95352/P04406/Q99623	9	1.62784	BP
GO:0070839	divalent metal ion export	7567-09-01	18/29348	0.023559	0.202321	0.17692	P62258/P49279/P20020/P23634/Q16720/P57103/Q6J4K2/Q9UPR5/O75916	9	1.62784	BP
GO:0001867	complement activation, lectin pathway	7567-09-01	18/29348	0.023559	0.202321	0.17692	P04264/P01023/O00187/P48740/O00602/O75636/P55083/Q15485/P05155	9	1.62784	BP
GO:0009163	nucleoside biosynthetic process	30/7567	83/29348	0.0236441	0.202621	0.177182	P04183/Q86XF0/P23919/P27708/P49915/O00746/O75414/P15531/P22392/P56597/Q13232/Q9Y5B8/Q86XW9/Q16774/P00492/Q9NRG1/Q02127/P55263/P12268/P20839/O95045/Q13126/Q16831/P11172/P00813/Q6DHV7/Q9NZK5/Q9BZX2/Q9HA47/Q9NWZ5	30	1.62628	BP
GO:1905953	negative regulation of lipid localization	30/7567	83/29348	0.0236441	0.202621	0.177182	P01375/Q8WTS1/P19838/P31749/P31751/P50052/O95477/P45844/Q9BZC7/Q9H221/Q9H222/P23141/Q15465/P05231/P05106/Q8NBP7/Q06124/P17706/P37231/P55055/Q03181/Q07869/Q13133/P02741/Q9Y4H2/P78329/O15496/Q9BZF1/P07996/P18859	30	1.62628	BP
GO:0038179	neurotrophin signaling pathway	26/7567	70/29348	0.0236844	0.20266	0.177216	P42574/P04049/P04629/P12931/Q16288/Q16620/P50052/P01138/P20783/P23560/P34130/P62834/P01019/P62993/Q06124/Q07889/Q13905/Q9Y4G8/Q9P104/P54257/O43597/O43609/Q92581/Q15173/Q7L576/Q96F07	26	1.62554	BP
GO:0051648	vesicle localization	135/7567	450/29348	0.0236989	0.20266	0.177216	P35222/Q9Y6K9/O60282/P33176/Q12840/Q92845/Q9BQS8/Q08379/Q15643/P00451/Q8IUR0/Q13618/O43707/P48730/Q00535/Q05513/Q12851/Q15831/Q5S007/Q8IWQ3/Q8TD08/Q8TDC3/P42261/Q8N2Q7/Q8NFZ4/Q9NZ94/P12259/O00743/P53634/Q9UBR2/P48736/O00194/P20336/P51149/P51159/P62491/P62820/Q15907/Q9H0T7/Q9H0U4/P01009/P14672/O14656/P46459/Q53G59/P84077/Q9H0F7/Q9NR31/Q9Y6B6/B0I1T2/O00159/O00160/O43795/O94832/Q12965/Q13402/Q6PIF6/…	135	1.62527	BP
GO:0038127	ERBB signaling pathway	91/7567	293/29348	0.023943	0.204101	0.178476	Q9UNH7/Q9Y5X3/Q16543/P07900/O43639/P49069/Q14451/Q05397/Q14289/O15530/O75582/P00519/P00533/P04626/P12931/P15056/P16591/P17252/P21860/P28482/P31749/P42679/Q13882/Q15303/P08913/P30542/Q99527/P37198/P14780/O00443/P42336/P51149/P60953/P01019/P01137/P48023/P51452/P05067/P22681/Q13191/Q9ULV8/Q93034/P19174/P62993/Q06124/P17706/P26045/Q05209/Q12913/Q15256/Q99952/Q8NFJ5/P18085/P56199/Q9P212/P46940/P27986/…	91	1.62082	BP
GO:0046503	glycerolipid catabolic process	42/7567	123/29348	0.0239434	0.204101	0.178476	Q9NP80/Q8WTS1/Q8WTV0/Q8NCC3/O15540/P05413/P15090/Q0Z7S8/P48736/P08910/Q9BV23/Q99685/P22760/Q05469/P31327/P30041/Q13822/Q6UWR7/Q7L5L3/Q8N9F7/Q9NZC3/Q9NPB8/Q9Y2H2/O95372/O94830/P06858/P11150/Q9Y5X9/O15496/P39877/P54317/Q6XZB0/Q8WWY8/P0C869/P47712/Q3MJ16/Q68DD2/Q86XP0/Q9UP65/P04114/P02647/Q6Q788	42	1.62081	BP
GO:0000281	mitotic cytokinesis	42/7567	123/29348	0.0239434	0.204101	0.178476	Q01082/P49450/Q9BRK4/Q8WUM4/P35580/Q14141/O14578/P18583/P23528/O75116/P53350/Q13464/P37198/P08134/P61586/P62745/Q15286/O75351/Q9UBP0/Q9UN37/P36405/P84077/P40818/Q9H0H5/Q9H8V3/P25054/O43663/O95235/O95239/Q02241/Q2VIQ3/Q96Q89/O43633/Q96CF2/Q96FZ7/Q9BY43/Q9H444/Q9NZZ3/Q9UQN3/Q9Y3E7/Q12955/P16949	42	1.62081	BP
GO:0009199	ribonucleoside triphosphate metabolic process	52/7567	157/29348	0.0239976	0.204347	0.178691	P06733/P40763/P24539/Q5S007/P00403/P08754/P04075/P05112/O75746/Q9UJS0/P17081/P61586/P62826/Q9ULC3/P01137/P55072/P06576/P25705/Q7Z2Z2/P07864/P17812/P27708/Q9NRF8/O00746/O75414/P15531/P22392/P56597/Q13232/Q9Y5B8/Q86XW9/O60313/P27144/Q9UIJ7/O75964/Q16635/Q9UJZ1/P14618/P30613/P36542/P09874/P12268/P20839/Q9NRA0/Q8NHV1/Q8IWA4/P48047/O75947/Q9BZX2/Q9HA47/Q9NWZ5/P18859	52	1.61983	BP
GO:0001678	cellular glucose homeostasis	89/7567	286/29348	0.0240883	0.204903	0.179178	Q92934/P33176/Q7L804/Q9BXF6/P54756/P68106/O75460/P04049/P08069/P17612/P54646/Q00536/Q02156/Q13131/Q86V86/Q8IWQ3/P08913/Q15743/Q99527/Q9NS67/Q02643/P13569/P41180/Q16478/P49407/P01911/Q15109/P54098/P09382/Q14721/P16298/Q08209/Q96IY4/P42336/P63000/Q15907/P36955/P23946/P51532/Q16849/Q92932/O14795/O43524/P55318/P85037/Q01167/Q12778/Q9Y261/P20393/Q96RI1/P19367/P35557/P52789/P52790/Q2TB90/P15531/P22392/…	89	1.61819	BP
GO:0045815	positive regulation of gene expression, epigenetic	33/7567	93/29348	0.0241518	0.205227	0.179461	P10412/P16401/P16402/P16403/P22492/Q02539/P35222/Q9BQG0/O14757/P60709/Q9Y294/Q96GM5/Q6PL18/Q9ULI0/Q9NR30/O95602/Q9H9Y6/O60264/Q03468/O15446/Q9GZS1/O15160/P62875/P60002/P19388/O00159/Q92831/P20226/P52434/O75367/P07305/Q9NRA0/Q09472	33	1.61705	BP
GO:0031644	regulation of nervous system process	87/7567	279/29348	0.0242211	0.205596	0.179783	P10147/Q14289/O75116/P12931/Q05513/Q09013/Q5S007/Q9NZJ5/O95136/P07550/P18825/P24530/P25105/P25116/P28335/P30542/P30989/P35372/P37288/P41143/P41146/P49146/P49286/Q92847/Q9GZQ4/Q9HC97/Q05586/Q13255/Q8N0W4/Q8N2Q7/Q8NFZ4/Q9NZ94/Q8TDF5/Q92752/P22301/Q9UI33/P14210/O75746/P23415/P30926/P36544/P53634/P01019/O60259/P38919/Q99685/P61328/Q8WYL5/P05067/Q9UPY3/O15399/O14795/P80404/P17301/P20702/P15309/Q15818/…	87	1.61581	BP
GO:0090383	phagosome acidification	20/7567	51/29348	0.0242972	0.205596	0.179783	P27449/P51149/P57729/Q14964/Q9NX57/P15313/P21281/P38606/Q13488/Q93050/Q9HBG4/Q9Y487/P61421/Q8N8Y2/O75348/O95670/Q96LB4/P36543/Q96A05/Q9Y5K8	20	1.61444	BP
GO:0031338	regulation of vesicle fusion	20/7567	51/29348	0.0242972	0.205596	0.179783	P33176/Q92599/P04083/P07355/P31751/Q16478/P20336/O43581/P21579/Q14184/Q86SS6/P61764/P23763/O60343/Q96NW4/O14810/Q6PUV4/Q8WVH0/Q9NYA1/Q9P253	20	1.61444	BP
GO:0050820	positive regulation of coagulation	20/7567	51/29348	0.0242972	0.205596	0.179783	P22415/P32119/O00206/P21731/P25116/P16671/P13726/P00734/P00747/P00748/Q96IY4/P05121/P08697/P08709/P16109/Q9Y6X5/P49768/P47712/Q4KMQ2/P07996	20	1.61444	BP
GO:0055092	sterol homeostasis	54/7567	164/29348	0.0244071	0.206309	0.180407	Q9UKM9/Q14116/Q96E22/P22455/O95342/O95477/P45844/Q9BZC7/Q9H221/Q9H222/Q8WTV0/P23141/P61916/Q9Y5C1/P04180/P05413/P15090/Q8NBP7/P34913/Q5VYJ5/O00482/O75469/P11473/P20393/P35398/P41235/P55055/Q13133/Q14994/Q96RI1/Q9UKV0/O15118/Q08AH1/Q53FZ2/Q04828/P06858/P11150/Q9Y5X9/O95486/O75881/P22680/Q9NYL5/O15496/Q96EB6/Q9UHV7/P56539/Q03135/Q3KR37/Q9NRY6/P04114/P55157/P02647/P02649/Q6Q788	54	1.61248	BP
GO:0098754	detoxification	75/7567	237/29348	0.0246761	0.208364	0.182204	P01375/P30048/P32119/Q06830/Q13162/Q96NR8/P11309/Q92887/P16671/P00374/O00476/Q96BI1/Q16348/P02768/O76082/P18075/P10599/P00738/A1KZ92/P05164/P07202/P11678/P22079/P23219/P35354/Q92626/Q9NRD8/Q9NRD9/Q04656/P10768/O14618/P00441/P08294/P02008/P02042/P02100/P68871/P69891/P69892/P69905/Q8WWM9/P09105/Q6B0K9/Q8TC12/P11766/Q15311/P30041/Q9BQE4/O60218/O95154/P14550/P30793/P29474/Q13423/Q9NTG7/Q9UNQ0/Q9Y6M5/…	75	1.60772	BP
GO:0006940	regulation of smooth muscle contraction	44/7567	130/29348	0.0247377	0.208666	0.182468	P19429/P51911/O43293/P10721/Q13976/P07550/P08172/P08913/P18089/P18825/P20309/P21452/P21731/P25103/P25105/P25116/P29275/P29371/P30542/P30559/P35348/P49146/Q92847/Q99527/Q9GZQ4/Q16602/Q92953/P30926/P32297/P61586/P35354/P20020/P50993/P00441/P80404/P17301/Q9P212/A6NI28/Q02108/P41220/Q9NYA1/Q12791/Q03135/P00813	44	1.60664	BP
GO:0015804	neutral amino acid transport	29/7567	80/29348	0.0247672	0.208696	0.182495	P82251/Q01650/Q9NS82/Q9UHI5/Q495M3/Q6YBV0/Q7Z2H8/Q8WUX1/Q96QD8/Q99624/Q9H2H9/Q9H598/Q9NVC3/Q495N2/Q8IZM9/Q07837/P31641/P48067/Q695T7/Q99884/Q9H1V8/Q9H2J7/Q9NP91/Q9UN76/Q9Y345/Q9H9B4/P41220/P49798/Q9BYF1	29	1.60612	BP
GO:0036294	cellular response to decreased oxygen levels	122/7567	404/29348	0.024933	0.209653	0.183331	P06733/Q92934/Q13794/P0CG47/P0CG48/P62979/P62987/Q5EG05/P02545/Q96KS0/Q9GZT9/Q9H6Z9/Q00987/P04637/Q9H4B4/O75116/P12931/P31749/P51617/Q02156/Q13131/Q9H2X6/Q9NQ88/P41143/P41180/P10415/Q16790/P40238/P01588/Q9Y264/Q8N474/Q99250/Q9NZV8/Q9Y210/O00487/P51665/P15692/P78325/P14672/P18075/P07237/P17980/P35998/P43686/P62191/P62195/P62333/P14635/P20248/P35354/O14867/P55061/P22681/Q04656/Q13617/P62877/Q9Y4L1/…	122	1.60322	BP
GO:0010453	regulation of cell fate commitment	19/7567	48/29348	0.0250367	0.209653	0.183331	P11362/P36894/O75084/Q96HF1/P29460/Q9NPF7/P12644/Q9NR23/P58215/P09038/P10275/O95238/P23759/Q9H6I2/Q9UL17/O96014/P41221/P56704/Q06330	19	1.60142	BP
GO:0040020	regulation of meiotic nuclear division	19/7567	48/29348	0.0250367	0.209653	0.183331	Q9NQV7/P00540/P0C1S8/P33981/Q8TD08/P46089/Q14432/Q15645/P63146/Q8TAA3/Q9NQ66/P41221/P56705/O60671/Q86X24/Q8IXJ6/Q86SE8/Q8TC59/P60321	19	1.60142	BP
GO:0046337	phosphatidylethanolamine metabolic process	19/7567	48/29348	0.0250367	0.209653	0.183331	Q9NP80/Q8TB40/Q99447/Q8NCC3/Q8TBG4/P35790/Q9HBU6/Q9NVF9/Q9Y259/Q6PCB7/Q14693/Q92539/Q9BQK8/O15496/P14555/Q9UNK4/P16050/Q3MJ16/Q9UG56	19	1.60142	BP
GO:1900048	positive regulation of hemostasis	19/7567	48/29348	0.0250367	0.209653	0.183331	P22415/P32119/O00206/P21731/P25116/P16671/P13726/P00734/P00747/P00748/Q96IY4/P05121/P08697/P08709/P16109/Q9Y6X5/P47712/Q4KMQ2/P07996	19	1.60142	BP
GO:0030194	positive regulation of blood coagulation	19/7567	48/29348	0.0250367	0.209653	0.183331	P22415/P32119/O00206/P21731/P25116/P16671/P13726/P00734/P00747/P00748/Q96IY4/P05121/P08697/P08709/P16109/Q9Y6X5/P47712/Q4KMQ2/P07996	19	1.60142	BP
GO:0009749	response to glucose	115/7567	379/29348	0.0250861	0.209848	0.183502	Q92934/P33176/P42574/Q15796/Q01955/Q7L804/Q9BXF6/P54756/Q14289/P68106/O75460/P04049/P08069/P17612/P37173/P54646/Q00536/Q02156/Q13131/Q13705/Q86V86/Q8IWQ3/Q8NER5/O60825/P08913/Q15743/Q99527/Q9NS67/P48546/Q02643/P13569/P41180/Q16478/P49407/P01911/Q15109/P54098/O15123/P09382/Q14721/P16298/Q08209/O60911/Q96IY4/P42336/P61586/P63000/Q15907/P36955/Q99757/P23946/P51532/Q16849/Q92932/P00338/O14795/O43524/…	115	1.60057	BP
GO:0046128	purine ribonucleoside metabolic process	41/7567	120/29348	0.0251871	0.210475	0.18405	O14936/Q5S007/P08754/P17081/P61586/P62826/Q9ULC3/Q7Z2Z2/P49915/O00746/O75414/P15531/P22392/P56597/Q13232/Q9Y5B8/Q86XW9/O60313/P27144/Q9UIJ7/P15309/Q00013/Q12959/Q15700/Q16774/Q9Y6X5/P00492/Q9NRG1/P23526/P55263/P12268/P20839/Q9P2T1/Q8NHV1/P49902/Q8IWA4/P00491/Q13126/P00813/Q6DHV7/Q9NZK5	41	1.59882	BP
GO:0009187	cyclic nucleotide metabolic process	32/7567	90/29348	0.0253506	0.211368	0.184831	P16066/P20594/P25092/P29317/P51841/Q02846/O00408/O60658/O76074/O76083/O95263/P27815/P54750/Q07343/Q08493/Q08499/Q13946/Q9NP56/Q9Y233/P35398/O43306/O60266/O60503/O95622/P33402/P40145/P51828/Q02108/Q02153/Q08462/Q08828/Q8NFM4	32	1.59601	BP
GO:0045843	negative regulation of striated muscle tissue development	32/7567	90/29348	0.0253506	0.211368	0.184831	Q9NQ29/Q9H9L7/P54762/P37173/P49840/Q13153/Q13546/Q15759/Q9Y6L7/O75084/O15350/P01137/P12643/P12644/O14793/P11487/P55075/Q07869/O94966/Q13485/O60248/Q99593/P16989/P17302/Q13253/Q92833/P41220/P49798/Q8IXJ6/P56539/Q9Y5B0/O00548	32	1.59601	BP
GO:1905941	positive regulation of gonad development	7567-10-01	21/29348	0.025425	0.211368	0.184831	Q8WW38/P12931/Q14563/Q8IY37/Q13285/P19544/P48436/Q05066/Q99967/P21754	10	1.59474	BP
GO:0045651	positive regulation of macrophage differentiation	7567-10-01	21/29348	0.025425	0.211368	0.184831	P02776/Q14790/P17252/Q01974/Q13546/Q96RU8/Q6ZMJ4/P01137/P09603/P06400	10	1.59474	BP
GO:0019372	lipoxygenase pathway	7567-10-01	21/29348	0.025425	0.211368	0.184831	P35354/P15428/P09917/O15296/O75342/P16050/P18054/Q9BYJ1/P07203/P36969	10	1.59474	BP
GO:1901655	cellular response to ketone	64/7567	199/29348	0.0256452	0.212979	0.18624	Q13085/P26038/O75116/P00533/P11802/P12931/P31749/P54646/Q02156/Q13131/Q92918/P35408/P50052/P51582/Q15077/P43116/P13569/Q92887/P24821/Q8N474/P63096/Q13444/P36955/O14793/P20020/O43524/Q12778/P04150/P10275/P37231/P19419/P40818/P06730/Q8IZH2/P56693/Q86V21/O43306/O60266/O95622/P40145/Q08462/Q08828/P15121/P42330/P52895/P00966/P52803/Q9UHB4/P29033/Q13185/O43823/Q96EB6/P49675/Q9NRA0/P18405/P10451/P55211/…	64	1.59099	BP
GO:1904019	epithelial cell apoptotic process	66/7567	206/29348	0.0257605	0.213278	0.186501	Q92934/P55957/P01375/P05787/Q8NFZ5/Q01955/O15530/O60674/O96013/P00519/P35968/P37173/P41743/Q02763/Q13043/Q13164/Q13188/Q13873/Q86Z02/Q99683/Q99527/P32121/Q07817/P02671/P02675/P02679/Q15389/Q9BY76/Q6FHJ7/P22301/P35225/P05112/P05231/P17693/P48736/O60895/Q13591/P05121/Q9UIV8/P29965/P48023/P19174/P62330/P05783/O43524/Q9HC96/Q0WX57/Q01094/Q14209/P21580/P09601/P42330/P42345/P04054/Q92736/O00471/P06400/…	66	1.58905	BP
GO:0032506	cytokinetic process	24/7567	64/29348	0.0257605	0.213278	0.186501	Q08AE8/Q8WUM4/P35579/Q96GD4/P37198/P61586/O75351/Q9UBP0/Q9UN37/P84077/Q9H0H5/Q9H8V3/P50995/O95235/Q02241/Q96Q89/O43633/Q96CF2/Q96FZ7/Q9BY43/Q9H444/Q9NZZ3/Q9UQN3/Q9Y3E7	24	1.58905	BP
GO:0010644	cell communication by electrical coupling	24/7567	64/29348	0.0257605	0.213278	0.186501	P0DP23/P68106/P17612/Q13557/Q09470/Q13936/Q08499/P05023/P13637/P50993/O14958/P32418/O95452/P17302/P29033/P36382/P36383/Q5T442/Q8N144/Q92736/Q12955/Q03135/P05026/P14415	24	1.58905	BP
GO:1904892	regulation of receptor signaling pathway via STAT	76/7567	241/29348	0.0258587	0.213872	0.18702	Q14116/P01579/P01375/P40763/Q14289/O60674/P06241/P07333/P07948/P07949/P10721/P22607/P36888/P52333/Q00535/Q13882/Q15303/Q9UBE8/P25116/P01588/P16871/P04141/P22301/P29460/P35225/P40933/P60568/Q9NPF7/P05112/P05231/Q08334/Q969J5/P01562/P01563/P01566/P01567/P01568/P01569/P01570/P01571/P01574/P05000/P05013/P05014/P32881/Q9P0W0/P05015/Q86WN2/P00734/P67775/P01019/Q13651/Q969D9/Q15078/O14522/Q8IU54/P08575/…	76	1.58739	BP
GO:1902622	regulation of neutrophil migration	28/7567	77/29348	0.0259378	0.214306	0.1874	O00585/P10145/P58753/O94813/P47992/Q8IU85/Q9UIK4/P21730/P25025/P32248/Q16581/P27487/Q9NPF7/Q8NE86/P15153/P63000/P84095/Q15669/P78325/Q10588/O00429/Q00013/P14778/Q8NHP6/Q07021/Q11130/P35443/P21741	28	1.58607	BP
GO:2001057	reactive nitrogen species metabolic process	48/7567	144/29348	0.0260388	0.21492	0.187937	P01579/P07900/P08238/P01375/P84022/O00206/Q8IUC6/Q14289/O60674/O75116/P06213/P31749/P49238/P50052/P52569/P16671/P01584/P22301/P05107/Q13563/P22894/P63000/P01019/P35354/P23634/Q08722/P68871/P35270/Q9BYV1/P35398/P31327/P50570/P26022/O75052/Q9Y2C9/Q9BQE4/P00966/P30793/P42345/P16435/P29474/P29475/P35228/Q16647/Q16678/P10909/P05362/Q03135	48	1.58438	BP
GO:0033500	carbohydrate homeostasis	136/7567	455/29348	0.0260688	0.214947	0.187961	Q92934/A8MW95/P33176/P40763/P22415/Q7L804/Q9BXF6/P54756/P68106/O75460/P04049/P06213/P08069/P17612/P22455/P31749/P54646/Q00536/Q02156/Q13131/Q15831/Q86V86/Q8IWQ3/O15552/P08913/P21554/P35346/P49286/Q15743/Q99527/Q9BXA5/Q9NS67/Q99679/P47871/Q02643/Q8IZF2/P13569/P41180/Q16478/P49407/Q9Y5Z0/P01911/Q15109/Q96PZ7/Q7L1T6/P54098/P09382/P05231/P01308/Q14721/Q8NE86/P16298/Q08209/P53985/P48357/Q96IY4/P42336/…	136	1.58388	BP
GO:0014031	mesenchymal cell development	57/7567	175/29348	0.0263408	0.215461	0.18841	P23528/P07949/P27361/P28482/P36894/Q04771/Q15303/P24530/P25101/P41595/P10415/O14786/O60462/Q99835/Q15465/O15041/O75326/O95754/Q13214/Q13275/Q13591/Q14563/Q8NFY4/Q92854/Q99985/Q9C0C4/Q9H2E6/Q9H3S1/Q9H3T2/Q9H3T3/Q9NPR2/Q9NTN9/Q9P283/O95025/Q9NS98/P12644/P18075/Q53G59/Q8NFY9/P21583/Q8IZV5/Q12948/Q99958/O94788/O15230/P35716/P48436/P56693/P57073/O43435/P98172/P08133/Q6V0L0/Q14978/Q02297/Q13428/P78504	57	1.57937	BP
GO:1901888	regulation of cell junction assembly	119/7567	394/29348	0.0263486	0.215461	0.18841	O14920/Q9H2G2/P01375/P84022/Q9UPQ0/O75093/Q9ULJ8/P29323/P54753/P54762/Q05397/O15146/O43293/O75116/O95819/P00519/P04629/P12931/P17612/P24723/P29317/P29320/P35968/P37023/Q02763/Q13464/Q15375/Q16288/Q16620/P30559/Q92847/O14514/O60241/O60242/O94910/Q9HAR2/P63261/O43424/Q05586/Q8N2Q7/Q8NFZ4/Q9NZ94/O14786/Q13467/Q9UP38/Q8N474/P01584/P05090/P17787/P23560/P15692/P50281/O00212/P61224/P61586/P62834/P63000/…	119	1.57924	BP
GO:0034341	response to interferon-gamma	119/7567	394/29348	0.0263486	0.215461	0.18841	O60506/P63165/P78556/P01579/P10147/P13236/P16619/Q8NHW4/Q16543/P08238/P33176/P42224/O15444/O00585/Q9Y258/P78423/P22362/Q92583/P29466/P01903/P01906/P01909/P20036/Q9UI08/O00206/P47992/Q9UBD3/P04637/O43293/O60674/P08631/P23458/P42681/P53355/Q05655/Q13554/Q13555/Q13557/Q9UQM7/P25105/P61158/P61160/P63261/P01911/P01920/P04440/P05538/P13762/P79483/Q30154/P19320/O00182/P29460/P01889/P04439/P10321/P13747/…	119	1.57924	BP
GO:0002699	positive regulation of immune effector process	119/7567	394/29348	0.0263486	0.215461	0.18841	Q14116/P01579/Q9Y4K3/P01375/P04083/O00206/Q8IUC6/P01374/P47992/O15530/O43318/O43353/P07332/P07948/P09769/P16591/P43405/P51451/Q05513/Q06187/Q12888/O14843/O15552/P25105/P29275/P41597/P55085/Q9UHX3/P01024/Q01650/P20142/P16671/Q13467/O00182/P01584/P29460/P35225/P60568/Q9NPF7/P05112/P05231/P05107/Q9Y226/P01889/P04439/P13747/P17693/P25311/P30511/Q95460/P28068/P06126/P15812/P15813/P29016/P29017/P15153/…	119	1.57924	BP
GO:0032891	negative regulation of organic acid transport	17/7567	42/29348	0.0263574	0.215461	0.18841	P31749/P31751/Q9UEW8/P28222/P30542/P50052/Q15761/Q9Y5N1/Q14831/P80404/Q9Y4H2/O75915/P78329/P41220/P49798/P07996/P18859	17	1.5791	BP
GO:0000470	maturation of LSU-rRNA	17/7567	42/29348	0.0263574	0.215461	0.18841	Q9NVP1/Q9H7B2/Q9H9Y2/P18124/P46087/O95478/P56537/O76021/P62906/P55769/P62424/Q9NX24/Q9BZE4/Q8IY81/O00541/Q9BXY0/Q14137	17	1.5791	BP
GO:0038094	Fc-gamma receptor signaling pathway	50/7567	151/29348	0.0265614	0.215461	0.18841	P07900/P08238/P16333/Q05397/P00519/P06241/P07947/P07948/P08631/P09769/P12931/P27361/P28482/P43405/P53667/Q02156/Q05655/Q13153/P60709/P61158/P61160/P63261/P09693/P42336/P42338/P60953/P62834/P63000/P16885/P19174/P62993/P08575/Q12913/Q08722/B0I1T2/O00159/Q9HD67/Q9UKX2/P27986/P15498/P52735/Q9UKW4/Q13905/O15511/O00401/P42768/Q7L576/Q96F07/Q92556/Q96JJ3	50	1.57575	BP
GO:0043114	regulation of vascular permeability	31/7567	87/29348	0.0266079	0.215461	0.18841	Q9NSA3/O94813/P07947/P12931/P16066/Q02763/Q32MK0/P21452/P25025/P29274/P30411/P35367/P46093/Q15389/O00408/Q14432/P15692/O60895/P01137/P22004/P20160/Q12913/P11274/Q12979/Q9NRY4/O00501/Q16625/Q99962/P33151/Q07157/P02649	31	1.57499	BP
GO:0043303	mast cell degranulation	31/7567	87/29348	0.0266079	0.215461	0.18841	O15530/P07332/P07948/P09769/P10721/P16591/P43405/P51451/Q06187/P29275/Q9UHX3/O00182/P35225/P05112/O00329/P48736/P15153/Q14627/P24394/P22681/Q12946/Q92570/O95267/P61764/Q15833/P09601/P51809/Q9BV40/Q6PUV4/Q9NRA0/P10645	31	1.57499	BP
GO:0042416	dopamine biosynthetic process	7567-11-01	24/29348	0.0266119	0.215461	0.18841	O15354/P50052/Q01959/P61812/P43354/Q96QK1/P30793/P07101/P20711/Q99497/P14920	11	1.57492	BP
GO:0042559	pteridine-containing compound biosynthetic process	7567-11-01	24/29348	0.0266119	0.215461	0.18841	P00374/Q86XF0/P35270/P11586/P22102/P31939/P30793/Q6UB35/P61457/Q9H0N5/P49914	11	1.57492	BP
GO:0072075	metanephric mesenchyme development	7567-11-01	24/29348	0.0266119	0.215461	0.18841	P42224/P09619/Q15465/Q13563/P18075/Q13485/P19544/Q02962/P56705/P01106/P80723	11	1.57492	BP
GO:0036148	phosphatidylglycerol acyl-chain remodeling	7567-11-01	24/29348	0.0266119	0.215461	0.18841	O15496/P04054/P14555/P39877/Q9BZM2/Q9NZK7/Q9UNK4/P0C869/P47712/Q68DD2/Q86XP0	11	1.57492	BP
GO:0033604	negative regulation of catecholamine secretion	7567-11-01	24/29348	0.0266119	0.215461	0.18841	P08913/P14416/P18089/P18825/P21554/P47900/P50052/Q92847/Q9H244/P80404/P10645	11	1.57492	BP
GO:0048368	lateral mesoderm development	7567-11-01	24/29348	0.0266119	0.215461	0.18841	Q15796/P11362/P36894/Q99835/Q15465/Q96S42/O75593/Q12946/Q9UMR3/Q99967/Q15562	11	1.57492	BP
GO:0002862	negative regulation of inflammatory response to antigenic stimulus	7567-11-01	24/29348	0.0266119	0.215461	0.18841	Q13304/Q15761/P01911/P22301/P29460/Q6UXL0/P59044/P25786/P28070/Q9BQE4/P07203	11	1.57492	BP
GO:0017121	plasma membrane phospholipid scrambling	7567-11-01	24/29348	0.0266119	0.215461	0.18841	Q9NRQ2/P02730/A1A5B4/Q32M45/Q4KMQ2/Q6IWH7/Q9BYT9/O15162/Q9NRY6/Q9NRY7/A0PG75	11	1.57492	BP
GO:0032230	positive regulation of synaptic transmission, GABAergic	7567-11-01	24/29348	0.0266119	0.215461	0.18841	P33176/Q02156/P29274/P30559/P35348/P00918/P43166/Q8N2Q7/Q8NFZ4/Q9NYG2/P54257	11	1.57492	BP
GO:0072006	nephron development	83/7567	266/29348	0.0267344	0.215992	0.188874	P35222/Q96J92/P42224/Q9BRK4/Q9NSA3/Q01955/P07949/P09619/P16234/Q02763/Q13418/P46093/P50052/P62736/P10415/Q6V0I7/Q96JQ0/O15123/Q15389/Q99835/Q15465/Q13563/Q9BW27/P01127/P15692/P49763/Q8TE57/P61619/P01019/O75635/P12643/P12644/P18075/P05230/P09038/P55075/Q9UH77/P14543/Q16827/Q12965/Q12948/Q16676/Q92949/Q99958/Q9P212/P46940/Q13485/Q12959/P19544/Q02962/Q06710/Q13635/O15230/Q8IWU5/Q8IWU6/P48436/P57073/…	83	1.57293	BP
GO:0045428	regulation of nitric oxide biosynthetic process	37/7567	107/29348	0.0267954	0.215992	0.188874	P01579/P07900/P08238/P01375/P84022/O00206/Q8IUC6/Q14289/O60674/O75116/P06213/P31749/P49238/P50052/P16671/P01584/P22301/P05107/Q13563/P22894/P63000/P01019/P35354/P23634/Q08722/P68871/Q9BYV1/P50570/P26022/O75052/Q9Y2C9/P00966/P42345/Q16647/P10909/P05362/Q03135	37	1.57194	BP
GO:0050435	amyloid-beta metabolic process	37/7567	107/29348	0.0267954	0.215992	0.188874	P01579/P01375/P42574/O00499/P54764/O75116/P49840/Q13464/Q13627/Q16620/P45844/Q8IZY2/Q9BZC7/P00797/P56817/Q9Y5Z0/Q96QE2/P36544/P14735/P13798/P04156/P05067/P15260/Q9UPW8/P54257/Q9HCB6/Q04206/P20827/Q9NZ52/Q13492/P49768/P49810/P08473/P10909/P49755/P02649/P12821	37	1.57194	BP
GO:0090022	regulation of neutrophil chemotaxis	23/7567	61/29348	0.0268354	0.215992	0.188874	O00585/P10145/P58753/O94813/P47992/Q8IU85/Q9UIK4/P21730/P25025/P32248/Q16581/P27487/Q9NPF7/Q8NE86/P15153/P63000/Q10588/O00429/Q00013/Q8NHP6/Q07021/P35443/P21741	23	1.57129	BP
GO:0048011	neurotrophin TRK receptor signaling pathway	23/7567	61/29348	0.0268354	0.215992	0.188874	P42574/P04049/P04629/P12931/Q16288/Q16620/P50052/P01138/P20783/P23560/P34130/P01019/P62993/Q06124/Q07889/Q9P104/P54257/O43597/O43609/Q92581/Q15173/Q7L576/Q96F07	23	1.57129	BP
GO:0007602	phototransduction	34/7567	97/29348	0.0268585	0.215992	0.188874	P50579/P0DP23/P32298/P51841/Q15835/Q8WTQ7/Q02846/P04001/P08100/Q6U736/Q9H1Y3/Q9UHM6/O14718/Q9Y2T5/P78363/P49407/P10523/O15537/P11488/P19087/P29992/P50148/P29973/Q13507/P16499/P35913/P51160/Q9Y5X4/P53582/O00562/P20941/O60551/P30419/Q16515	34	1.57092	BP
GO:1902410	mitotic cytokinetic process	16/7567	39/29348	0.0268926	0.215992	0.188874	Q8WUM4/P37198/P61586/O75351/Q9UN37/P84077/O95235/Q96Q89/O43633/Q96CF2/Q96FZ7/Q9BY43/Q9H444/Q9NZZ3/Q9UQN3/Q9Y3E7	16	1.57037	BP
GO:0030323	respiratory tube development	101/7567	330/29348	0.0270876	0.215992	0.188874	P35222/P01375/P25391/Q8WW38/Q15796/O15409/P63104/P00533/P09619/P11362/P16234/P21802/P27361/P28482/P35916/P36894/P37173/Q02750/Q13308/Q13705/Q13873/Q8N2I9/Q9NYQ6/Q9UPY5/Q86UK0/P24821/Q15465/P35225/P62136/P15692/P09668/Q9UBR2/P50281/Q92824/P01116/P20336/P60953/P10600/P12644/Q96S42/P58215/P38571/O15520/O76093/P05230/P09038/P21781/P31371/P55075/Q15750/Q04656/P28845/Q8IZV5/P55317/Q12946/Q92949/P06401/…	101	1.56723	BP
GO:0045995	regulation of embryonic development	73/7567	231/29348	0.0271733	0.215992	0.188874	P35222/Q9H4A3/P25391/P06213/P06493/P11362/P17612/P22694/P36894/Q13043/Q13163/Q13164/Q13188/Q13308/Q7Z2Y5/Q9UK32/Q8N6U8/Q9NYQ6/O75084/Q14332/Q9NPG1/Q9UP38/Q8N474/Q96HF1/Q15465/P18510/P22301/P02686/P61106/P12644/P18075/Q96S42/Q9Y261/P10275/P41235/P49116/P24043/Q9NQ66/Q9H0H5/Q16363/O75367/O15230/Q16787/Q8IWU6/Q9H6I2/O95935/Q13207/Q16181/O14640/O14641/Q92997/Q8TE85/O95487/P17302/P04628/P09544/P41221/…	73	1.56586	BP
GO:0097237	cellular response to toxic substance	71/7567	224/29348	0.0271912	0.215992	0.188874	P01375/P30048/P32119/Q06830/Q13162/Q96NR8/Q9ULJ8/P11309/P41143/P16671/P00374/Q96PR1/P02768/P18075/P10599/P00738/A1KZ92/P05164/P07202/P11678/P22079/P23219/P35354/Q92626/Q9NRD8/Q9NRD9/Q8N961/Q04656/P10768/O14618/P00441/P08294/P02008/P02042/P02100/P68871/P69891/P69892/P69905/Q8WWM9/P09105/Q6B0K9/Q8TC12/P11766/P30041/Q9BQE4/O60218/P14550/P30793/P29474/Q13423/Q9NTG7/Q9UNQ0/P04179/Q99497/P07203/P18283/…	71	1.56557	BP
GO:0006544	glycine metabolic process	7567-12-01	27/29348	0.0272825	0.215992	0.188874	O43175/Q9BYV1/O75600/P21549/P20132/Q96GA7/P22102/P52758/P34896/P34897/P48728/P23378	12	1.56412	BP
GO:0051923	sulfation	7567-12-01	27/29348	0.0272825	0.215992	0.188874	Q9Y2C2/O00338/O43704/O75897/P0DMM9/P49888/P50225/P50226/P52848/Q06520/Q8IZT8/Q9Y662	12	1.56412	BP
GO:0036149	phosphatidylinositol acyl-chain remodeling	7567-12-01	27/29348	0.0272825	0.215992	0.188874	O15496/P04054/P14555/P39877/Q9BZM2/Q9NZK7/Q9UNK4/P47712/Q3MJ16/Q68DD2/Q86XP0/Q9UP65	12	1.56412	BP
GO:0048670	regulation of collateral sprouting	15/7567	36/29348	0.0273024	0.215992	0.188874	Q15375/Q8IYT8/Q9UBY5/P29373/P01138/P23560/P52198/Q92854/Q92913/Q13332/P52803/P56703/P56704/P43146/P10451	15	1.5638	BP
GO:0009251	glucan catabolic process	15/7567	36/29348	0.0273024	0.215992	0.188874	P0DP23/P15735/Q16816/P01308/P62136/P62140/O95685/Q86XI6/P46019/P46020/Q93100/P36871/Q6PCE3/Q96G03/P35573	15	1.5638	BP
GO:0036152	phosphatidylethanolamine acyl-chain remodeling	15/7567	36/29348	0.0273024	0.215992	0.188874	Q9NP80/Q8TB40/O15496/P04054/P14555/P39877/Q9BZM2/Q9NZK7/Q9UNK4/P0C869/P47712/Q3MJ16/Q68DD2/Q86XP0/Q9UP65	15	1.5638	BP
GO:0006704	glucocorticoid biosynthetic process	15/7567	36/29348	0.0273024	0.215992	0.188874	P14060/P26439/O95180/P12643/P22003/P05023/P28845/P80365/P05093/P05108/P08686/P15538/P19099/P56705/P52824	15	1.5638	BP
GO:0097205	renal filtration	15/7567	36/29348	0.0273024	0.215992	0.188874	P25116/P30542/P55085/Q8IZF2/P01591/P01127/Q16827/Q12965/Q9NQH7/P54851/Q8IWU5/Q8IWU6/P17302/P36382/Q0IIM8	15	1.5638	BP
GO:0072677	eosinophil migration	15/7567	36/29348	0.0273024	0.215992	0.188874	P10147/P13236/Q8NHW4/O00585/Q9Y258/P78423/P22362/Q9UIK4/P35367/P35408/P17931/P05112/P78325/P11678/P13521	15	1.5638	BP
GO:0036303	lymph vessel morphogenesis	15/7567	36/29348	0.0273024	0.215992	0.188874	P29317/P35916/P37023/Q13705/Q13873/O00214/Q96DT0/P16298/P15692/Q15678/Q12948/Q99958/Q4LDE5/P35713/Q92786	15	1.5638	BP
GO:0031099	regeneration	113/7567	373/29348	0.0273488	0.215992	0.188874	P58107/P13929/P48061/Q16611/P05412/P35221/O00339/Q9H9L7/O94898/Q9NP98/P04083/P13796/P54764/P68106/O14965/O60674/O75385/P00533/P06493/P11802/P19784/P30530/P36888/P37173/P42680/P42681/Q02750/Q15303/Q16288/Q9Y6E0/P16118/P21730/P10415/P00374/O15123/P24821/Q92752/O00144/O75084/Q14623/P22301/P05231/P00747/P14210/P05090/Q08209/Q30201/P49763/Q96IY4/P62834/Q13444/O14793/O60259/P08709/Q92876/O15520/P67870/…	113	1.56306	BP
GO:0030324	lung development	99/7567	323/29348	0.0273563	0.215992	0.188874	P35222/P01375/P25391/Q8WW38/Q15796/O15409/P63104/P00533/P09619/P11362/P16234/P21802/P27361/P28482/P35916/P36894/P37173/Q02750/Q13308/Q13705/Q13873/Q8N2I9/Q9NYQ6/Q9UPY5/Q86UK0/P24821/Q15465/P35225/P62136/P15692/P09668/Q9UBR2/P50281/P01116/P20336/P60953/P10600/P12644/Q96S42/P58215/P38571/O15520/O76093/P05230/P09038/P21781/P31371/P55075/Q15750/Q04656/P28845/Q8IZV5/P55317/Q12946/Q92949/P06401/P10827/…	99	1.56294	BP
GO:1990823	response to leukemia inhibitory factor	54/7567	165/29348	0.0273861	0.215992	0.188874	Q00839/P12036/P05141/Q8IWB6/P56545/P30872/Q9H172/O60462/Q15113/Q9UKZ9/Q9ULV1/O14807/O75077/O14788/Q14240/P08620/O60264/Q9NPC7/O43148/Q16352/O00482/P13631/P52789/P10911/O15105/O94808/O43597/P26367/P31153/O43759/Q9H6I2/O00570/Q9P015/Q8WYB5/Q01813/Q9BUL8/P32929/Q8NFH5/O15496/P34896/Q92833/Q9UGL1/Q96EB6/P48378/Q8N5Y8/P05362/Q92871/P13010/P25208/O15382/Q9Y5U8/P23378/Q13571/P19623	54	1.56247	BP
GO:1990830	cellular response to leukemia inhibitory factor	54/7567	165/29348	0.0273861	0.215992	0.188874	Q00839/P12036/P05141/Q8IWB6/P56545/P30872/Q9H172/O60462/Q15113/Q9UKZ9/Q9ULV1/O14807/O75077/O14788/Q14240/P08620/O60264/Q9NPC7/O43148/Q16352/O00482/P13631/P52789/P10911/O15105/O94808/O43597/P26367/P31153/O43759/Q9H6I2/O00570/Q9P015/Q8WYB5/Q01813/Q9BUL8/P32929/Q8NFH5/O15496/P34896/Q92833/Q9UGL1/Q96EB6/P48378/Q8N5Y8/P05362/Q92871/P13010/P25208/O15382/Q9Y5U8/P23378/Q13571/P19623	54	1.56247	BP
GO:1900449	regulation of glutamate receptor signaling pathway	42/7567	124/29348	0.0273919	0.215992	0.188874	P01579/P78423/P35609/P29323/Q14289/P06241/P53355/Q8N4C8/P07550/P35372/P41597/P42261/P42262/P42263/P48058/Q05586/Q8N2Q7/Q8NFZ4/Q9NZ94/Q8NC67/Q8TDF5/P04156/P48067/P05067/Q6TFL4/P07196/Q12879/Q13224/Q9UPW8/P07384/Q13972/P78352/Q12959/Q15700/Q92796/Q13387/O60359/Q8WXS5/Q9UBN1/Q9Y698/O75916/Q06413	42	1.56238	BP
GO:0008090	retrograde axonal transport	14/7567	33/29348	0.0275439	0.215992	0.188874	P33176/Q12840/Q9NZ32/Q5VU57/P00441/P07196/Q15700/P54257/O43896/O60333/Q12756/Q14204/Q9GZM8/Q03001	14	1.55998	BP
GO:1904948	midbrain dopaminergic neuron differentiation	14/7567	33/29348	0.0275439	0.215992	0.188874	P35222/P34925/P48730/P49674/Q9UP38/Q8N474/Q96HF1/P43354/O14905/P04628/P09544/P41221/P56703/P56704	14	1.55998	BP
GO:0043649	dicarboxylic acid catabolic process	13/7567	30/29348	0.0275614	0.215992	0.188874	P00505/P17174/O75891/Q3SY69/P00367/P49448/Q4G176/Q8IWW8/Q05329/Q99259/Q15274/P49914/Q99489	13	1.5597	BP
GO:0071380	cellular response to prostaglandin E stimulus	13/7567	30/29348	0.0275614	0.215992	0.188874	Q13085/P31749/P54646/Q02156/Q13131/P35408/P51582/Q15077/P43116/Q8N474/P37231/O43306/O43823	13	1.5597	BP
GO:0031649	heat generation	13/7567	30/29348	0.0275614	0.215992	0.188874	P01375/P07550/P08588/P21554/P24530/P43115/Q96B67/P01583/P01584/O14788/P35354/P80404/Q6PCB7	13	1.5597	BP
GO:1903541	regulation of exosomal secretion	13/7567	30/29348	0.0275614	0.215992	0.188874	P01579/Q8WUM4/P51149/O75351/Q9UN37/Q9NQ11/Q96H20/P18827/P31431/O43633/O14964/Q92783/Q99816	13	1.5597	BP
GO:0099171	presynaptic modulation of chemical synaptic transmission	13/7567	30/29348	0.0275614	0.215992	0.188874	P05129/P05771/Q00535/P21554/P28222/Q01668/Q9ULW5/O43581/P21579/Q86SS6/O94827/Q9Y2X7/Q08289	13	1.5597	BP
GO:0072074	kidney mesenchyme development	13/7567	30/29348	0.0275614	0.215992	0.188874	P42224/P09619/Q15465/Q13563/P12644/P18075/Q16676/Q13485/P19544/Q02962/P56705/P01106/P80723	13	1.5597	BP
GO:0007271	synaptic transmission, cholinergic	22/7567	58/29348	0.0279292	0.217889	0.190533	P20309/P21452/P29274/P22303/P02708/P07510/P11230/P17787/P30532/P30926/P32297/P36544/P43681/Q04844/Q05901/Q15822/Q15825/Q9GZZ6/Q494W8/P24043/Q9GZV3/P02649	22	1.55394	BP
GO:1902100	negative regulation of metaphase/anaphase transition of cell cycle	22/7567	58/29348	0.0279292	0.217889	0.190533	P28562/P00540/P33981/P53350/Q96GD4/Q8IWB6/Q15645/P14635/Q53GT1/Q9H0E7/Q17RS7/P25054/Q9Y6D9/Q13315/O14777/Q9Y6G9/O60216/O43542/O43264/Q9UIC8/O43683/O60566	22	1.55394	BP
GO:0032204	regulation of telomere maintenance	49/7567	148/29348	0.0279498	0.217889	0.190533	P07910/P09651/P22626/Q14103/Q00839/P35222/O14733/Q92878/Q9BQ15/P12931/P27361/P28482/P51955/Q04759/Q8IW41/Q8TD08/Q8TDX7/Q96GD4/Q9Y6R4/Q8IU60/Q92900/Q9C010/P46100/P17987/P40227/P48643/P49368/P50990/P50991/P78371/Q99832/Q93009/Q01780/Q9BY41/Q8IZH2/O95453/P49959/Q9H0A0/Q9NZ71/Q13315/Q13535/Q96Q15/P01106/O95271/P09874/P07992/Q92889/P13010/P18887	49	1.55362	BP
GO:0032781	positive regulation of ATPase activity	36/7567	104/29348	0.0281837	0.217889	0.190533	Q08211/Q00839/P54652/P09493/P41180/P05062/Q5JTV8/Q8NFQ8/P20336/P20338/Q04837/Q8IXB1/O15520/O60884/O75190/P25685/P25686/P31689/Q9UBS4/Q9UDY4/P07737/P35080/P20585/P43246/P52701/P45379/O96015/P63167/Q96FJ2/P05026/P14415/P51164/P54709/Q13888/Q92759/O15162	36	1.55	BP
GO:0050919	negative chemotaxis	36/7567	104/29348	0.0281837	0.217889	0.190533	O75093/O75094/O94813/P34925/Q15375/O60462/P27487/P05106/P61586/O15041/O75326/O95754/Q13214/Q13275/Q13591/Q14563/Q8NFY4/Q92854/Q99985/Q9C0C4/Q9H2E6/Q9H3S1/Q9H3T2/Q9H3T3/Q9NPR2/Q9NTN9/Q9P283/O95025/Q9NS98/O95631/P52803/P41221/Q02297/P04085/O95185/P02647	36	1.55	BP
GO:0007164	establishment of tissue polarity	78/7567	249/29348	0.0282824	0.217889	0.190533	Q00610/P63010/Q9HAU4/Q9HCE7/P00519/P34925/Q01973/Q01974/Q13308/Q8IWQ3/Q8TDC3/Q9HCU4/Q9NYQ6/Q9NYQ7/P32121/O60353/O75084/Q13467/Q14332/Q9NPG1/Q9ULV1/Q9UP38/Q8N474/Q96HF1/O00487/P51665/Q9H3D4/P60953/P61586/P63000/P17980/P35998/P43686/P62191/P62195/P62333/P07737/A5LHX3/O14818/P20618/P25786/P25787/P25788/P25789/P28062/P28065/P28066/P28070/P28072/P28074/P40306/P49720/P49721/P60900/Q99436/Q8TAA3/Q12947/…	78	1.54848	BP
GO:0001736	establishment of planar polarity	78/7567	249/29348	0.0282824	0.217889	0.190533	Q00610/P63010/Q9HAU4/Q9HCE7/P00519/P34925/Q01973/Q01974/Q13308/Q8IWQ3/Q8TDC3/Q9HCU4/Q9NYQ6/Q9NYQ7/P32121/O60353/O75084/Q13467/Q14332/Q9NPG1/Q9ULV1/Q9UP38/Q8N474/Q96HF1/O00487/P51665/Q9H3D4/P60953/P61586/P63000/P17980/P35998/P43686/P62191/P62195/P62333/P07737/A5LHX3/O14818/P20618/P25786/P25787/P25788/P25789/P28062/P28065/P28066/P28070/P28072/P28074/P40306/P49720/P49721/P60900/Q99436/Q8TAA3/Q12947/…	78	1.54848	BP
GO:0009268	response to pH	26/7567	71/29348	0.0284243	0.217889	0.190533	Q9BXF6/P12931/P14616/O00270/P46093/Q15743/Q8IYL9/Q99624/P00918/P29992/Q12794/Q9P0L9/P25774/Q15907/P36955/P51798/P15848/P49638/P19634/P17302/Q9Y5S8/P35558/Q99538/P78348/Q16515/Q9UHC3	26	1.54631	BP
GO:0089718	amino acid import across plasma membrane	26/7567	71/29348	0.0284243	0.217889	0.190533	P30989/P30825/P52569/Q01650/Q8WY07/Q9UHI5/Q9UPY5/Q6YBV0/Q7Z2H8/P05556/P01019/P31641/P48067/Q9NP91/Q9NSD5/Q9UN76/Q9Y345/O15244/Q9H015/P50993/O75915/P41220/P49798/P49768/P78508/Q9BYF1	26	1.54631	BP
GO:0032228	regulation of synaptic transmission, GABAergic	26/7567	71/29348	0.0284243	0.217889	0.190533	P33176/Q02156/P14416/P21554/P28222/P29274/P30542/P30559/P34972/P35348/Q15761/P00918/P43166/Q8N2Q7/Q8NFZ4/Q9C0A0/P23560/P01116/P30531/Q9NYG2/Q15111/Q9UPR0/P62068/P61764/P54257/O14994	26	1.54631	BP
GO:0046425	regulation of receptor signaling pathway via JAK-STAT	74/7567	235/29348	0.028463	0.217889	0.190533	Q14116/P01579/P01375/P40763/Q14289/O60674/P06241/P07333/P07948/P07949/P10721/P22607/P36888/P52333/Q00535/Q13882/Q15303/Q9UBE8/P25116/P01588/P04141/P22301/P29460/P35225/P40933/P60568/Q9NPF7/P05112/P05231/Q08334/Q969J5/P01562/P01563/P01566/P01567/P01568/P01569/P01570/P01571/P01574/P05000/P05013/P05014/P32881/Q9P0W0/P05015/Q86WN2/P00734/P67775/P01019/Q13651/Q969D9/Q15078/Q8IU54/P08575/P17706/Q92769/…	74	1.54572	BP
GO:1903238	positive regulation of leukocyte tethering or rolling	7567-07-01	13/29348	0.0286141	0.217889	0.190533	P25105/P41597/P08246/P16109/P16581/P22083/Q11130	7	1.54342	BP
GO:0045188	regulation of circadian sleep/wake cycle, non-REM sleep	7567-07-01	13/29348	0.0286141	0.217889	0.190533	P30542/P49146/P49286/Q02643/P16389/P17787/P00813	7	1.54342	BP
GO:0071420	cellular response to histamine	7567-07-01	13/29348	0.0286141	0.217889	0.190533	P35367/P14867/P18505/P18507/P28472/P47870/O60610	7	1.54342	BP
GO:0043416	regulation of skeletal muscle tissue regeneration	7567-07-01	13/29348	0.0286141	0.217889	0.190533	Q9NP98/P37173/Q03181/P20807/O60248/Q96KN9/P15172	7	1.54342	BP
GO:0048630	skeletal muscle tissue growth	7567-07-01	13/29348	0.0286141	0.217889	0.190533	Q08043/Q9Y6L7/P02708/Q07001/O14793/Q13496/O00548	7	1.54342	BP
GO:0035871	protein K11-linked deubiquitination	7567-07-01	13/29348	0.0286141	0.217889	0.190533	Q96JH7/Q70CQ3/Q86T82/P21580/Q6GQQ9/Q7L8S5/Q8TE49	7	1.54342	BP
GO:0070837	dehydroascorbic acid transport	7567-07-01	13/29348	0.0286141	0.217889	0.190533	O95528/P11166/P11168/Q8TDB8/Q9NY64/Q9UGQ3/Q9UHI7	7	1.54342	BP
GO:0034626	fatty acid elongation, polyunsaturated fatty acid	7567-07-01	13/29348	0.0286141	0.217889	0.190533	A1L3X0/Q9BW60/Q9GZR5/Q9H5J4/Q9HB03/Q9NXB9/Q9NYP7	7	1.54342	BP
GO:0060693	regulation of branching involved in salivary gland morphogenesis	7567-07-01	13/29348	0.0286141	0.217889	0.190533	P01375/P11362/P14210/O15520/P21781/Q9HB63/P04085	7	1.54342	BP
GO:0034625	fatty acid elongation, monounsaturated fatty acid	7567-07-01	13/29348	0.0286141	0.217889	0.190533	A1L3X0/Q9BW60/Q9GZR5/Q9H5J4/Q9HB03/Q9NXB9/Q9NYP7	7	1.54342	BP
GO:0044387	negative regulation of protein kinase activity by regulation of protein phosphorylation	7567-07-01	13/29348	0.0286141	0.217889	0.190533	P55265/P06748/Q9BV47/Q9Y6W6/P49593/P78563/Q96JB5	7	1.54342	BP
GO:0038155	interleukin-23-mediated signaling pathway	7567-07-01	13/29348	0.0286141	0.217889	0.190533	P40763/Q14765/O60674/P29597/P29460/Q9NPF7/P07237	7	1.54342	BP
GO:0051256	mitotic spindle midzone assembly	7567-07-01	13/29348	0.0286141	0.217889	0.190533	Q96GD4/Q9UQB9/Q9H0H5/O43663/O95239/Q02241/Q2VIQ3	7	1.54342	BP
GO:0072383	plus-end-directed vesicle transport along microtubule	7567-07-01	13/29348	0.0286141	0.217889	0.190533	P33176/Q92845/Q9BQS8/O15066/Q02241/Q9H1H9/Q9Y496	7	1.54342	BP
GO:0019368	fatty acid elongation, unsaturated fatty acid	7567-07-01	13/29348	0.0286141	0.217889	0.190533	A1L3X0/Q9BW60/Q9GZR5/Q9H5J4/Q9HB03/Q9NXB9/Q9NYP7	7	1.54342	BP
GO:0006573	valine metabolic process	7567-07-01	13/29348	0.0286141	0.217889	0.190533	Q02252/Q6NVY1/A1L0T0/P31937/Q9UKU7/O15382/P54687	7	1.54342	BP
GO:0007198	adenylate cyclase-inhibiting serotonin receptor signaling pathway	7567-07-01	13/29348	0.0286141	0.217889	0.190533	P08908/P28221/P28222/P28566/P30939/P47898/Q13639	7	1.54342	BP
GO:0019367	fatty acid elongation, saturated fatty acid	7567-07-01	13/29348	0.0286141	0.217889	0.190533	A1L3X0/Q9BW60/Q9GZR5/Q9H5J4/Q9HB03/Q9NXB9/Q9NYP7	7	1.54342	BP
GO:0014883	transition between fast and slow fiber	7567-07-01	13/29348	0.0286141	0.217889	0.190533	P19237/P63316/Q08043/Q08209/P16615/P12883/P13805	7	1.54342	BP
GO:0097061	dendritic spine organization	53/7567	162/29348	0.0288089	0.219165	0.19165	Q14444/Q05086/Q9ULJ8/P23528/P29323/P54753/P54762/P54764/O60229/O75914/P06213/P06241/P08069/Q00535/Q13554/Q5S007/P61160/Q8N2Q7/Q9NZ94/P01308/P36544/P04156/P60953/Q15078/Q96MV8/P84077/Q13224/O00429/O60313/Q9UQ16/O14559/Q17R89/Q13009/Q8N5V2/Q9UBN7/P78352/O60299/O43166/Q9NRD5/Q96QK1/O00418/O14640/P20827/O00755/Q12756/O00401/Q86YM7/Q6PI77/Q96D09/Q13614/Q6IMN6/P02649/Q99538	53	1.54047	BP
[truncated: 7,001 more rows]

## Sheet: Sheet 3
ID	Description	GeneRatio	BgRatio	pvalue	p.adjust	qvalue	proteinID	Count	logPvalue	Ontology
[truncated: 969 more rows]

## Sheet: Sheet 4
ID	Description	GeneRatio	BgRatio	pvalue	p.adjust	qvalue	proteinID	Count	logPvalue	Ontology
[truncated: 1,594 more rows]
